# Supplementary material for: A redetermination of the crystal structure of the mannitol complex NH4[Mo2O5(C6H11O6)]·H2O: hydrogen-bonding scheme and Hirshfeld surface analysis
Source: Acta Crystallogr E Crystallogr Commun. 2020 Mar 10;76(Pt 4):518–22. doi: 10.1107/S2056989020002935 (PMC7133038; doi:10.1107/S2056989020002935)
Supplement: Supplementary file 1 [file e-76-00518-sup1.cif]

##############################################################################
#                                                                            #
# This CIF contains the data in a paper accepted for publication in          #
# Acta Crystallographica Section E. It conforms to the requirements of       #
# Notes for Authors for Acta Crystallographica Section E, and has been       #
# peer reviewed under the auspices of the IUCr Commission on Journals.       #
#                                                                            #
# Full details of the Crystallographic Information File format               #
# are given in the paper "The Crystallographic Information File (CIF):       #
# a New Standard Archive File for Crystallography" by S. R. Hall, F. H.      #
# Allen and I. D. Brown [Acta Cryst. (1991), A47, 655-685].                  #
#                                                                            #
# The current version of the core CIF dictionary is obtainable from          #
# ftp://ftp.iucr.org/pub/cif_core.dic.                                       #
#                                                                            #
# Software is freely available for graphical display of the structure(s)     #
# in this CIF. For information consult the CIF software page                 #
# http://www.iucr.org/resources/cif/software.                                #
#                                                                            #
# This file may be used for bona fide research purposes within the           #
# scientific community so long as proper attribution is given to the journal # 
# article from which it was obtained.                                        #
#                                                                            #
##############################################################################
data_global2
_audit_creation_method     'APEX3 v2018.1-0'
_journal_date_recd_electronic     2019-12-24
_journal_date_accepted     2020-03-02
_journal_name_full     'Acta Crystallographica, Section E'
_journal_year     2020
_journal_volume     76
_journal_issue      4
_journal_page_first     518
_journal_page_last     522
_journal_paper_category     GM
_journal_paper_doi     10.1107/S2056989020002935
_journal_coeditor_code     HB7879
_publ_contact_author_name     'Joel T. Mague'
_publ_contact_author_address
;
Department of Chemistry
Tulane University
New Orleans, LA 70118
USA
;
_publ_contact_author_email     'joelt@tulane.edu'
_publ_contact_author_fax     '504-865-5596'
_publ_contact_author_phone     '504-862-3585'
_publ_section_title
;
A redetermination of the crystal structure of the mannitol complex
NH~4~[Mo~2~O~5~(C~6~H~12~O~6~)]\\cdotH~2~O: hydrogen-bonding scheme and
Hirshfeld surface analysis
;
_publ_section_title_footnote     .
loop_
    _publ_author_name
    _publ_author_footnote
    _publ_author_address
    'Mirzaei, Masoud' .
;
Department of Chemistry,
Ferdowsi University of Mashhad (FUM),
Mashhad,
PO Box 917751436,
Iran
;
    'Tahmasebi, Morteza' .
;
Department of Chemistry,
Ferdowsi University of Mashhad (FUM),
Mashhad,
PO Box 917751436,
Iran
;
    'Mague, Joel T.' .
;
Department of Chemistry
Tulane University
New Orleans, LA 70118
USA
;
_publ_section_synopsis
;
The redetermined structure of the title compound,
[H~4~N][C~6~H~11~Mo~2~O~11~]\\cdot H~2~O, was obtained from an attempt to
prepare a glutamic acid complex from the [Co~2~Mo~10~H~4~O~38~]^6-^ anion.
;
data_I
_audit_creation_method     'SHELXL-2018/3'
_chemical_name_systematic
;\
Ammonium \m-oxido-\m-[1,5,6-trihydroxyhexane-2,3,4-tris(olato)]\
bis[dioxidomolybdenum(V)] monohydrate
;
_chemical_name_common     ?
_chemical_formula_moiety     'H4 N +, C6 H11 Mo2 O11 -, H2 O'
_chemical_formula_sum     'C6 H17 Mo2 N O12'
_chemical_formula_iupac     'N H4 [Mo2 (C6 H11 O6) O5], H2 O'
_chemical_formula_weight     487.08
_chemical_melting_point     ?
_chemical_absolute_configuration     ad
_space_group_crystal_system     monoclinic
_space_group_name_H-M_alt     'P 21'
_space_group_name_Hall     'P 2yb'
loop_
    _space_group_symop_operation_xyz
    'x, y, z'
    '-x, y+1/2, -z'
_cell_length_a     8.1775(17)
_cell_length_b     6.7722(14)
_cell_length_c     12.305(3)
_cell_angle_alpha     90
_cell_angle_beta     99.664(3)
_cell_angle_gamma     90
_cell_volume     671.8(2)
_cell_formula_units_Z     2
_cell_measurement_reflns_used     9659
_cell_measurement_theta_min     2.526
_cell_measurement_theta_max     29.624
_cell_measurement_temperature     150(2)
_exptl_crystal_description     plate
_exptl_crystal_colour     colourless
_exptl_crystal_size_max     0.283
_exptl_crystal_size_mid     0.174
_exptl_crystal_size_min     0.067
_exptl_crystal_density_diffrn     2.408
_exptl_crystal_density_meas     ?
_exptl_crystal_density_method     'not measured'
_exptl_crystal_F_000     480
_exptl_absorpt_coefficient_mu     1.932
_exptl_absorpt_correction_type     multi-scan
_exptl_absorpt_process_details
;
(<i>SADABS</i>; Krause <i>et al.</i>, 2015)
;
_exptl_absorpt_correction_T_min     0.61
_exptl_absorpt_correction_T_max     0.88
_exptl_special_details
;
The diffraction data were obtained from 3 sets of 400 frames,
each of width 0.5\% in \w, colllected at \f = 0.00,
90.00 and 180.00\% and 2 sets of 800 frames, each of
width 0.45\% in \f, collected at \w = --30.00 and 210.00\%.
The scan time was 10 sec/frame.
;
_diffrn_ambient_temperature     150(2)
_diffrn_source     'fine-focus sealed tube'
_diffrn_radiation_type     MoK\a
_diffrn_radiation_wavelength     0.71073
_diffrn_radiation_monochromator     graphite
_diffrn_measurement_device_type     'Bruker SMART APEX CCD'
_diffrn_measurement_method     '\f and \w scans'
_diffrn_detector_area_resol_mean     8.3333
_diffrn_reflns_number     12645
_diffrn_reflns_av_R_equivalents     0.0243
_diffrn_reflns_av_unetI/netI     0.0266
_diffrn_reflns_theta_min     1.679
_diffrn_reflns_theta_max     29.624
_diffrn_reflns_theta_full     29.500
_diffrn_measured_fraction_theta_max     0.986
_diffrn_measured_fraction_theta_full     0.992
_diffrn_reflns_limit_h_min     -11
_diffrn_reflns_limit_h_max     10
_diffrn_reflns_limit_k_min     -9
_diffrn_reflns_limit_k_max     9
_diffrn_reflns_limit_l_min     -17
_diffrn_reflns_limit_l_max     17
_refine_special_details
;
Refinement of F^2^ against ALL reflections.  The weighted R-factor wR and
goodness of fit S are based on F^2^, conventional R-factors R are based
on F, with F set to zero for negative F^2^. The threshold expression of
F^2^ > 2sigma(F^2^) is used only for calculating R-factors(gt) etc. and is
not relevant to the choice of reflections for refinement.  R-factors based
on F^2^ are statistically about twice as large as those based on F, and R-
factors based on ALL data will be even larger. H-atoms attached to carbon
were placed in calculated positions (C---H = 0.99 - 1.00 \%A) while those
attached to nitrogen and oxygen were placed in locations derived from a
difference map and their coordinates adjusted to give N---H = 0.88  and
O---H = 0.87 %A. All were included as riding contributions with isotropic
displacement parameters 1.2 - 1.5 times those of the attached atoms.
;
_reflns_number_total     3598
_reflns_number_gt     3407
_reflns_threshold_expression     'I > 2\s(I)'
_refine_ls_structure_factor_coef     Fsqd
_refine_ls_matrix_type     full
_refine_ls_R_factor_all     0.0199
_refine_ls_R_factor_gt     0.0187
_refine_ls_wR_factor_gt     0.0491
_refine_ls_wR_factor_ref     0.0495
_refine_ls_goodness_of_fit_ref     1.054
_refine_ls_restrained_S_all     1.054
_refine_ls_number_reflns     3598
_refine_ls_number_parameters     190
_refine_ls_number_restraints     1
_refine_ls_hydrogen_treatment     constr
_refine_ls_weighting_scheme     calc
_refine_ls_weighting_details
                      'w=1/[\s^2^(Fo^2^)+(0.0303P)^2^] where P=(Fo^2^+2Fc^2^)/3'
_atom_sites_solution_hydrogens     mixed
_atom_sites_solution_primary     dual
_atom_sites_solution_secondary     difmap
_refine_ls_shift/su_max     0.001
_refine_ls_shift/su_mean     0.000
_refine_diff_density_max     0.905
_refine_diff_density_min     -0.513
_refine_ls_extinction_method     none
_refine_ls_extinction_coef     .
_refine_ls_abs_structure_details
;
Flack <i>x</i> determined using 1454 quotients
[(<i>I</i>^+^)-(<i>I</i>^-^)]/[(<i>I</i>^+^)+(<i>I</i>^-^)]
(Parsons <i>et al.</i>, 2013).
;
_refine_ls_abs_structure_Flack     -0.026(16)
loop_
    _atom_type_symbol
    _atom_type_description
    _atom_type_scat_dispersion_real
    _atom_type_scat_dispersion_imag
    _atom_type_scat_source
    'C' 'C' 0.0033 0.0016
                         'International Tables Vol C Tables 4.2.6.8 and 6.1.1.4'
    'H' 'H' 0.0000 0.0000
                         'International Tables Vol C Tables 4.2.6.8 and 6.1.1.4'
    'Mo' 'Mo' -1.6832 0.6857
                         'International Tables Vol C Tables 4.2.6.8 and 6.1.1.4'
    'O' 'O' 0.0106 0.0060
                         'International Tables Vol C Tables 4.2.6.8 and 6.1.1.4'
    'N' 'N' 0.0061 0.0033
                         'International Tables Vol C Tables 4.2.6.8 and 6.1.1.4'
_computing_data_collection
;
<i>APEX3</i> (Bruker, 2016)
;
_computing_cell_refinement
;
<i>SAINT</i> (Bruker, 2016)
;
_computing_data_reduction
;
<i>SAINT</i> (Bruker, 2016)
;
_computing_structure_solution
;
<i>SHELXT</i> (Sheldrick, 2015<i>a</i>)
;
_computing_structure_refinement
;
<i>SHELXL2018/1</i> (Sheldrick, 2015<i>b</i>)
;
_computing_molecular_graphics
;
<i>DIAMOND</i> (Brandenburg & Putz, 2012)
;
_computing_publication_material
;
<i>SHELXTL</i> (Sheldrick, 2008)
;
loop_
    _atom_site_type_symbol
    _atom_site_label
    _atom_site_fract_x
    _atom_site_fract_y
    _atom_site_fract_z
    _atom_site_U_iso_or_equiv
    _atom_site_adp_type
    _atom_site_calc_flag
    _atom_site_occupancy
    _atom_site_disorder_assembly
    _atom_site_disorder_group
    Mo Mo1 0.73216(3) 0.83802(4) 0.15779(2) 0.00976(7) Uani d 1 . .
    Mo Mo2 0.34681(3) 0.84715(3) 0.16065(2) 0.00929(7) Uani d 1 . .
    O O1 0.8054(3) 0.7655(4) 0.04086(19) 0.0185(5) Uani d 1 . .
    O O2 0.8566(3) 1.0290(4) 0.2099(2) 0.0189(5) Uani d 1 . .
    O O3 0.2139(3) 0.7705(4) 0.04573(19) 0.0168(5) Uani d 1 . .
    O O4 0.2581(3) 1.0501(4) 0.2096(2) 0.0182(5) Uani d 1 . .
    O O5 0.5254(3) 0.9641(3) 0.09446(18) 0.0117(4) Uani d 1 . .
    O O6 0.8084(3) 0.6119(3) 0.24906(19) 0.0127(4) Uani d 1 . .
    O O7 0.5241(3) 0.5776(3) 0.10930(17) 0.0124(4) Uani d 1 . .
    H H7 0.506325 0.541607 0.040453 0.019 Uiso d 1 . .
    O O8 0.5670(2) 0.8230(4) 0.27874(15) 0.0095(4) Uani d 1 . .
    O O9 0.2980(3) 0.6327(3) 0.25489(19) 0.0131(5) Uani d 1 . .
    O O10 0.4487(3) 0.6669(3) 0.55252(18) 0.0148(5) Uani d 1 . .
    H H10 0.403779 0.570084 0.583505 0.022 Uiso d 1 . .
    O O11 0.1432(3) 0.5102(4) 0.5185(2) 0.0193(5) Uani d 1 . .
    H H11 0.142714 0.406135 0.477050 0.029 Uiso d 1 . .
    C C1 0.5738(4) 0.4105(5) 0.1814(3) 0.0137(6) Uani d 1 . .
    H H1A 0.640081 0.315372 0.145831 0.016 Uiso calc 1 . .
    H H1B 0.475537 0.341650 0.200268 0.016 Uiso calc 1 . .
    C C2 0.6776(4) 0.4998(5) 0.2839(2) 0.0123(6) Uani d 1 . .
    H H2 0.725734 0.392308 0.335185 0.015 Uiso calc 1 . .
    C C3 0.5819(4) 0.6456(4) 0.3449(3) 0.0107(6) Uani d 1 . .
    H H3 0.648235 0.674825 0.419035 0.013 Uiso calc 1 . .
    C C4 0.4041(4) 0.5921(5) 0.3577(2) 0.0116(6) Uani d 1 . .
    H H4 0.398270 0.448370 0.375349 0.014 Uiso calc 1 . .
    C C5 0.3477(4) 0.7141(4) 0.4496(3) 0.0119(6) Uani d 1 . .
    H H5 0.365147 0.856715 0.433853 0.014 Uiso calc 1 . .
    C C6 0.1656(4) 0.6852(5) 0.4567(3) 0.0160(6) Uani d 1 . .
    H H6A 0.124332 0.801416 0.492730 0.019 Uiso calc 1 . .
    H H6B 0.100498 0.673866 0.381457 0.019 Uiso calc 1 . .
    O O12 0.1166(3) 0.1850(4) 0.3922(2) 0.0268(6) Uani d 1 . .
    H H12A 0.172118 0.125773 0.347290 0.040 Uiso d 1 . .
    H H12B 0.039628 0.100843 0.401180 0.040 Uiso d 1 . .
    N N1 0.0369(3) 0.3889(4) 0.1356(2) 0.0167(6) Uani d 1 . .
    H H1C 0.107045 0.457351 0.183173 0.025 Uiso d 1 . .
    H H1D -0.050964 0.461341 0.111363 0.025 Uiso d 1 . .
    H H1E 0.006546 0.282251 0.167903 0.025 Uiso d 1 . .
    H H1F 0.085396 0.354261 0.079803 0.025 Uiso d 1 . .
loop_
    _atom_site_aniso_label
    _atom_site_aniso_U_11
    _atom_site_aniso_U_22
    _atom_site_aniso_U_33
    _atom_site_aniso_U_12
    _atom_site_aniso_U_13
    _atom_site_aniso_U_23
    Mo1 0.00916(12) 0.00909(11) 0.01150(11) -0.00040(13) 0.00308(8) 0.00066(13)
    Mo2 0.00860(12) 0.00943(11) 0.00969(11) 0.00069(13) 0.00110(8) 0.00059(13)
    O1 0.0198(13) 0.0200(11) 0.0174(11) 0.0015(10) 0.0078(10) 0.0001(10)
    O2 0.0150(12) 0.0170(12) 0.0240(13) -0.0051(10) 0.0007(10) 0.0000(10)
    O3 0.0140(12) 0.0201(11) 0.0154(11) -0.0008(9) -0.0007(9) 0.0013(9)
    O4 0.0171(13) 0.0155(12) 0.0235(14) 0.0050(10) 0.0076(11) 0.0009(10)
    O5 0.0123(11) 0.0098(10) 0.0132(10) 0.0010(8) 0.0026(8) 0.0013(8)
    O6 0.0116(11) 0.0103(11) 0.0166(11) -0.0011(9) 0.0034(9) 0.0005(9)
    O7 0.0177(12) 0.0097(10) 0.0100(10) 0.0007(9) 0.0026(8) -0.0022(8)
    O8 0.0111(9) 0.0068(10) 0.0107(8) 0.0006(9) 0.0022(7) 0.0018(9)
    O9 0.0134(11) 0.0113(10) 0.0144(12) -0.0025(9) 0.0020(9) 0.0006(9)
    O10 0.0161(12) 0.0149(11) 0.0133(11) -0.0009(9) 0.0020(9) 0.0005(8)
    O11 0.0227(13) 0.0148(11) 0.0227(12) -0.0041(10) 0.0104(10) -0.0012(10)
    C1 0.0159(16) 0.0085(13) 0.0179(14) -0.0005(11) 0.0060(12) 0.0010(11)
    C2 0.0128(15) 0.0108(14) 0.0142(14) 0.0011(11) 0.0051(12) 0.0027(11)
    C3 0.0128(15) 0.0077(13) 0.0111(13) 0.0011(11) 0.0002(12) 0.0015(11)
    C4 0.0144(15) 0.0093(13) 0.0113(14) -0.0001(11) 0.0025(12) 0.0007(11)
    C5 0.0142(15) 0.0084(13) 0.0132(14) 0.0016(11) 0.0025(12) 0.0014(11)
    C6 0.0132(16) 0.0177(16) 0.0175(16) 0.0003(13) 0.0035(13) 0.0005(12)
    O12 0.0233(14) 0.0271(14) 0.0336(15) -0.0079(11) 0.0148(12) -0.0136(12)
    N1 0.0136(14) 0.0153(16) 0.0215(13) 0.0004(9) 0.0043(11) -0.0041(10)
_geom_special_details
;
 All esds (except the esd in the dihedral angle between two l.s. planes)
 are estimated using the full covariance matrix.  The cell esds are taken
 into account individually in the estimation of esds in distances, angles
 and torsion angles; correlations between esds in cell parameters are only
 used when they are defined by crystal symmetry.  An approximate (isotropic)
 treatment of cell esds is used for estimating esds involving l.s. planes.
;
loop_
    _geom_bond_atom_site_label_1
    _geom_bond_atom_site_label_2
    _geom_bond_site_symmetry_2
    _geom_bond_distance
    _geom_bond_publ_flag
    Mo1 O2 . 1.703(2) ?
    Mo1 O1 . 1.720(2) ?
    Mo1 O5 . 1.937(2) ?
    Mo1 O6 . 1.939(2) ?
    Mo1 O8 . 2.1733(19) ?
    Mo1 O7 . 2.454(2) ?
    Mo1 Mo2 . 3.1579(7) ?
    Mo2 O4 . 1.710(2) ?
    Mo2 O3 . 1.713(2) ?
    Mo2 O9 . 1.941(2) ?
    Mo2 O5 . 1.955(2) ?
    Mo2 O8 . 2.1220(19) ?
    Mo2 O7 . 2.478(2) ?
    O6 C2 . 1.435(4) ?
    O7 C1 . 1.453(4) ?
    O7 H7 . 0.8700 ?
    O8 C3 . 1.444(4) ?
    O9 C4 . 1.436(4) ?
    O10 C5 . 1.427(4) ?
    O10 H10 . 0.8700 ?
    O11 C6 . 1.437(4) ?
    O11 H11 . 0.8699 ?
    C1 C2 . 1.522(5) ?
    C1 H1A . 0.9900 ?
    C1 H1B . 0.9900 ?
    C2 C3 . 1.532(4) ?
    C2 H2 . 1.0000 ?
    C3 C4 . 1.532(4) ?
    C3 H3 . 1.0000 ?
    C4 C5 . 1.532(4) ?
    C4 H4 . 1.0000 ?
    C5 C6 . 1.519(4) ?
    C5 H5 . 1.0000 ?
    C6 H6A . 0.9900 ?
    C6 H6B . 0.9900 ?
    O12 H12A . 0.8700 ?
    O12 H12B . 0.8699 ?
    N1 H1C . 0.8800 ?
    N1 H1D . 0.8798 ?
    N1 H1E . 0.8800 ?
    N1 H1F . 0.8800 ?
loop_
    _geom_angle_atom_site_label_1
    _geom_angle_atom_site_label_2
    _geom_angle_atom_site_label_3
    _geom_angle_site_symmetry_1
    _geom_angle_site_symmetry_3
    _geom_angle
    _geom_angle_publ_flag
    O2 Mo1 O1 . . 105.18(12) ?
    O2 Mo1 O5 . . 104.04(11) ?
    O1 Mo1 O5 . . 101.08(10) ?
    O2 Mo1 O6 . . 105.54(11) ?
    O1 Mo1 O6 . . 97.81(11) ?
    O5 Mo1 O6 . . 139.04(9) ?
    O2 Mo1 O8 . . 100.26(11) ?
    O1 Mo1 O8 . . 154.56(10) ?
    O5 Mo1 O8 . . 72.27(8) ?
    O6 Mo1 O8 . . 75.09(9) ?
    O2 Mo1 O7 . . 169.57(10) ?
    O1 Mo1 O7 . . 85.19(10) ?
    O5 Mo1 O7 . . 72.31(8) ?
    O6 Mo1 O7 . . 73.48(9) ?
    O8 Mo1 O7 . . 69.37(8) ?
    O2 Mo1 Mo2 . . 121.00(9) ?
    O1 Mo1 Mo2 . . 120.21(8) ?
    O5 Mo1 Mo2 . . 35.97(6) ?
    O6 Mo1 Mo2 . . 103.50(7) ?
    O8 Mo1 Mo2 . . 42.05(5) ?
    O7 Mo1 Mo2 . . 50.52(5) ?
    O4 Mo2 O3 . . 106.63(12) ?
    O4 Mo2 O9 . . 104.41(11) ?
    O3 Mo2 O9 . . 95.78(11) ?
    O4 Mo2 O5 . . 102.25(11) ?
    O3 Mo2 O5 . . 101.17(10) ?
    O9 Mo2 O5 . . 142.62(10) ?
    O4 Mo2 O8 . . 100.51(11) ?
    O3 Mo2 O8 . . 152.85(11) ?
    O9 Mo2 O8 . . 76.66(9) ?
    O5 Mo2 O8 . . 73.08(8) ?
    O4 Mo2 O7 . . 169.36(10) ?
    O3 Mo2 O7 . . 83.30(10) ?
    O9 Mo2 O7 . . 77.80(9) ?
    O5 Mo2 O7 . . 71.48(8) ?
    O8 Mo2 O7 . . 69.65(8) ?
    O4 Mo2 Mo1 . . 120.20(9) ?
    O3 Mo2 Mo1 . . 118.74(8) ?
    O9 Mo2 Mo1 . . 107.31(7) ?
    O5 Mo2 Mo1 . . 35.58(6) ?
    O8 Mo2 Mo1 . . 43.31(5) ?
    O7 Mo2 Mo1 . . 49.85(5) ?
    Mo1 O5 Mo2 . . 108.45(10) ?
    C2 O6 Mo1 . . 114.04(18) ?
    C1 O7 Mo1 . . 107.42(18) ?
    C1 O7 Mo2 . . 122.26(18) ?
    Mo1 O7 Mo2 . . 79.63(7) ?
    C1 O7 H7 . . 111.1 ?
    Mo1 O7 H7 . . 115.7 ?
    Mo2 O7 H7 . . 116.5 ?
    C3 O8 Mo2 . . 115.55(17) ?
    C3 O8 Mo1 . . 114.93(17) ?
    Mo2 O8 Mo1 . . 94.64(7) ?
    C4 O9 Mo2 . . 121.01(19) ?
    C5 O10 H10 . . 109.5 ?
    C6 O11 H11 . . 110.2 ?
    O7 C1 C2 . . 104.9(2) ?
    O7 C1 H1A . . 110.8 ?
    C2 C1 H1A . . 110.8 ?
    O7 C1 H1B . . 110.8 ?
    C2 C1 H1B . . 110.8 ?
    H1A C1 H1B . . 108.8 ?
    O6 C2 C1 . . 107.6(2) ?
    O6 C2 C3 . . 105.8(2) ?
    C1 C2 C3 . . 113.7(3) ?
    O6 C2 H2 . . 109.8 ?
    C1 C2 H2 . . 109.8 ?
    C3 C2 H2 . . 109.8 ?
    O8 C3 C2 . . 105.2(2) ?
    O8 C3 C4 . . 105.3(2) ?
    C2 C3 C4 . . 118.0(3) ?
    O8 C3 H3 . . 109.3 ?
    C2 C3 H3 . . 109.3 ?
    C4 C3 H3 . . 109.3 ?
    O9 C4 C5 . . 109.6(2) ?
    O9 C4 C3 . . 107.9(2) ?
    C5 C4 C3 . . 110.9(3) ?
    O9 C4 H4 . . 109.5 ?
    C5 C4 H4 . . 109.5 ?
    C3 C4 H4 . . 109.5 ?
    O10 C5 C6 . . 110.3(3) ?
    O10 C5 C4 . . 109.5(2) ?
    C6 C5 C4 . . 113.1(3) ?
    O10 C5 H5 . . 107.9 ?
    C6 C5 H5 . . 107.9 ?
    C4 C5 H5 . . 107.9 ?
    O11 C6 C5 . . 110.5(3) ?
    O11 C6 H6A . . 109.6 ?
    C5 C6 H6A . . 109.6 ?
    O11 C6 H6B . . 109.6 ?
    C5 C6 H6B . . 109.6 ?
    H6A C6 H6B . . 108.1 ?
    H12A O12 H12B . . 104.1 ?
    H1C N1 H1D . . 109.6 ?
    H1C N1 H1E . . 109.5 ?
    H1D N1 H1E . . 109.5 ?
    H1C N1 H1F . . 109.3 ?
    H1D N1 H1F . . 109.5 ?
    H1E N1 H1F . . 109.4 ?
loop_
    _geom_torsion_atom_site_label_1
    _geom_torsion_atom_site_label_2
    _geom_torsion_atom_site_label_3
    _geom_torsion_atom_site_label_4
    _geom_torsion_site_symmetry_1
    _geom_torsion_site_symmetry_2
    _geom_torsion_site_symmetry_3
    _geom_torsion_site_symmetry_4
    _geom_torsion
    _geom_torsion_publ_flag
    Mo1 O7 C1 C2 . . . . 25.7(3) ?
    Mo2 O7 C1 C2 . . . . -62.9(3) ?
    Mo1 O6 C2 C1 . . . . 64.9(3) ?
    Mo1 O6 C2 C3 . . . . -57.1(3) ?
    O7 C1 C2 O6 . . . . -55.2(3) ?
    O7 C1 C2 C3 . . . . 61.7(3) ?
    Mo2 O8 C3 C2 . . . . 93.0(2) ?
    Mo1 O8 C3 C2 . . . . -15.7(3) ?
    Mo2 O8 C3 C4 . . . . -32.3(3) ?
    Mo1 O8 C3 C4 . . . . -141.03(18) ?
    O6 C2 C3 O8 . . . . 42.6(3) ?
    C1 C2 C3 O8 . . . . -75.3(3) ?
    O6 C2 C3 C4 . . . . 159.6(3) ?
    C1 C2 C3 C4 . . . . 41.6(4) ?
    Mo2 O9 C4 C5 . . . . 88.7(3) ?
    Mo2 O9 C4 C3 . . . . -32.1(3) ?
    O8 C3 C4 O9 . . . . 38.6(3) ?
    C2 C3 C4 O9 . . . . -78.3(3) ?
    O8 C3 C4 C5 . . . . -81.4(3) ?
    C2 C3 C4 C5 . . . . 161.7(3) ?
    O9 C4 C5 O10 . . . . 177.4(2) ?
    C3 C4 C5 O10 . . . . -63.6(3) ?
    O9 C4 C5 C6 . . . . 54.0(3) ?
    C3 C4 C5 C6 . . . . 173.0(3) ?
    O10 C5 C6 O11 . . . . -40.3(3) ?
    C4 C5 C6 O11 . . . . 82.6(3) ?
loop_
    _geom_hbond_atom_site_label_D
    _geom_hbond_atom_site_label_H
    _geom_hbond_atom_site_label_A
    _geom_hbond_site_symmetry_A
    _geom_hbond_distance_DH
    _geom_hbond_distance_HA
    _geom_hbond_distance_DA
    _geom_hbond_angle_DHA
    _geom_hbond_publ_flag
    N1 H1D O1 1_455 0.88 2.46 3.272(4) 154 yes
    N1 H1E O2 1_445 0.88 2.22 3.066(4) 162 yes
    N1 H1F O1 2_645 0.88 1.95 2.831(4) 177 yes
    O7 H7 O5 2_645 0.87 1.72 2.589(3) 178 yes
    O10 H10 O8 2_646 0.87 2.37 3.137(3) 148 yes
    O12 H12A O4 1_545 0.87 2.01 2.845(4) 162 yes
    O12 H12B O11 2_546 0.87 2.02 2.812(3) 151 yes
    C4 H4 O10 2_646 1.00 2.37 3.243(4) 145 yes
    C5 H5 O10 2_656 1.00 2.58 3.491(4) 151 yes
_shelx_space_group_comment
;
The symmetry employed for this shelxl refinement is uniquely defined
by the following loop, which should always be used as a source of
symmetry information in preference to the above space-group names.
They are only intended as comments.
;
_shelx_estimated_absorpt_T_min     0.611
_shelx_estimated_absorpt_T_max     0.881
_shelx_hkl_file
;
  -1   0   0 3184.58  115.79
   1   0   0 3129.69  115.79
   1   0   0 2938.31  115.89
  -1   0   0 3265.07  115.89
  -2   0   0 3323.77  124.79
   2   0   0 3400.86  124.69
  -2   0   0 3380.56  124.99
   3   0   0  176.68    7.00
  -3   0   0  165.28    7.40
  -3   0   0  167.98    6.60
   3   0   0  158.88    6.70
   3   0   0  177.68    6.80
  -3   0   0  170.68    7.00
  -4   0   0    3.20    1.20
   4   0   0    2.20    1.10
   4   0   0    7.10    1.70
  -4   0   0    3.60    1.90
   4   0   0    4.10    1.30
  -4   0   0    5.90    1.70
   5   0   0  185.28    8.30
  -5   0   0  173.28    8.90
  -5   0   0  189.08    7.60
   5   0   0  190.18    7.80
  -5   0   0  194.78    8.50
   5   0   0  183.98    7.70
   6   0   0   46.40    4.20
   6   0   0   45.00    3.10
  -6   0   0   42.20    5.10
  -6   0   0   44.40    4.20
  -7   0   0   15.90    4.30
   7   0   0   18.30    3.90
   7   0   0   16.60    2.30
  -7   0   0   15.40    3.80
  -8   0   0   79.49    8.20
  -8   0   0   78.99    7.20
  -9   0   0    0.60    5.20
  -9   0   0    0.50    5.60
 -10   0   0  614.74   27.10
 -10   0   0  528.15   25.70
 -11   0   0  213.28   19.00
   0  -1   0    1.10    0.60
   0  -1   0    1.90    0.50
   0  -1   0    0.50    0.40
   0   1   0    0.90    0.50
  -1  -1   0   40.60    2.20
  -1  -1   0   39.40    2.10
   1  -1   0   41.90    2.20
  -1  -1   0   42.40    2.10
   1  -1   0   44.60    2.00
  -1  -1   0   38.40    2.00
   1   1   0   44.40    2.20
   1   1   0   47.50    2.10
   1   1   0   46.50    2.00
  -1   1   0   50.29    2.20
   1   1   0   47.30    2.20
  -1   1   0   43.00    2.10
   2  -1   0 2441.76   90.29
  -2  -1   0 2347.77   90.19
   2  -1   0 2215.88   89.89
  -2  -1   0 2421.06   90.09
  -2  -1   0 2370.46   90.29
   2  -1   0 2500.25   89.89
   2  -1   0 2435.76   89.79
   2   1   0 2522.65   90.19
   2   1   0 2429.36   90.39
   2   1   0 2496.65   89.99
  -2   1   0 2425.86   90.29
  -2   1   0 2519.85   90.19
  -3  -1   0  835.32   33.10
   3  -1   0  896.31   32.70
   3  -1   0  906.21   32.70
  -3  -1   0  863.11   33.30
  -3  -1   0  877.81   32.90
  -3   1   0  881.11   33.10
  -3   1   0  857.11   33.30
   3   1   0  908.01   32.90
   3   1   0  845.72   33.00
   4  -1   0  184.58    8.30
  -4  -1   0  213.28    9.10
  -4  -1   0  209.48    9.40
   4  -1   0  232.58    9.10
   4  -1   0  218.18    8.30
  -4  -1   0  204.98    8.60
  -4   1   0  211.08    9.40
  -4   1   0  195.18    9.30
   4   1   0  221.68    8.70
  -4   1   0  222.38    9.00
   4   1   0  207.98    8.90
  -5  -1   0 3266.47  125.39
  -5  -1   0 3274.77  124.99
   5  -1   0 3388.96  124.89
  -5  -1   0 3440.66  124.39
   5  -1   0 3316.07  124.09
  -5   1   0 3266.27  125.29
  -5   1   0 3453.15  124.99
   5   1   0 3309.07  124.59
   5   1   0 3408.56  124.59
  -6  -1   0 1007.20   39.50
  -6  -1   0  982.50   40.00
   6  -1   0 1036.80   39.40
  -6   1   0  963.00   39.50
   6   1   0 1115.79   39.10
  -6   1   0 1011.70   40.10
   6   1   0 1040.60   38.80
  -7  -1   0  628.74   25.40
  -7  -1   0  594.54   25.90
   7  -1   0  639.04   25.20
  -7   1   0  596.34   26.00
  -7   1   0  632.04   25.40
   7   1   0  642.74   24.20
   8  -1   0 1804.02   65.29
  -8  -1   0 1660.53   65.49
  -8  -1   0 1607.74   66.19
  -8   1   0 1714.83   65.49
   8   1   0 1718.43   63.99
  -8   1   0 1721.93   66.29
  -9  -1   0   14.60    6.20
  -9  -1   0   12.90    5.70
  -9   1   0   10.60    6.30
  -9   1   0   10.30    5.40
 -10  -1   0  262.97   16.30
 -10  -1   0  296.87   17.70
 -10   1   0  298.47   16.30
 -10   1   0  323.57   18.30
 -11  -1   0  111.79   15.70
   0  -2   0 2875.11  106.89
   0  -2   0 2957.70  106.79
   0  -2   0 2927.11  106.69
   0  -2   0 2826.82  106.89
   0   2   0 2765.22  106.49
   0   2   0 2862.41  106.99
   0   2   0 2928.61  106.79
   1  -2   0  367.56   14.60
  -1  -2   0  386.16   14.40
  -1  -2   0  378.76   14.50
  -1  -2   0  367.26   14.70
  -1  -2   0  374.66   14.70
   1  -2   0  380.66   14.50
   1  -2   0  369.16   14.40
   1   2   0  377.76   14.60
  -1   2   0  392.06   14.50
  -1   2   0  373.86   14.70
   1   2   0  391.66   14.80
   1   2   0  369.76   14.50
   2  -2   0 2062.79   70.49
  -2  -2   0 1901.71   70.69
  -2  -2   0 1863.81   70.69
   2  -2   0 2004.60   70.49
   2  -2   0 1949.60   70.79
  -2  -2   0 1720.53   70.59
   2  -2   0 1913.01   70.39
  -2  -2   0 1769.72   70.79
  -2   2   0 1861.91   70.59
  -2   2   0 1893.01   70.79
   2   2   0 1886.01   70.69
   2   2   0 1909.61   70.39
   2   2   0 1841.22   70.79
   2   2   0 1933.91   70.99
  -3  -2   0 3150.78  120.09
  -3  -2   0 3203.38  119.89
   3  -2   0 3187.58  120.09
  -3  -2   0 3124.89  120.09
   3  -2   0 3371.06  119.49
  -3  -2   0 3206.08  119.89
   3  -2   0 3347.47  119.49
   3   2   0 3124.19  120.19
  -3   2   0 3318.37  120.09
  -3   2   0 3147.89  120.09
   3   2   0 3214.08  119.59
   3   2   0 3285.17  119.99
   4  -2   0   58.79    3.00
  -4  -2   0   48.70    3.60
   4  -2   0   55.59    4.10
  -4  -2   0   55.89    3.90
  -4  -2   0   59.39    4.10
  -4  -2   0   59.29    4.20
  -4   2   0   58.69    4.00
  -4   2   0   57.19    4.20
   4   2   0   64.59    3.50
  -4   2   0   53.39    4.10
   4   2   0   59.49    3.80
  -5  -2   0  121.99    6.70
  -5  -2   0  137.69    7.30
   5  -2   0  145.79    7.40
  -5  -2   0  125.29    7.50
  -5   2   0  161.38    7.30
   5   2   0  136.59    7.10
   5   2   0  153.38    6.50
  -5   2   0  141.09    7.50
  -6  -2   0   26.90    4.30
   6  -2   0   37.40    4.30
  -6  -2   0   27.20    4.10
  -6  -2   0   26.40    3.50
  -6   2   0   30.50    4.40
  -6   2   0   27.70    4.30
   6   2   0   33.10    4.10
  -7  -2   0  103.19    7.30
  -7  -2   0   91.99    7.80
   7  -2   0   96.79    7.30
  -7   2   0  102.99    7.20
   7   2   0   95.99    6.30
  -7   2   0  104.89    8.30
   8  -2   0  178.88   10.70
  -8  -2   0  173.18   11.40
  -8  -2   0  184.98   10.90
  -8   2   0  196.38   10.90
   8   2   0  185.78    9.40
  -8   2   0  196.28   12.00
  -9  -2   0   10.00    6.10
   9  -2   0    7.10    5.30
  -9  -2   0    4.70    6.20
   9   2   0    7.80    3.80
  -9   2   0    6.80    6.50
  -9   2   0    6.90    5.70
 -10  -2   0  585.54   26.90
 -10  -2   0  520.95   25.40
 -10   2   0  513.65   25.50
 -10   2   0  609.64   27.20
   0  -3   0    1.00    1.30
   0  -3   0    0.60    1.20
   0  -3   0    1.80    1.10
   0  -3   0    1.00    1.50
   0   3   0    1.30    1.40
   0   3   0    1.00    1.40
  -1  -3   0   67.49    3.80
   1  -3   0   69.79    3.60
   1  -3   0   67.19    3.90
   1  -3   0   69.19    3.90
  -1  -3   0   77.09    3.70
  -1  -3   0   70.59    4.20
  -1  -3   0   67.99    4.00
   1   3   0   77.79    4.20
  -1   3   0   73.49    4.00
  -1   3   0   85.29    4.20
   1   3   0   80.29    3.80
   1   3   0   78.09    4.20
  -2  -3   0   84.79    4.80
  -2  -3   0   92.29    4.90
   2  -3   0   87.19    4.40
   2  -3   0   93.29    4.70
  -2  -3   0   78.89    4.90
   2  -3   0  133.69    6.70
  -2  -3   0   95.19    5.10
   2  -3   0   80.89    5.00
   2   3   0  112.39    4.60
  -2   3   0  106.19    5.00
   2   3   0  113.59    5.40
   2   3   0  108.19    5.00
   2   3   0  101.29    5.00
  -2   3   0  121.19    5.30
   3  -3   0 2025.60   73.09
  -3  -3   0 1935.91   73.79
   3  -3   0 1992.90   72.99
  -3  -3   0 1903.41   73.59
   3  -3   0 1877.61   73.69
  -3  -3   0 1913.31   73.39
  -3  -3   0 1960.90   73.59
   3  -3   0 2012.00   73.09
   3   3   0 1909.41   73.59
   3   3   0 1991.00   73.49
  -3   3   0 2094.39   73.69
   3   3   0 1961.20   73.09
  -3   3   0 1923.01   73.39
   3   3   0 1919.91   73.89
  -4  -3   0   17.10    2.90
  -4  -3   0   17.60    3.10
   4  -3   0   20.60    2.00
  -4  -3   0   16.50    2.80
  -4  -3   0   18.20    3.20
   4  -3   0   20.40    2.50
   4  -3   0   20.30    2.60
   4  -3   0   19.40    3.10
   4   3   0   16.50    2.60
  -4   3   0   24.40    3.60
  -4   3   0   23.90    3.20
   4   3   0   21.10    2.60
  -5  -3   0 3567.34  132.59
  -5  -3   0 3558.94  132.99
  -5  -3   0 3540.85  132.99
   5  -3   0 3569.04  132.89
  -5   3   0 3397.56  132.79
  -5   3   0 3654.33  132.89
   5   3   0 3555.44  132.59
  -6  -3   0  686.03   26.50
  -6  -3   0  652.43   27.30
   6  -3   0  688.03   27.00
  -6  -3   0  656.23   27.10
   6   3   0  656.13   26.50
  -6   3   0  670.33   27.10
  -6   3   0  655.93   27.20
   7  -3   0  326.47   14.70
  -7  -3   0  321.37   15.00
  -7  -3   0  319.67   15.40
   7   3   0  319.97   14.30
  -7   3   0  279.87   14.80
  -7   3   0  314.07   15.50
   8  -3   0 1137.09   44.70
  -8  -3   0 1131.99   45.00
  -8  -3   0 1121.89   45.40
  -8   3   0 1096.69   45.40
   8   3   0 1137.79   43.80
  -8   3   0 1140.09   45.30
  -9  -3   0   46.80    8.40
  -9  -3   0   42.10    7.70
   9  -3   0   40.70    7.10
  -9   3   0   35.50    7.80
  -9   3   0   45.00    8.40
   9   3   0   35.50    5.50
 -10  -3   0  304.27   19.30
 -10  -3   0  315.87   18.10
  10  -3   0  312.77   17.60
 -10   3   0  314.97   18.70
 -10   3   0  322.37   19.60
  10   3   0  282.17   14.00
   0  -4   0 4418.36  164.28
   0  -4   0 4470.65  164.68
   0  -4   0 4438.56  164.38
   0  -4   0 4323.87  164.58
   0   4   0 4454.85  164.48
   0   4   0 4428.86  164.88
  -1  -4   0  822.12   32.80
  -1  -4   0  825.72   32.50
   1  -4   0  852.61   32.70
   1  -4   0  839.02   32.40
  -1  -4   0  835.42   32.50
   1  -4   0  843.12   32.70
  -1  -4   0  848.32   33.00
   1   4   0  889.71   33.20
  -1   4   0  865.11   33.00
  -1   4   0  898.61   32.80
   1   4   0  855.11   32.80
   1   4   0  837.02   32.20
  -2  -4   0 1646.64   61.59
  -2  -4   0 1623.34   62.09
   2  -4   0 1643.74   61.49
  -2  -4   0 1654.93   62.29
  -2  -4   0 1744.83   61.99
   2  -4   0 1615.64   62.09
   2  -4   0 1665.93   61.79
  -2  -4   0 1676.83   61.59
  -2   4   0 1622.94   61.59
  -2   4   0 1641.14   62.09
   2   4   0 1606.34   61.49
   2   4   0 1599.44   61.69
   2   4   0 1600.14   61.89
  -3  -4   0 1620.24   61.79
   3  -4   0 1571.94   61.99
  -3  -4   0 1616.54   62.19
  -3  -4   0 1639.94   61.69
   3  -4   0 1589.64   61.19
  -3  -4   0 1606.04   61.99
   3  -4   0 1653.23   61.49
  -3   4   0 1655.23   61.99
  -3   4   0 1678.63   61.59
   3   4   0 1663.43   61.29
   3   4   0 1631.74   61.79
   3   4   0 1665.73   62.39
   3   4   0 1656.33   61.89
   4  -4   0  133.69    6.00
   4  -4   0  140.69    7.60
  -4  -4   0  123.39    7.20
  -4  -4   0  135.99    7.40
  -4  -4   0  132.19    7.90
   4   4   0  130.89    7.10
  -4   4   0  140.39    7.30
  -4   4   0  140.09    7.60
   5  -4   0   91.69    6.70
  -5  -4   0  104.49    6.40
  -5  -4   0   93.29    7.10
  -5  -4   0   94.29    6.90
   5  -4   0   85.89    4.30
  -5   4   0   83.89    6.90
   5   4   0   94.59    6.10
  -5   4   0   90.69    6.40
  -6  -4   0   13.70    4.10
  -6  -4   0   11.40    4.60
  -6  -4   0   17.80    4.80
   6  -4   0   18.40    4.40
  -6   4   0   24.80    4.80
   6   4   0   18.70    4.20
  -7  -4   0    3.50    5.30
  -7  -4   0    2.40    5.20
  -7  -4   0    0.70    4.60
   7  -4   0    1.50    4.50
   7   4   0    3.10    4.50
  -7   4   0    2.60    4.80
  -8  -4   0  171.68   11.20
   8  -4   0  153.38   10.80
  -8  -4   0  156.18   11.90
   8   4   0  152.18   10.20
  -8   4   0  129.09   11.20
  -9  -4   0   27.50    8.40
   9  -4   0   29.70    7.70
  -9  -4   0   28.80    8.70
  -9   4   0   27.90    8.20
   9   4   0   27.90    6.50
  10  -4   0  325.17   18.60
 -10  -4   0  303.77   19.90
 -10  -4   0  295.67   20.80
   0  -5   0   -0.30    2.20
   0  -5   0    0.40    2.10
   0  -5   0   -2.00    2.50
   0   5   0   10.20    2.80
  -1  -5   0  217.88   10.00
   1  -5   0  212.58    9.30
   1  -5   0  202.18    9.80
  -1  -5   0  206.18    9.50
  -1  -5   0  213.78    9.50
   1  -5   0  217.38    9.80
   1   5   0  195.48   10.00
  -1   5   0  224.98   10.20
   1   5   0  214.98   10.20
  -2  -5   0  544.05   21.20
   2  -5   0  525.85   21.40
  -2  -5   0  541.65   21.40
  -2  -5   0  552.54   21.80
   2  -5   0  505.35   21.50
   2  -5   0  530.25   20.90
  -2   5   0  520.85   21.70
   2   5   0  534.55   21.60
   2   5   0  546.15   21.00
   3  -5   0  416.36   18.20
  -3  -5   0  430.26   18.30
   3  -5   0  422.26   17.60
   3  -5   0  434.36   17.10
  -3  -5   0  440.46   17.90
   3   5   0  431.96   18.00
  -3   5   0  447.26   18.30
   4  -5   0  224.98   11.50
   4  -5   0  242.98   10.00
  -4  -5   0  246.28   11.60
  -4  -5   0  235.48   11.60
   4   5   0  245.98   11.40
  -4   5   0  237.38   11.50
  -5  -5   0 1133.79   45.10
  -5  -5   0 1248.88   48.90
   5  -5   0 1124.69   45.30
  -5  -5   0 1152.78   45.10
  -5   5   0 1144.89   45.20
   5   5   0 1142.69   44.90
   6  -5   0  368.26   16.70
  -6  -5   0  374.46   16.40
  -6  -5   0  363.56   16.90
  -6   5   0  335.17   16.30
   6   5   0  336.67   16.00
  -7  -5   0  585.04   25.90
   7  -5   0  588.84   25.40
  -7  -5   0  593.54   25.20
   7   5   0  583.74   24.80
  -7   5   0  579.94   25.30
  -8  -5   0 1050.99   43.80
   8  -5   0 1082.79   43.40
  -8   5   0 1038.40   43.30
   8   5   0 1072.29   42.60
  -9  -5   0   53.69   10.50
   9  -5   0   54.69    9.20
  -9   5   0   48.60    9.50
   9   5   0   41.00    8.10
   0  -6   0 2534.75   91.79
   0  -6   0 2423.26   91.89
   0  -6   0 2380.86   92.19
   0   6   0 2413.86   92.59
  -1  -6   0  196.48   10.00
  -1  -6   0  219.38    9.90
  -1  -6   0  203.58   10.40
   1  -6   0  199.38   10.20
   1  -6   0  219.58    9.50
   1  -6   0  213.98   10.30
   1   6   0  212.68   10.90
  -1   6   0  187.48   10.30
   2  -6   0  780.92   31.30
   2  -6   0  815.52   30.70
   2  -6   0  786.62   31.60
  -2  -6   0  810.42   31.30
  -2  -6   0  777.42   31.70
  -2   6   0  768.02   31.70
   3  -6   0  773.02   31.90
  -3  -6   0  786.62   32.10
  -3  -6   0  841.32   31.70
   3  -6   0  779.82   30.70
   3  -6   0  790.32   31.50
   3   6   0  818.42   31.90
  -3   6   0  780.92   31.90
  -4  -6   0  110.09    7.50
   4  -6   0   91.39    5.20
   4  -6   0   88.99    7.60
  -4   6   0   77.29    7.00
   4   6   0   90.69    7.30
   5  -6   0  313.67   13.40
   5  -6   0  338.27   16.10
  -5  -6   0  341.67   16.10
  -5   6   0  342.87   15.90
   5   6   0  351.96   15.70
  -6  -6   0   44.00    6.90
   6  -6   0   37.50    6.20
   6   6   0   24.60    5.40
  -6   6   0   34.80    6.30
   7  -6   0   46.40    7.50
  -7  -6   0   51.29    8.20
   7   6   0   51.69    7.30
  -7   6   0   38.90    7.20
   8  -6   0  168.88   13.50
   8   6   0  182.08   13.80
  -8   6   0  179.98   14.20
   0  -7   0    1.10    3.80
   0  -7   0   -0.90    3.70
   0  -7   0    0.80    2.80
   0   7   0    0.80    4.10
   1  -7   0   54.99    6.70
  -1  -7   0   59.39    6.70
   1  -7   0   58.79    5.10
  -1  -7   0   57.59    5.80
   1  -7   0   50.79    6.20
  -1   7   0   62.29    6.70
   2  -7   0  309.87   15.10
  -2  -7   0  327.07   14.60
  -2  -7   0  306.47   15.40
   2  -7   0  308.47   14.90
   2  -7   0  325.57   13.90
  -2   7   0  333.77   15.40
  -3  -7   0  476.45   20.40
  -3  -7   0  451.45   21.00
   3  -7   0  490.85   20.90
   3  -7   0  462.65   19.20
  -3   7   0  479.65   21.00
   4  -7   0   41.30    4.70
  -4  -7   0   47.30    7.10
   4  -7   0   43.80    6.90
  -4   7   0   50.29    6.70
   4   7   0   70.29   12.80
   5  -7   0 1481.45   58.59
  -5  -7   0 1539.05   58.69
   5   7   0 1466.35   58.09
  -5   7   0 1458.15   58.49
  -6  -7   0  606.64   26.30
   6  -7   0  570.54   26.10
  -6   7   0  568.24   25.90
   6   7   0  573.64   25.70
  -7  -7   0  424.46   21.30
   7  -7   0  439.46   28.10
  -7   7   0  398.66   21.10
   7   7   0  414.16   20.60
   0  -8   0  957.80   37.30
   0  -8   0  924.71   38.40
   1  -8   0  284.27   14.90
   1  -8   0  287.87   13.40
  -1  -8   0  298.97   13.90
  -1  -8   0  263.07   14.80
  -2  -8   0  345.67   16.40
  -2  -8   0  334.27   17.30
   2  -8   0  349.27   15.40
   2  -8   0  340.07   16.90
   2  -8   0  332.17   17.10
  -2   8   0  374.06   17.80
   3  -8   0  543.75   23.90
   3  -8   0  516.55   21.70
  -3  -8   0  541.65   24.20
  -3  -8   0  526.65   24.20
  -3   8   0  532.65   24.00
   4  -8   0   52.99    8.10
  -4  -8   0   57.59    8.50
   4  -8   0   49.10    5.60
  -4   8   0   63.99    8.60
  -5  -8   0  136.89   12.30
   5  -8   0  117.09   11.90
  -5   8   0  116.49   12.60
   0  -9   0   -1.40    5.50
   0  -9   0    0.00    7.10
  -1  -9   0   65.39    9.30
   1  -9   0   63.19    7.90
  -1  -9   0   58.69    7.90
   1  -9   0   74.49    9.60
  -2  -9   0   62.59   10.70
  -2  -9   0   63.29    8.60
   3  -9   0  268.87   17.40
 -11   0   1   38.40   11.90
 -11   0   1   31.80    9.80
 -10   0   1   22.70    7.90
 -10   0   1   16.30    6.90
  -9   0   1    9.30    5.80
  -9   0   1    7.10    5.00
  -8   0   1  350.76   16.10
  -8   0   1  372.56   17.20
  -7   0   1    1.60    3.80
  -7   0   1    0.20    2.90
   7   0  -1    1.60    3.40
  -6   0   1 1034.50   41.60
  -6   0   1 1036.30   40.90
   6   0  -1 1135.99   40.80
  -5   0   1 2874.81  108.29
  -5   0   1 2945.71  107.89
  -5   0   1 2796.52  108.89
  -5   0   1 2788.72  109.49
   5   0  -1 3115.99  108.29
  -4   0   1 5156.08  181.28
   4   0  -1 5137.49  181.58
  -4   0   1 4202.78  181.68
  -4   0   1 5032.90  182.08
  -4   0   1 4954.30  181.58
   3   0  -1 1469.95   53.09
   3   0  -1 1497.95   53.69
  -3   0   1 1374.66   52.99
  -3   0   1 1408.26   52.99
  -3   0   1 1369.16   53.49
  -2   0   1 2148.19   84.39
  -2   0   1 2324.17   84.39
  -2   0   1 2245.08   84.59
   2   0  -1 2407.36   84.39
  -2   0   1 2220.28   84.29
   2   0  -1 2310.47   84.69
   1   0  -1  730.93   27.20
  -1   0   1  693.33   27.10
   1   0  -1  758.62   27.20
   0   0  -1 1939.91   69.79
   0   0   1 1719.23   69.89
   0   0   1 1796.02   69.89
   0   0  -1 1985.40   69.89
   0   0  -1 1991.50   69.99
  -1   0  -1   28.90    1.80
   1   0   1   35.50    1.80
  -1   0  -1   33.70    1.80
   1   0   1   34.00    1.70
  -2   0  -1  148.89    5.80
  -2   0  -1  140.89    6.40
   2   0   1  146.39    6.10
   2   0   1  160.78    6.20
  -2   0  -1  151.48    6.30
   3   0   1    1.40    1.10
  -3   0  -1    1.80    1.50
  -3   0  -1    1.50    0.80
   3   0   1    1.80    1.10
  -3   0  -1    1.40    1.30
   4   0   1    6.20    1.70
  -4   0  -1    6.80    1.20
  -4   0  -1    7.20    2.10
  -4   0  -1    8.10    2.00
   4   0   1    8.70    1.90
   5   0   1 1482.05   55.39
  -5   0  -1 1417.46   56.29
   5   0   1 1521.15   55.79
  -5   0  -1 1478.75   55.99
  -6   0  -1  679.13   27.40
   6   0   1  678.63   26.60
  -6   0  -1  670.63   26.90
   6   0   1  669.83   26.00
  -7   0  -1  725.53   28.60
   7   0   1  704.93   27.30
  -7   0  -1  694.83   29.20
   8   0   1 1300.17   47.40
  -8   0  -1 1184.38   48.50
   8   0   1 1191.08   46.10
  -8   0  -1 1206.58   47.90
  -9   0  -1   56.59    8.60
  -9   0  -1   59.59    8.30
 -10   0  -1  492.95   24.10
 -10   0  -1  457.75   22.40
 -11  -1   1  374.76   21.50
 -10  -1   1 1119.49   45.30
 -10  -1   1  939.21   43.50
 -10   1   1 1081.39   43.70
 -10   1   1 1211.58   45.40
  -9  -1   1    0.20    5.70
  -9  -1   1    2.10    4.90
  -9   1   1    4.50    5.00
  -9   1   1    2.10    5.70
   8  -1  -1 1169.58   43.10
  -8  -1   1 1092.49   44.10
  -8  -1   1 1104.99   43.20
  -8   1   1 1146.99   44.20
  -8   1   1 1003.00   43.10
   7  -1  -1   91.79    6.50
  -7  -1   1   95.49    6.40
  -7  -1   1   89.59    7.30
  -7   1   1  104.09    7.60
  -7   1   1   96.09    6.40
  -6  -1   1  162.48    8.70
  -6  -1   1  161.78    7.40
   6  -1  -1  158.78    8.10
  -6  -1   1  154.48    7.90
  -6   1   1  144.09    8.60
   6   1  -1  158.08    7.10
   6   1  -1  166.48    7.60
  -6   1   1  174.18    7.90
   5  -1  -1  331.57   13.10
  -5  -1   1  313.27   12.60
  -5  -1   1  300.77   13.50
  -5  -1   1  322.37   13.00
  -5   1   1  326.57   13.30
   5   1  -1  318.67   12.40
  -5   1   1  315.47   12.80
  -5   1   1  283.67   13.30
   5   1  -1  287.57   12.30
   5   1  -1  323.87   12.50
  -5   1   1  316.17   12.10
  -4  -1   1   58.39    4.00
  -4  -1   1   50.59    3.20
   4  -1  -1   56.69    3.70
  -4  -1   1   55.79    3.50
   4   1  -1   52.19    3.00
   4   1  -1   49.60    4.00
  -4   1   1   54.69    3.50
  -4   1   1   57.29    2.90
  -4   1   1   51.79    3.20
   4   1  -1   57.19    3.00
   4   1  -1   63.09    3.30
  -4   1   1   52.29    3.90
  -3  -1   1  222.78    9.20
  -3  -1   1  241.68    9.20
  -3  -1   1  237.78    9.60
   3  -1  -1  246.48    9.40
   3  -1  -1  262.47    9.10
   3   1  -1  206.08    9.60
   3   1  -1  221.58    9.00
  -3   1   1  220.58    9.50
  -3   1   1  222.18    9.00
   3   1  -1  233.38    9.10
  -3   1   1  207.68    8.90
   3   1  -1  230.18    8.90
  -2  -1   1 1724.83   68.29
  -2  -1   1 1845.02   68.29
   2  -1  -1 1886.61   68.19
   2  -1  -1 1878.41   68.39
  -2   1   1 1844.22   68.39
  -2   1   1 1817.62   68.09
   2   1  -1 1805.82   68.59
   2   1  -1 1887.11   68.19
  -1  -1   1  915.91   34.70
  -1  -1   1  957.60   34.70
   1  -1  -1  986.00   34.50
   1  -1  -1  932.31   34.70
   1  -1  -1  948.41   34.60
  -1   1   1  920.41   34.50
  -1   1   1  892.41   34.50
   1   1  -1  918.61   34.60
   1   1  -1  918.51   34.70
  -1   1   1  878.21   34.40
   0  -1  -1 7772.22  298.47
   0  -1   1 8095.09  299.37
   0  -1   1 8549.64  299.47
   0  -1  -1 8099.79  298.67
   0  -1  -1 7998.80  298.67
   0  -1   1 8242.08  299.17
   0  -1   1 8620.14  299.97
   0   1  -1 8081.59  298.57
   0   1   1 7696.53  298.67
   0   1  -1 7807.82  298.77
   0   1  -1 7765.62  298.37
   1  -1   1 3026.70  112.69
   1  -1   1 3117.39  112.99
  -1  -1  -1 3124.89  112.89
  -1  -1  -1 3016.00  112.89
   1  -1   1 3109.69  112.89
  -1  -1  -1 3055.59  112.99
  -1  -1  -1 3100.09  112.89
   1   1   1 2996.20  112.89
  -1   1  -1 2887.81  112.99
   1   1   1 2996.00  113.09
  -1   1  -1 2973.90  112.99
   1   1   1 3153.98  112.89
  -2  -1  -1 4245.38  160.58
   2  -1   1 4382.56  160.58
  -2  -1  -1 4368.86  160.38
  -2  -1  -1 4285.77  160.58
  -2  -1  -1 4482.25  160.48
   2  -1   1 4065.59  160.28
  -2   1  -1 4327.87  160.68
  -2   1  -1 4317.77  160.58
   2   1   1 4433.86  160.78
   2   1   1 4395.46  160.48
  -3  -1  -1 2473.95   95.89
  -3  -1  -1 2678.63   96.09
  -3  -1  -1 2564.04   96.39
  -3  -1  -1 2575.34   96.49
   3  -1   1 2630.64   95.89
   3  -1   1 2558.04   96.29
  -3   1  -1 2599.64   96.29
   3   1   1 2580.04   96.09
  -3   1  -1 2596.14   96.49
   3   1   1 2569.54   96.19
   4  -1   1  165.48    6.90
  -4  -1  -1  154.58    6.80
   4  -1   1  169.18    6.80
  -4  -1  -1  164.38    7.40
  -4  -1  -1  157.58    7.30
  -4  -1  -1  158.38    7.70
   4  -1   1  175.88    7.50
   4   1   1  152.48    7.00
  -4   1  -1  159.48    7.30
  -4   1  -1  148.79    7.60
   4   1   1  152.38    7.20
  -5  -1  -1 1737.23   69.79
   5  -1   1 1799.12   68.79
  -5  -1  -1 1892.01   68.79
  -5  -1  -1 1899.91   69.69
   5  -1   1 1754.42   69.49
   5   1   1 1897.01   69.19
  -5   1  -1 1888.61   69.49
   5   1   1 1845.82   69.19
  -5   1  -1 1857.61   69.89
   6  -1   1  260.47   10.80
  -6  -1  -1  267.87   12.10
  -6  -1  -1  269.87   12.60
   6  -1   1  283.47   12.00
   6   1   1  273.87   11.50
  -6   1  -1  246.18   12.50
  -6   1  -1  260.27   11.90
   6   1   1  257.17   11.50
   7  -1   1   31.80    4.70
  -7  -1  -1   34.80    5.20
   7  -1   1   31.30    3.30
  -7  -1  -1   34.10    4.90
   7   1   1   40.90    5.20
  -7   1  -1   38.80    5.60
   7   1   1   41.30    4.60
  -7   1  -1   33.90    5.10
   8  -1   1  158.68    9.40
  -8  -1  -1  146.99   10.30
  -8  -1  -1  147.09    9.70
  -8   1  -1  144.39    9.30
  -8   1  -1  137.09   10.50
   8   1   1  141.19    7.70
   9  -1   1   12.90    6.10
  -9  -1  -1   10.50    5.90
  -9  -1  -1   14.50    6.60
  -9   1  -1    7.60    6.30
  -9   1  -1    9.30    5.70
   9   1   1   11.20    3.50
 -10  -1  -1  111.49   13.50
 -10  -1  -1  121.29   12.10
 -10   1  -1  127.39   11.80
 -10   1  -1  128.09   13.70
 -11   2   1    8.10   10.90
 -10  -2   1   38.90    8.10
 -10  -2   1   35.80    9.00
 -10   2   1   24.80    7.60
 -10   2   1   26.70    8.80
   9  -2  -1   29.30    6.20
  -9  -2   1   28.10    6.10
  -9  -2   1   25.10    6.80
  -9   2   1   23.80    7.10
  -9   2   1   17.00    6.00
  -8  -2   1  800.72   33.00
  -8  -2   1  817.32   33.90
   8  -2  -1  864.21   33.00
  -8   2   1  792.22   33.00
   8   2  -1  806.02   31.50
  -8   2   1  841.52   33.90
  -7  -2   1  827.72   33.50
   7  -2  -1  836.42   32.70
  -7  -2   1  804.52   32.80
   7   2  -1  809.12   31.70
  -7   2   1  841.22   32.70
  -7   2   1  831.82   33.30
  -6  -2   1  926.91   36.60
  -6  -2   1  908.51   35.50
   6  -2  -1  926.41   36.00
  -6  -2   1  902.31   36.10
  -6   2   1  975.70   35.90
   6   2  -1  920.91   35.50
  -6   2   1  914.01   36.40
  -5  -2   1 2589.84   98.19
  -5  -2   1 2568.74   98.49
   5  -2  -1 2561.14   98.19
  -5  -2   1 2645.94   97.89
   5   2  -1 2489.25   97.79
  -5   2   1 2678.53   97.99
   5   2  -1 2807.32   97.79
  -5   2   1 2604.24   98.39
   4  -2  -1   30.40    3.10
  -4  -2   1   29.30    3.40
  -4  -2   1   31.00    3.30
  -4  -2   1   29.70    3.20
  -4  -2   1   32.50    3.00
   4  -2  -1   33.40    2.80
   4   2  -1   24.30    3.50
  -4   2   1   24.50    3.30
   4   2  -1   27.60    2.60
  -4   2   1   24.80    2.80
  -4   2   1   24.50    2.70
  -3  -2   1 3514.85  133.59
   3  -2  -1 3558.64  133.59
  -3  -2   1 3534.55  133.69
   3  -2  -1 3653.23  133.19
  -3  -2   1 3493.75  133.49
  -3  -2   1 3696.13  133.39
  -3   2   1 3337.77  133.19
   3   2  -1 3478.95  133.69
  -3   2   1 3539.65  133.49
  -3   2   1 4052.09  133.49
   3   2  -1 3631.74  133.39
   2  -2  -1 1703.43   60.19
  -2  -2   1 1551.94   60.49
  -2  -2   1 1661.23   60.69
   2  -2  -1 1704.93   60.49
   2  -2  -1 1690.93   60.79
  -2  -2   1 1630.34   60.79
   2  -2  -1 1625.64   60.09
  -2   2   1 1545.15   60.49
  -2   2   1 1614.34   60.39
   2   2  -1 1593.94   60.79
   2   2  -1 1577.54   60.79
   2   2  -1 1638.44   60.59
  -2   2   1 1545.25   60.39
  -1  -2   1  954.60   35.30
  -1  -2   1  897.51   35.40
   1  -2  -1  872.91   35.30
   1  -2  -1  927.81   35.00
   1  -2  -1  937.21   35.30
  -1  -2   1  911.81   35.30
  -1  -2   1  955.20   35.00
   1   2  -1  979.10   35.30
  -1   2   1  953.00   35.30
   1   2  -1  959.20   35.30
   1   2  -1  970.00   35.50
   0  -2   1 5290.17  202.08
   0  -2   1 5329.77  202.18
   0  -2  -1 5572.14  202.08
   0  -2   1 5412.06  201.98
   0  -2   1 5385.96  201.98
   0  -2  -1 5364.16  201.88
   0  -2  -1 5401.36  202.18
   0   2  -1 5383.86  201.98
   0   2   1 5450.05  202.18
   0   2  -1 5442.36  202.18
   0   2   1 5734.33  202.08
   0   2  -1 5712.23  202.08
  -1  -2  -1   75.29    3.50
  -1  -2  -1   75.79    3.90
  -1  -2  -1   76.59    3.80
   1  -2   1   76.69    3.60
  -1  -2  -1   82.39    3.70
   1  -2   1   76.29    3.60
  -1  -2  -1   73.19    3.60
   1  -2   1   66.89    3.70
   1   2   1   84.89    3.80
  -1   2  -1   82.69    4.00
   1   2   1   86.59    3.60
   1   2   1   84.89    3.90
  -1   2  -1   81.59    4.00
  -1   2  -1   76.09    3.90
   2  -2   1 1341.17   50.39
  -2  -2  -1 1340.67   50.69
  -2  -2  -1 1335.67   50.69
   2  -2   1 1353.46   50.29
  -2  -2  -1 1345.77   50.79
  -2  -2  -1 1340.97   50.59
   2  -2   1 1282.87   50.79
   2   2   1 1364.46   50.99
  -2   2  -1 1347.07   50.79
   2   2   1 1337.77   50.69
   2   2   1 1415.26   50.59
  -2   2  -1 1397.86   50.89
  -3  -2  -1  283.07   11.80
  -3  -2  -1  279.17   12.00
   3  -2   1  278.87   11.50
   3  -2   1  301.07   11.20
   3  -2   1  312.07   11.70
  -3  -2  -1  283.67   12.10
   3  -2   1  299.67   12.10
  -3  -2  -1  275.57   11.70
   3   2   1  301.47   12.40
  -3   2  -1  287.37   12.10
   3   2   1  298.87   11.70
   3   2   1  288.17   11.80
  -3   2  -1  302.07   12.20
  -4  -2  -1   13.20    2.60
   4  -2   1   12.50    1.70
  -4  -2  -1   11.70    2.10
  -4  -2  -1   14.40    2.70
   4  -2   1   12.60    2.10
   4  -2   1   13.40    2.50
  -4  -2  -1   12.80    2.60
   4   2   1   17.30    2.30
   4   2   1   15.10    3.50
  -4   2  -1   12.90    2.60
  -4   2  -1   11.50    2.80
   4   2   1   12.90    2.40
   5  -2   1 2585.24   94.29
  -5  -2  -1 2519.45   93.69
   5  -2   1 2529.15   93.39
  -5  -2  -1 2535.05   94.39
  -5  -2  -1 2434.46   94.39
   5   2   1 2560.24   93.59
  -5   2  -1 2480.05   94.49
   5   2   1 2379.96   93.99
  -5   2  -1 2532.35   94.29
  -6  -2  -1  868.01   34.20
   6  -2   1  864.81   33.70
  -6  -2  -1  862.11   33.10
  -6  -2  -1  830.82   33.90
   6  -2   1  769.32   32.40
  -6   2  -1  903.81   34.40
  -6   2  -1  925.61   34.00
   6   2   1  861.41   33.50
  -7  -2  -1  821.92   33.20
  -7  -2  -1  823.02   33.60
   7  -2   1  835.32   32.90
   7   2   1  800.12   32.30
  -7   2  -1  841.52   33.20
  -7   2  -1  822.52   33.70
   8  -2   1 1561.24   57.69
  -8  -2  -1 1449.15   57.89
  -8  -2  -1 1511.85   58.59
  -8   2  -1 1412.36   57.89
   8   2   1 1507.65   56.69
  -8   2  -1 1480.75   58.59
  -9  -2  -1   31.40    7.30
   9  -2   1   30.10    6.70
  -9  -2  -1   33.40    7.10
  -9   2  -1   29.30    7.20
   9   2   1   26.70    4.90
  -9   2  -1   28.90    7.60
 -10  -2  -1  567.24   27.10
 -10  -2  -1  619.54   28.20
 -10   2  -1  621.24   28.30
 -10   2  -1  512.25   26.90
  10   2   1  601.34   23.70
 -10  -3   1  658.03   30.50
  10  -3  -1  699.03   28.80
 -10  -3   1  674.43   29.20
 -10   3   1  564.14   29.20
 -10   3   1  639.04   30.30
  -9  -3   1   11.30    6.40
   9  -3  -1    7.50    6.20
  -9  -3   1    9.60    7.00
  -9   3   1    7.70    7.20
  -9   3   1   11.50    6.80
   9   3  -1   10.00    4.50
  -8  -3   1 1071.39   42.30
  -8  -3   1 1080.09   42.80
   8  -3  -1 1102.39   42.10
   8   3  -1 1037.00   40.80
  -8   3   1  993.00   42.20
  -8   3   1 1055.19   42.60
  -7  -3   1  594.64   25.30
  -7  -3   1  682.33   25.30
   7  -3  -1  588.64   25.10
  -7  -3   1  604.24   25.80
   7   3  -1  600.34   24.50
  -7   3   1  613.24   25.60
  -7   3   1  569.94   25.20
  -6  -3   1  206.28   10.20
  -6  -3   1  176.78    9.50
   6  -3  -1  201.68   10.00
  -6  -3   1  197.58   10.40
  -6   3   1  170.48   10.20
  -6   3   1  195.78    9.90
   6   3  -1  217.88    9.60
  -5  -3   1  108.99    7.20
  -5  -3   1  112.49    6.60
   5  -3  -1  115.49    7.00
  -5  -3   1  121.39    7.10
   5   3  -1  128.19    6.40
  -5   3   1  132.59    6.80
  -5   3   1  129.79    7.20
   4  -3  -1   38.70    3.30
  -4  -3   1   31.30    3.50
  -4  -3   1   32.80    3.90
  -4  -3   1   36.00    4.00
   4  -3  -1   36.00    3.70
  -4  -3   1   30.60    3.50
  -4   3   1   37.70    3.60
   4   3  -1   31.50    3.30
  -4   3   1   32.80    3.70
   4   3  -1   29.90    4.00
  -3  -3   1  252.47   10.90
   3  -3  -1  269.87    9.90
  -3  -3   1  254.67   10.80
  -3  -3   1  246.48   10.60
  -3  -3   1  244.88   10.70
   3  -3  -1  267.07   10.40
   3  -3  -1  247.18   10.80
   3  -3  -1  258.27    9.80
   3   3  -1  243.18   10.50
  -3   3   1  227.88   10.50
  -3   3   1  270.67   10.60
   3   3  -1  241.38   10.80
  -3   3   1  248.78   10.40
   3   3  -1  241.78   11.00
  -2  -3   1   29.00    2.20
   2  -3  -1   24.90    2.70
  -2  -3   1   24.90    2.70
   2  -3  -1   29.30    2.60
  -2  -3   1   26.10    2.80
   2  -3  -1   31.00    3.00
   2  -3  -1   29.20    1.90
  -2  -3   1   28.10    2.50
  -2   3   1   26.20    2.50
   2   3  -1   20.70    2.70
   2   3  -1   19.50    2.80
  -2   3   1   23.20    2.50
   2   3  -1   29.50    2.00
  -1  -3   1  626.84   24.50
  -1  -3   1  643.04   24.70
   1  -3  -1  652.93   24.90
   1  -3  -1  628.34   24.50
  -1  -3   1  641.84   25.00
   1  -3  -1  637.14   24.90
  -1  -3   1  649.04   24.90
   1   3  -1  658.33   24.90
  -1   3   1  666.23   24.90
   1   3  -1  644.14   24.70
   1   3  -1  663.13   25.10
   0  -3  -1 2456.25   91.99
   0  -3  -1 2624.04   92.59
   0  -3   1 2440.16   92.39
   0  -3   1 2486.65   92.19
   0  -3  -1 2379.36   92.19
   0  -3  -1 2423.26   92.29
   0  -3   1 2460.95   92.09
   0  -3   1 2464.85   92.09
   0   3  -1 2506.65   92.29
   0   3  -1 2412.66   91.99
   0   3  -1 2474.65   92.49
   0   3   1 2468.75   92.39
   0   3   1 2545.85   92.19
   1  -3   1 1036.70   40.00
  -1  -3  -1 1037.70   40.30
  -1  -3  -1 1064.19   40.10
  -1  -3  -1 1065.09   40.10
   1  -3   1 1062.89   40.10
  -1  -3  -1 1061.89   40.40
   1  -3   1 1031.00   40.30
   1  -3   1 1015.80   40.20
  -1  -3  -1 1034.80   39.80
   1   3   1 1079.29   40.50
   1   3   1 1074.09   40.10
  -1   3  -1 1124.09   40.30
   1   3   1 1113.89   40.30
  -1   3  -1 1087.09   40.10
  -1   3  -1 1058.29   40.40
  -2  -3  -1 2822.32  106.69
   2  -3   1 2927.01  106.59
   2  -3   1 2867.61  106.59
  -2  -3  -1 2867.41  106.79
  -2  -3  -1 2825.22  106.99
  -2  -3  -1 2842.22  107.09
   2  -3   1 2929.71  106.99
   2   3   1 2849.71  106.89
   2   3   1 2800.62  106.59
  -2   3  -1 2876.11  107.09
  -2   3  -1 2880.11  106.89
  -2   3  -1 2839.92  106.89
   2   3   1 2936.91  107.29
   3  -3   1 3219.08  114.99
  -3  -3  -1 3061.89  115.49
  -3  -3  -1 3039.90  115.69
   3  -3   1 3024.40  115.59
  -3  -3  -1 3030.50  115.39
   3  -3   1 3124.79  115.19
  -3  -3  -1 3067.49  115.49
   3   3   1 3120.29  115.49
  -3   3  -1 3051.89  115.49
  -3   3  -1 3346.57  116.69
  -3   3  -1 2984.30  115.69
   3   3   1 3080.09  115.19
   3   3   1 3093.09  115.89
  -4  -3  -1    3.30    2.50
  -4  -3  -1    2.60    2.70
  -4  -3  -1    5.40    2.60
   4  -3   1    2.20    2.50
  -4  -3  -1    5.00    2.50
  -4   3  -1    4.20    2.70
   4   3   1    2.60    2.20
  -4   3  -1    3.00    2.90
   4   3   1    2.10    2.00
  -5  -3  -1 1440.46   55.99
   5  -3   1 1450.15   56.39
  -5  -3  -1 1466.35   56.49
  -5  -3  -1 1445.16   56.59
  -5   3  -1 1510.65   56.59
   5   3   1 1519.05   56.19
  -5   3  -1 1497.35   56.59
  -6  -3  -1  252.67   11.80
   6  -3   1  252.77   12.40
  -6  -3  -1  250.57   12.60
  -6  -3  -1  249.38   12.80
  -6   3  -1  283.37   13.10
   6   3   1  277.87   12.40
  -6   3  -1  268.87   12.70
  -7  -3  -1  187.08   11.50
  -7  -3  -1  196.38   11.20
   7  -3   1  202.38   11.00
   7   3   1  196.98   10.60
  -7   3  -1  192.98   11.30
  -7   3  -1  195.38   11.70
  -8  -3  -1  132.49   10.50
  -8  -3  -1  131.79   10.50
   8  -3   1  133.79    9.70
  -8   3  -1  142.29   11.30
   8   3   1  131.79    9.00
  -8   3  -1  134.69   10.40
  -9  -3  -1   33.90    8.10
   9  -3   1   17.70    6.10
  -9  -3  -1   25.00    7.70
   9   3   1   23.20    6.00
  -9   3  -1   23.70    8.20
  -9   3  -1   30.90    7.80
  10  -3   1  133.09   12.90
 -10  -3  -1  158.48   14.40
 -10  -3  -1  136.69   14.70
 -10   3  -1  121.09   14.50
  10   3   1  129.29   10.20
 -10   3  -1  147.79   16.00
 -10  -4   1    4.20    9.70
 -10  -4   1    6.00    9.50
  10  -4  -1    3.30    8.40
  10   4  -1    3.00    6.20
  -9  -4   1   24.40    8.30
  -9  -4   1   15.40    7.00
   9  -4  -1   12.40    7.00
  -9   4   1   17.30    7.30
   9   4  -1   15.50    5.40
  -8  -4   1  260.97   14.50
  -8  -4   1  255.37   14.70
   8  -4  -1  268.47   14.00
   8   4  -1  245.78   13.00
  -8   4   1  235.18   13.90
  -7  -4   1  301.07   15.00
   7  -4  -1  283.97   14.50
  -7  -4   1  313.47   14.30
  -7  -4   1  275.37   15.10
   7   4  -1  324.27   14.00
  -7   4   1  284.87   14.50
  -6  -4   1  576.64   23.40
   6  -4  -1  579.34   23.70
  -6  -4   1  550.64   23.90
  -6  -4   1  566.34   23.90
  -6   4   1  579.84   23.50
   6   4  -1  550.74   23.10
  -5  -4   1 2479.05   93.79
  -5  -4   1 2499.05   93.39
  -5  -4   1 2382.06   93.49
   5  -4  -1 2452.85   93.59
  -5   4   1 2596.64   93.39
   5   4  -1 2440.36   93.09
  -4  -4   1  145.19    7.90
   4  -4  -1  162.68    8.00
  -4  -4   1  142.69    8.20
  -4  -4   1  142.19    7.70
   4  -4  -1  148.19    7.10
   4   4  -1  129.29    7.80
   4   4  -1  144.99    7.40
  -4   4   1  158.18    7.60
  -3  -4   1 2139.29   80.69
  -3  -4   1 2125.09   80.49
   3  -4  -1 2055.09   80.49
  -3  -4   1 2176.88   80.29
  -3  -4   1 2137.19   80.29
   3  -4  -1 2031.70   79.49
   3  -4  -1 2149.78   80.09
  -3   4   1 2235.68   80.39
   3   4  -1 2150.58   80.29
   3   4  -1 2151.88   80.39
  -2  -4   1 2188.28   82.89
  -2  -4   1 2192.88   82.59
  -2  -4   1 2269.67   82.19
  -2  -4   1 2263.97   83.09
   2  -4  -1 2200.38   82.19
   2  -4  -1 2154.48   82.89
   2  -4  -1 2262.37   82.69
   2   4  -1 2144.99   82.59
  -2   4   1 2140.99   82.79
   2   4  -1 2219.88   83.19
   2   4  -1 2251.97   82.19
   2   4  -1 2159.48   82.69
  -1  -4   1  313.67   13.10
   1  -4  -1  303.47   12.50
  -1  -4   1  317.97   12.70
  -1  -4   1  312.97   12.90
   1  -4  -1  329.57   13.10
  -1  -4   1  331.77   13.40
   1  -4  -1  317.17   13.10
  -1   4   1  315.67   13.00
   1   4  -1  294.97   12.70
   1   4  -1  320.37   13.40
  -1   4   1  311.77   13.10
   1   4  -1  303.17   13.00
   0  -4  -1 1799.12   70.39
   0  -4  -1 1900.41   70.19
   0  -4  -1 1885.71   70.59
   0  -4   1 1858.01   70.29
   0  -4  -1 1925.71   70.59
   0  -4   1 1934.91   70.69
   0  -4   1 1849.61   70.49
   0  -4   1 1880.01   70.29
   0   4  -1 1804.62   69.99
   0   4  -1 1911.51   70.49
   0   4   1 1842.12   70.39
   0   4  -1 1893.91   70.89
   0   4   1 1889.11   70.79
  -1  -4  -1   49.90    3.80
  -1  -4  -1   43.70    4.40
   1  -4   1   47.10    4.20
   1  -4   1   39.30    3.20
  -1  -4  -1   42.60    3.30
   1  -4   1   48.00    3.60
  -1  -4  -1   43.80    3.50
   1  -4   1   44.80    3.50
   1   4   1   49.99    3.50
   1   4   1   46.40    3.80
   1   4   1   48.50    3.90
  -1   4  -1   48.90    3.80
  -1   4  -1   45.20    3.70
  -1   4  -1   50.19    3.60
  -2  -4  -1   14.70    3.00
   2  -4   1   16.30    2.30
  -2  -4  -1   17.60    3.10
  -2  -4  -1   12.50    2.40
  -2  -4  -1   25.70    2.60
  -2  -4  -1   19.20    2.70
   2  -4   1   21.20    2.70
   2  -4   1   16.30    2.70
   2   4   1   13.80    2.70
  -2   4  -1   24.50    3.20
  -2   4  -1   20.00    3.00
   2   4   1   17.70    2.50
   2   4   1   21.40    3.30
  -3  -4  -1   81.39    5.40
  -3  -4  -1   88.09    5.50
   3  -4   1   82.89    5.50
   3  -4   1   96.99    4.90
  -3  -4  -1   93.49    6.20
   3  -4   1   87.89    4.70
  -3  -4  -1   90.49    5.30
   3   4   1   88.69    5.50
  -3   4  -1   95.59    5.80
   3   4   1   94.79    5.40
  -3   4  -1   86.79    5.60
   3   4   1   84.59    5.90
  -4  -4  -1  427.76   17.10
  -4  -4  -1  398.26   17.10
   4  -4   1  423.36   16.20
  -4  -4  -1  413.96   17.20
   4  -4   1  392.96   17.20
  -4  -4  -1  396.36   17.60
  -4   4  -1  413.46   17.40
  -4   4  -1  415.56   17.30
   4   4   1  402.36   17.00
   5  -4   1  543.65   21.70
  -5  -4  -1  532.75   23.40
  -5  -4  -1  552.34   23.20
   5  -4   1  552.34   23.10
  -5  -4  -1  572.84   22.90
  -5   4  -1  587.44   23.40
   5   4   1  598.44   22.90
  -5   4  -1  547.35   23.30
   6  -4   1  223.78    9.60
  -6  -4  -1  227.88   12.20
   6  -4   1  239.78   11.80
  -6  -4  -1  253.27   11.60
  -6  -4  -1  242.78   12.50
  -6   4  -1  236.78   12.70
  -6   4  -1  217.68   12.20
   6   4   1  229.28   11.50
   7  -4   1  371.96   17.50
  -7  -4  -1  388.06   18.10
  -7  -4  -1  389.96   18.30
  -7   4  -1  332.07   17.90
  -7   4  -1  417.86   19.30
   7   4   1  387.16   17.50
  -8  -4  -1 1048.20   42.50
  -8  -4  -1 1097.19   42.50
   8  -4   1 1028.60   41.60
   8   4   1 1021.00   41.20
  -8   4  -1  971.00   42.20
  -9  -4  -1   36.60    9.00
   9  -4   1   32.80    7.70
   9   4   1   37.70    7.30
  -9   4  -1   38.30    9.00
 -10  -4  -1  872.11   46.40
   9  -5  -1   27.30    8.30
  -9  -5   1   35.50    9.90
   9   5  -1   25.90    7.00
  -9   5   1   31.60    8.60
  -8  -5   1  633.34   28.70
   8  -5  -1  606.44   27.90
  -8  -5   1  681.63   30.40
   8   5  -1  640.74   27.10
  -8   5   1  635.74   27.70
  -7  -5   1   61.79    9.40
   7  -5  -1   45.80    6.60
  -7  -5   1   60.59    7.40
  -7  -5   1   62.49    7.80
   7   5  -1   55.49    7.00
  -7   5   1   50.79    7.20
  -6  -5   1  293.37   14.30
  -6  -5   1  273.07   14.40
   6  -5  -1  266.97   13.60
  -6  -5   1  278.77   13.60
  -6   5   1  260.37   13.20
   6   5  -1  262.07   12.90
  -5  -5   1  204.58   10.60
   5  -5  -1  205.88   10.70
  -5  -5   1  195.18   10.70
  -5  -5   1  192.78   11.50
  -5   5   1  195.78   10.20
   5   5  -1  193.68   10.00
  -4  -5   1   43.80    5.70
   4  -5  -1   43.90    3.10
  -4  -5   1   43.90    5.20
   4  -5  -1   42.50    4.90
  -4  -5   1   38.60    5.60
   4   5  -1   39.40    5.80
   4   5  -1   42.00    4.90
  -4   5   1   46.10    4.80
   3  -5  -1  193.98    8.40
  -3  -5   1  203.78    9.70
  -3  -5   1  198.18    9.60
  -3  -5   1  202.08   10.30
   3  -5  -1  199.08    9.90
  -3  -5   1  194.98    9.90
   3  -5  -1  191.08    9.40
  -3   5   1  212.78    9.70
   3   5  -1  203.18    9.70
   3   5  -1  198.88    9.90
   2  -5  -1  609.84   23.80
  -2  -5   1  601.54   24.70
  -2  -5   1  622.34   24.40
   2  -5  -1  616.44   24.70
  -2  -5   1  642.54   25.90
  -2  -5   1  643.84   24.70
   2  -5  -1  619.14   24.50
   2   5  -1  565.64   25.00
   2   5  -1  613.64   27.40
   2   5  -1  603.14   24.50
  -2   5   1  608.94   24.70
  -1  -5   1  251.77   11.20
  -1  -5   1  271.07   11.70
   1  -5  -1  236.78   11.40
   1  -5  -1  271.07   11.60
   1  -5  -1  266.87   10.90
  -1  -5   1  252.87   11.10
  -1   5   1  264.07   11.60
   1   5  -1  246.78   11.60
   1   5  -1  268.07   12.00
   0  -5  -1 3703.23  136.29
   0  -5   1 3778.42  136.39
   0  -5   1 3691.23  136.39
   0  -5   1 3712.13  136.69
   0  -5  -1 3647.74  136.49
   0  -5  -1 3677.43  136.79
   0   5  -1 3639.14  136.99
   0   5   1 3648.23  136.99
   0   5  -1 3401.06  136.49
   1  -5   1  228.88   10.30
  -1  -5  -1  229.28   10.30
  -1  -5  -1  224.38   10.50
  -1  -5  -1  252.57   11.00
   1  -5   1  235.68   10.60
   1  -5   1  234.38   10.60
  -1   5  -1  250.17   11.10
   1   5   1  241.48   11.00
   1   5   1  239.38   10.50
   1   5   1  231.98   11.10
   2  -5   1 2012.50   76.69
   2  -5   1 2038.50   76.49
  -2  -5  -1 2000.50   76.69
  -2  -5  -1 2052.19   76.69
  -2  -5  -1 2022.70   77.19
   2  -5   1 2037.00   77.09
   2   5   1 2058.69   77.59
  -2   5  -1 2062.89   77.29
   2   5   1 1997.60   76.89
   2   5   1 2084.39   76.59
   3  -5   1 2032.60   77.99
   3  -5   1 2071.59   78.59
  -3  -5  -1 2073.29   78.29
   3  -5   1 2072.29   77.79
  -3  -5  -1 2032.90   78.69
  -3   5  -1 2094.09   78.79
   3   5   1 2138.99   78.49
   4  -5   1   22.40    2.90
  -4  -5  -1   29.60    4.70
   4  -5   1   33.40    4.60
  -4  -5  -1   21.90    5.20
  -4   5  -1   28.20    4.50
   4   5   1   32.50    4.40
  -5  -5  -1 1032.70   39.50
   5  -5   1  985.80   37.90
   5  -5   1  983.80   39.50
  -5  -5  -1 1035.60   39.80
   5   5   1  940.51   39.10
  -5   5  -1 1004.10   39.70
   6  -5   1   71.69    7.50
  -6  -5  -1   76.19    7.60
  -6  -5  -1   73.69    8.30
   6   5   1   68.09    6.80
  -6   5  -1   66.69    7.40
  -7  -5  -1  327.97   15.80
  -7  -5  -1  342.47   17.20
   7  -5   1  322.47   16.30
   7   5   1  309.27   15.90
  -7   5  -1  308.77   16.40
   8  -5   1   47.40    8.00
  -8  -5  -1   63.69    9.40
  -8   5  -1   56.19    8.90
   8   5   1   49.99    8.30
  -9  -5  -1    5.10    9.70
   9  -5   1    6.40    8.20
  -9   5  -1    8.40    9.10
   9   5   1    4.90   10.10
   8  -6  -1  269.77   16.20
   8   6  -1  266.37   15.80
  -7  -6   1  203.68   12.80
   7  -6  -1  195.88   12.80
  -7   6   1  203.28   12.60
   7   6  -1  200.68   12.40
   6  -6  -1  266.17   14.00
  -6  -6   1  256.47   13.70
  -6   6   1  244.98   13.40
   6   6  -1  252.67   13.20
  -5  -6   1 1502.55   56.59
   5  -6  -1 1409.96   56.49
   5   6  -1 1441.16   56.09
  -5   6   1 1435.86   56.19
  -4  -6   1   19.60    4.60
   4  -6  -1   17.70    4.30
   4  -6  -1   16.10    2.50
  -4   6   1   23.20    4.40
   4   6  -1   18.20    4.60
   3  -6  -1 1908.21   69.69
   3  -6  -1 1870.41   70.99
  -3  -6   1 1849.21   71.19
  -3  -6   1 1831.12   70.99
   3  -6  -1 1839.22   70.49
  -3   6   1 1781.12   70.89
   3   6  -1 1900.31   70.79
   2  -6  -1  623.24   23.70
  -2  -6   1  596.34   24.80
  -2  -6   1  631.14   24.50
   2  -6  -1  590.44   24.50
   2  -6  -1  599.74   24.70
  -2   6   1  599.14   24.80
   2   6  -1  569.14   24.60
   1  -6  -1  237.38   11.30
  -1  -6   1  231.18   11.40
  -1  -6   1  235.28   10.90
   1  -6  -1  225.68   11.30
   1  -6  -1  240.28   10.50
  -1   6   1  231.98   11.40
   0  -6  -1   87.19    6.10
   0  -6   1   84.09    6.10
   0  -6   1   78.19    5.90
   0  -6   1   85.79    5.70
   0  -6  -1   82.09    6.30
   0  -6  -1   84.59    5.40
   0   6  -1   81.09    6.40
   0   6   1   87.49    6.60
   1  -6   1  113.39    7.20
  -1  -6  -1  100.89    7.00
  -1  -6  -1  115.89    6.60
  -1  -6  -1  113.39    7.20
   1  -6   1  107.79    7.10
   1  -6   1  124.49    6.40
   1   6   1  115.39    7.60
   1   6   1  117.09    6.80
  -1   6  -1  111.89    7.50
  -2  -6  -1  128.89    7.30
  -2  -6  -1  113.49    7.60
   2  -6   1  136.19    7.70
   2  -6   1  124.09    7.40
   2  -6   1  123.19    6.60
  -2   6  -1  114.79    8.00
  -3  -6  -1   40.50    5.40
  -3  -6  -1   39.40    4.80
   3  -6   1   36.40    3.90
   3  -6   1   38.40    5.00
  -3   6  -1   36.10    5.20
  -4  -6  -1    5.20    4.40
   4  -6   1    5.60    2.60
   4  -6   1    2.80    3.90
  -4   6  -1    7.70    4.50
   4   6   1    5.20    4.10
  -5  -6  -1  467.25   20.10
   5  -6   1  433.96   20.00
   5  -6   1  445.76   17.90
   5   6   1  449.26   19.90
  -5   6  -1  436.26   20.20
  -6  -6  -1  386.46   18.50
   6  -6   1  387.26   18.70
   6   6   1  417.26   18.50
  -6   6  -1  384.36   18.90
   7  -6   1  363.96   18.20
  -7  -6  -1  362.56   17.90
  -7   6  -1  309.07   18.20
   7   6   1  365.76   17.70
   8  -6   1 1004.40   42.30
   8   6   1 1020.30   41.60
  -8   6  -1  986.70   42.30
  -7  -7   1  130.79   13.50
   7  -7  -1  140.69   14.40
  -7   7   1  139.09   12.10
   7   7  -1  136.99   12.10
  -6  -7   1  183.38   12.50
   6  -7  -1  167.88   12.80
  -6   7   1  164.28   11.60
   6   7  -1  157.68   11.80
   5  -7  -1  115.49   10.10
  -5  -7   1  132.09   10.40
  -5   7   1  105.69    9.10
   5   7  -1  122.89    9.80
   4  -7  -1   62.39    7.60
  -4  -7   1   66.59    7.70
   4  -7  -1   54.69    4.50
   4   7  -1   62.59    7.50
  -4   7   1   48.40    7.30
   3  -7  -1   52.09    4.60
  -3  -7   1   57.19    6.90
   3  -7  -1   63.79    7.00
   3  -7  -1   70.09    8.10
  -3   7   1   46.10    6.60
   2  -7  -1   81.99    7.60
   2  -7  -1   81.99    5.70
  -2  -7   1   88.19    6.90
  -2  -7   1   84.09    7.80
   2  -7  -1   87.49    7.80
  -2   7   1   99.59    7.70
  -1  -7   1  117.29    7.50
  -1  -7   1   90.29    7.60
   1  -7  -1  113.29    6.60
   1  -7  -1   94.79    7.70
   1  -7  -1  111.89    8.10
  -1   7   1   98.79    7.70
   0  -7   1  898.91   34.00
   0  -7  -1  834.12   34.60
   0  -7  -1  860.71   33.70
   0  -7   1  834.22   34.60
   0  -7  -1  871.91   34.50
   0   7   1  852.91   35.00
   1  -7   1  387.66   16.90
  -1  -7  -1  374.66   16.20
   1  -7   1  371.16   16.00
  -1  -7  -1  355.16   17.00
   1  -7   1  371.06   16.70
  -1   7  -1  371.16   17.40
   2  -7   1  195.88   11.50
   2  -7   1  215.38   10.30
  -2  -7  -1  224.48   11.10
  -2  -7  -1  210.58   11.60
   2  -7   1  209.18   11.20
  -2   7  -1  220.48   12.00
   3  -7   1  925.91   37.90
   3  -7   1  934.61   36.70
  -3  -7  -1  946.11   37.60
  -3  -7  -1  983.00   38.50
  -3   7  -1  934.51   38.50
   4  -7   1   76.19    8.00
   4  -7   1   80.59    5.80
  -4  -7  -1   85.59    8.40
  -4   7  -1   79.99    8.30
   5  -7   1  658.13   28.00
  -5  -7  -1  686.73   28.20
   5  -7   1  602.54   25.30
  -5   7  -1  631.34   28.00
   5   7   1  669.13   27.80
  -6  -7  -1   95.69   10.50
   6  -7   1   98.99   10.50
  -6   7  -1   92.39   11.30
   6   7   1   98.79   10.10
  -7  -7  -1   46.50    9.60
   7   7   1   35.30    9.00
  -5  -8   1 1264.87   51.19
   5  -8  -1 1246.48   50.99
  -5   8   1 1212.68   50.69
   5   8  -1 1312.27   50.79
   4  -8  -1   22.10    3.90
   4  -8  -1   23.80    6.90
  -4  -8   1   23.70    7.70
  -4   8   1   15.90    6.40
   3  -8  -1  749.42   30.10
  -3  -8   1  760.12   32.60
   3  -8  -1  785.62   32.40
  -3   8   1  769.22   32.50
   2  -8  -1  389.36   16.50
  -2  -8   1  364.06   18.50
   2  -8  -1  382.46   18.20
  -2  -8   1  382.76   17.70
   2  -8  -1  382.26   18.30
  -2   8   1  386.86   18.60
  -1  -8   1  138.79   10.50
   1  -8  -1  142.89   10.50
   1  -8  -1  141.29    8.70
   1  -8  -1  149.29   10.70
  -1  -8   1  155.48    9.80
  -1   8   1  157.58   11.00
   0  -8   1  315.07   15.50
   0  -8  -1  290.17   15.50
   0  -8  -1  317.07   14.20
   0  -8   1  286.27   14.20
   1  -8   1   53.39    6.10
  -1  -8  -1   53.99    7.40
  -1  -8  -1   55.39    6.30
   1  -8   1   63.59    7.70
  -2  -8  -1   74.79    8.80
   2  -8   1   64.49    8.60
  -2  -8  -1   61.59    7.40
   2  -8   1   73.79    6.40
   3  -8   1  147.39    8.60
  -3  -8  -1  160.58   10.50
  -3  -8  -1  141.99   11.40
   3  -8   1  154.58   11.30
  -3   8  -1  148.29   11.80
  -4  -8  -1   62.89    8.90
   4  -8   1   47.80    8.20
   4  -8   1   49.60    5.70
  -4   8  -1   47.60    7.80
   5  -8   1  246.28   11.40
  -5  -8  -1  247.18   15.90
   5  -8   1  246.88   15.70
  -5   8  -1  238.68   16.00
   3  -9  -1  105.89   11.20
  -3   9   1   86.09   11.30
  -2  -9   1  138.19   13.10
  -2  -9   1  158.68   11.70
   1  -9  -1  102.89    8.40
  -1  -9   1  104.69   11.20
  -1  -9   1  102.89    9.80
   1  -9  -1   92.79   11.20
   0  -9  -1  964.10   39.70
   0  -9   1 1024.30   40.00
   0  -9   1  995.40   41.30
   0  -9  -1  999.20   41.50
  -1  -9  -1  156.18   12.90
   1  -9   1  164.48   10.60
   1  -9   1  159.38   12.60
  -1  -9  -1  148.09   10.80
  -2  -9  -1  535.75   24.20
  -3  -9  -1  691.23   29.80
   3  -9   1  670.13   33.60
 -11   0   2  299.27   19.00
 -11   0   2  216.58   16.20
 -10   0   2  876.61   34.10
 -10   0   2  678.93   31.60
  -9   0   2    2.90    4.60
  -9   0   2    2.50    5.60
  -8   0   2 1091.59   43.30
  -8   0   2 1074.89   42.10
   7   0  -2  314.47   13.20
  -7   0   2  294.77   13.20
  -7   0   2  316.57   14.60
  -6   0   2 1506.65   59.09
   6   0  -2 1667.23   59.19
  -6   0   2 1534.15   60.09
  -5   0   2  849.41   32.40
   5   0  -2  882.91   32.60
  -5   0   2  839.52   33.00
  -5   0   2  857.01   33.40
  -4   0   2   87.79    4.10
  -4   0   2   86.49    4.40
  -4   0   2   83.39    5.00
   4   0  -2   97.39    4.40
  -4   0   2   90.49    4.60
   4   0  -2   97.39    5.30
  -3   0   2  163.18    6.70
   3   0  -2  163.18    7.20
   3   0  -2  173.68    6.60
  -3   0   2  154.68    6.40
  -3   0   2  156.88    7.10
  -2   0   2    5.70    1.10
   2   0  -2    6.20    1.20
   2   0  -2    3.70    0.90
   2   0  -2    2.80    1.20
   1   0  -2   54.59    2.80
   1   0  -2   57.49    2.50
   1   0  -2   61.19    2.80
  -1   0   2   53.29    2.40
   0   0  -2 1967.80   71.69
   0   0   2 1896.91   71.89
   0   0  -2 1955.60   71.89
   0   0   2 1918.11   71.89
  -1   0  -2 1516.95   53.89
  -1   0  -2 1447.76   54.19
  -1   0  -2 1463.25   54.09
   1   0   2 1442.76   54.29
   1   0   2 1368.56   53.99
   1   0   2 1433.76   54.09
  -1   0  -2 1472.05   53.99
  -2   0  -2 3767.52  134.19
  -2   0  -2 3773.52  134.49
   2   0   2 3397.96  134.59
  -2   0  -2 3823.92  133.89
   2   0   2 3738.63  134.29
  -2   0  -2 3277.57  134.39
   2   0   2 3544.35  134.29
  -3   0  -2 4497.85  164.28
  -3   0  -2 4408.96  165.18
   3   0   2 4355.96  164.78
   3   0   2 4486.65  164.88
  -3   0  -2 4435.26  164.98
  -3   0  -2 4454.25  164.68
  -4   0  -2  303.67   12.60
  -4   0  -2  308.67   11.50
   4   0   2  307.07   12.40
  -4   0  -2  306.17   12.40
  -4   0  -2  276.27   12.80
   4   0   2  289.87   12.20
   5   0   2 2525.85   93.09
  -5   0  -2 2394.76   93.69
   5   0   2 2465.85   92.79
  -5   0  -2 2544.45   93.39
  -6   0  -2  739.93   30.10
   6   0   2  770.02   28.80
  -6   0  -2  723.83   29.60
   6   0   2  729.03   29.10
  -7   0  -2  854.81   34.80
  -7   0  -2  815.12   34.30
   7   0   2  882.21   33.10
   7   0   2  863.81   33.70
   8   0   2  735.63   29.60
  -8   0  -2  707.73   30.90
  -8   0  -2  746.53   30.50
   8   0   2  726.63   28.60
   9   0   2    3.40    3.40
  -9   0  -2    4.00    5.90
  -9   0  -2    2.20    6.40
 -10   0  -2  194.68   15.60
 -10   0  -2  189.38   13.90
 -11  -1   2  266.77   19.10
 -11   1   2  352.16   20.30
 -10  -1   2  159.48   11.50
 -10  -1   2  167.58   13.50
 -10   1   2  166.28   13.60
 -10   1   2  170.28   11.70
  -9  -1   2    0.50    5.60
  -9  -1   2    1.80    4.70
  -9   1   2    2.20    5.60
  -9   1   2    1.20    5.20
   8  -1  -2   12.10    4.40
  -8  -1   2    6.80    4.80
  -8  -1   2   12.50    4.00
  -8   1   2    9.20    5.00
  -8   1   2   12.20    4.20
   7  -1  -2   26.00    4.10
  -7  -1   2   29.80    4.40
  -7  -1   2   25.80    4.60
  -7   1   2   39.30    5.20
  -7   1   2   32.40    4.30
  -6  -1   2  192.58    9.00
  -6  -1   2  187.58    9.90
  -6  -1   2  190.38    8.80
   6  -1  -2  208.68    9.20
  -6   1   2  207.08    8.80
  -6   1   2  189.08    9.90
  -5  -1   2 2467.45   91.79
   5  -1  -2 2506.75   91.89
  -5  -1   2 2453.65   92.49
  -5  -1   2 2506.45   91.69
  -5   1   2 2394.16   91.49
  -5   1   2 2532.45   91.69
  -5   1   2 2390.46   92.29
  -5   1   2 2426.56   91.39
   5   1  -2 2313.57   92.49
   5   1  -2 2457.65   91.09
   5   1  -2 2557.74   91.39
  -4  -1   2  771.82   29.70
   4  -1  -2  803.12   29.80
   4  -1  -2  834.32   29.60
  -4  -1   2  773.92   29.80
  -4  -1   2  759.82   30.20
  -4  -1   2  800.52   29.70
  -4   1   2  754.52   30.10
   4   1  -2  751.32   30.30
   4   1  -2  809.02   29.30
   4   1  -2  826.82   29.30
  -4   1   2  720.23   29.50
  -4   1   2  762.62   29.30
   4   1  -2  788.82   29.30
  -4   1   2  758.32   29.30
   3  -1  -2 1600.44   62.39
   3  -1  -2 1593.54   62.19
  -3  -1   2 1629.24   62.19
   3  -1  -2 1669.43   62.09
   3   1  -2 1681.73   61.89
   3   1  -2 1638.94   62.59
   3   1  -2 1812.32   61.79
  -3   1   2 1678.43   62.39
   2  -1  -2 5205.88  189.78
   2  -1  -2 5130.59  189.88
  -2  -1   2 5179.58  189.88
  -2  -1   2 5246.38  189.68
   2  -1  -2 4809.02  189.78
  -2   1   2 5252.87  189.78
   2   1  -2 4763.42  189.58
   2   1  -2 5234.98  190.08
   2   1  -2 5295.77  189.58
  -1  -1   2 1095.49   39.80
   1  -1  -2 1080.79   39.70
  -1  -1   2 1035.20   39.80
  -1  -1   2 1083.79   39.50
   1  -1  -2 1091.39   39.90
   1  -1  -2 1069.19   39.90
   1   1  -2 1039.20   39.70
   1   1  -2 1021.20   40.00
   0  -1  -2 6589.34  244.48
   0  -1  -2 6491.15  244.58
   0  -1   2 6949.10  244.88
   0  -1   2 6852.31  245.58
   0  -1  -2 6547.54  244.68
   0  -1   2 6762.12  245.08
   0  -1   2 6815.52  245.88
   0  -1  -2 6487.45  244.58
   0   1  -2 6664.83  244.68
   0   1  -2 6731.33  244.48
   0   1   2 6049.49  244.48
   0   1  -2 6733.23  244.78
   0   1   2 6284.37  244.58
  -1  -1  -2 1590.54   59.99
   1  -1   2 1531.05   59.99
   1  -1   2 1637.24   59.89
   1  -1   2 1633.54   59.99
  -1  -1  -2 1621.94   59.89
  -1  -1  -2 1506.55   59.79
   1  -1   2 1591.34   59.69
  -1  -1  -2 1562.44   59.89
   1   1   2 1742.53   59.89
  -1   1  -2 1609.74   60.09
  -1   1  -2 1604.84   59.89
   1   1   2 1631.84   59.99
  -1   1  -2 1612.14   60.09
   1   1   2 1626.74   60.09
  -2  -1  -2 2553.24   94.09
  -2  -1  -2 2613.64   93.79
  -2  -1  -2 2483.75   93.79
   2  -1   2 2421.86   93.39
   2  -1   2 2542.25   93.79
  -2  -1  -2 2494.15   94.09
   2  -1   2 2461.15   93.99
   2  -1   2 2469.65   93.99
   2   1   2 2610.74   94.29
  -2   1  -2 2600.74   93.89
  -2   1  -2 2509.55   94.19
   2   1   2 2484.05   93.89
   2   1   2 2538.55   93.99
  -2   1  -2 2546.55   94.09
  -3  -1  -2  428.46   16.50
  -3  -1  -2  422.46   16.90
  -3  -1  -2  411.56   16.80
   3  -1   2  404.56   16.40
  -3  -1  -2  397.86   16.30
   3  -1   2  423.46   16.70
  -3   1  -2  425.46   16.60
  -3   1  -2  408.66   17.00
   3   1   2  470.45   17.40
   3   1   2  408.16   16.60
  -3   1  -2  439.36   16.90
   3   1   2  428.46   16.70
  -4  -1  -2   41.10    2.90
  -4  -1  -2   38.10    3.50
   4  -1   2   39.90    3.60
  -4  -1  -2   40.90    3.80
  -4  -1  -2   42.90    4.00
   4  -1   2   38.80    3.10
   4   1   2   37.30    3.60
   4   1   2   41.60    3.40
   4   1   2   40.70    4.40
  -4   1  -2   47.00    3.70
  -4   1  -2   34.50    4.00
  -4   1  -2   32.30    4.00
   5  -1   2   20.30    3.10
  -5  -1  -2   19.30    3.40
  -5  -1  -2   16.90    3.30
  -5  -1  -2   16.20    2.40
   5  -1   2   17.10    2.40
  -5   1  -2   24.80    3.60
  -5   1  -2   23.20    3.80
   5   1   2   16.60    2.70
   5   1   2   18.70    3.10
   6  -1   2   47.60    3.90
  -6  -1  -2   44.10    5.20
  -6  -1  -2   39.90    5.50
   6  -1   2   42.80    5.10
  -6   1  -2   45.10    5.70
   6   1   2   55.19    4.90
   6   1   2   47.40    4.70
  -6   1  -2   47.40    5.10
   7  -1   2  287.07   12.30
  -7  -1  -2  293.07   14.10
   7  -1   2  291.27   13.60
  -7  -1  -2  284.87   14.40
   7   1   2  304.37   13.40
  -7   1  -2  293.77   14.60
   7   1   2  297.57   13.00
  -7   1  -2  286.77   13.80
   8  -1   2  862.61   34.30
  -8  -1  -2  907.91   37.10
  -8  -1  -2  856.31   36.30
   8  -1   2  904.71   35.90
  -8   1  -2  917.81   37.10
  -8   1  -2  899.71   36.40
   8   1   2  930.31   35.10
  -9  -1  -2    6.60    6.50
  -9  -1  -2    8.50    6.70
   9  -1   2   10.20    5.90
  -9   1  -2   14.30    6.90
   9   1   2   13.90    4.40
  -9   1  -2   13.90    6.50
 -10  -1  -2  491.25   25.20
 -10  -1  -2  582.24   26.30
 -10   1  -2  536.25   26.30
 -10   1  -2  488.55   24.60
  10   1   2  507.85   21.30
 -11   2   2  164.68   17.40
 -10  -2   2  938.41   38.20
 -10  -2   2  985.40   39.80
 -10   2   2 1026.40   39.80
 -10   2   2  782.52   37.80
  -9  -2   2   11.20    6.30
   9  -2  -2   13.10    5.80
  -9  -2   2   11.20    5.30
  -9   2   2    9.00    6.20
  -9   2   2    7.10    5.30
  -8  -2   2 1623.74   62.49
  -8  -2   2 1604.54   63.29
   8  -2  -2 1728.83   62.49
  -8   2   2 1539.55   62.09
  -8   2   2 1618.74   63.09
   7  -2  -2  637.34   25.70
  -7  -2   2  636.94   25.60
  -7  -2   2  601.84   26.30
   7   2  -2  652.03   24.40
  -7   2   2  640.24   26.30
  -7   2   2  617.14   25.30
  -6  -2   2  772.72   30.10
  -6  -2   2  759.42   29.70
   6  -2  -2  773.42   30.10
  -6  -2   2  773.22   30.70
  -6   2   2  736.73   30.40
   6   2  -2  755.22   29.30
  -6   2   2  778.92   29.70
   5  -2  -2 1658.83   62.39
  -5  -2   2 1593.54   62.09
  -5  -2   2 1614.14   62.79
   5  -2  -2 1684.13   61.69
  -5  -2   2 1614.24   62.29
  -5   2   2 1685.93   61.89
   5   2  -2 1615.94   62.89
   5   2  -2 1627.64   61.79
  -5   2   2 1723.23   62.19
  -5   2   2 1655.33   62.49
   4  -2  -2  407.26   16.30
  -4  -2   2  397.56   16.20
  -4  -2   2  412.36   16.60
   4  -2  -2  413.46   16.00
  -4  -2   2  406.46   16.30
   4   2  -2  369.46   16.60
  -4   2   2  393.96   16.30
   4   2  -2  405.16   15.90
   4   2  -2  429.16   15.90
  -4   2   2  407.86   15.70
  -4   2   2  402.56   15.80
   3  -2  -2  799.32   30.40
  -3  -2   2  822.22   30.30
   3  -2  -2  827.02   30.10
  -3  -2   2  769.42   30.20
   3   2  -2  779.72   30.60
  -3   2   2  825.72   29.90
  -3   2   2  788.22   30.10
  -3   2   2  721.03   29.70
   3   2  -2  796.72   30.00
  -2  -2   2 1281.17   48.40
  -2  -2   2 1274.27   48.40
  -2  -2   2 1314.57   48.20
   2  -2  -2 1299.87   48.50
   2  -2  -2 1318.07   48.30
   2   2  -2 1265.67   48.60
  -2   2   2 1305.17   48.10
  -2   2   2 1292.57   48.00
   2   2  -2 1274.57   48.20
  -2   2   2 1249.47   48.00
   1  -2  -2  558.44   21.90
  -1  -2   2  568.24   21.90
   1  -2  -2  586.34   21.40
   1  -2  -2  565.24   21.90
  -1  -2   2  575.54   21.40
   1  -2  -2  594.44   21.50
  -1  -2   2  556.54   21.80
   1   2  -2  546.25   21.70
   1   2  -2  580.94   22.00
  -1   2   2  588.34   21.70
   1   2  -2  549.95   21.90
   0  -2   2  838.42   32.70
   0  -2   2  833.42   32.40
   0  -2  -2  837.12   32.30
   0  -2  -2  836.12   32.60
   0  -2   2  845.02   32.50
   0  -2  -2  833.62   32.60
   0  -2   2  853.11   32.40
   0   2  -2  897.41   32.70
   0   2   2  886.41   32.50
   0   2   2  881.51   32.60
   0   2  -2  919.61   32.70
   0   2  -2  881.01   32.60
  -1  -2  -2  868.21   33.40
   1  -2   2  884.31   33.50
  -1  -2  -2  883.21   33.10
   1  -2   2  869.11   33.30
  -1  -2  -2  899.81   33.20
  -1  -2  -2  867.81   33.40
   1  -2   2  887.91   33.10
   1  -2   2  894.31   33.30
  -1   2  -2  881.51   33.60
   1   2   2  856.11   33.50
   1   2   2  854.61   33.30
  -1   2  -2  877.91   33.50
   1   2   2  916.01   33.30
  -1   2  -2  896.71   33.40
  -2  -2  -2   38.90    2.80
  -2  -2  -2   46.70    3.00
  -2  -2  -2   40.00    2.80
   2  -2   2   42.20    3.20
   2  -2   2   42.50    2.70
  -2  -2  -2   42.80    3.20
   2  -2   2   49.90    2.40
   2  -2   2   52.39    3.10
   2   2   2   36.20    3.00
  -2   2  -2   34.40    3.20
  -2   2  -2   33.00    3.30
  -2   2  -2   40.80    3.20
   2   2   2   35.90    2.80
   2   2   2   36.00    2.70
   3  -2   2 3572.34  139.49
  -3  -2  -2 3670.83  139.29
   3  -2   2 3739.03  139.09
  -3  -2  -2 3812.22  139.29
   3  -2   2 3893.31  138.59
  -3  -2  -2 3763.52  139.49
  -3  -2  -2 3773.52  139.59
  -3   2  -2 3660.23  139.39
   3   2   2 3827.82  139.89
  -3   2  -2 3674.53  139.59
  -3   2  -2 3740.63  139.69
   3   2   2 3790.82  139.39
   3   2   2 3761.72  139.29
  -4  -2  -2  115.19    6.40
  -4  -2  -2  121.39    6.70
  -4  -2  -2  115.99    6.70
   4  -2   2  131.29    6.50
   4  -2   2  120.99    5.80
  -4  -2  -2  114.09    6.00
   4   2   2  128.19    7.60
  -4   2  -2  150.78    7.20
   4   2   2  140.49    6.30
  -4   2  -2  122.49    6.90
   4   2   2  123.79    6.50
  -5  -2  -2 2652.23  102.69
  -5  -2  -2 2777.12  102.69
  -5  -2  -2 2697.23  101.89
   5  -2   2 2729.63  101.69
   5  -2   2 2716.13  102.59
  -5   2  -2 2750.12  102.89
   5   2   2 2727.53  102.39
  -5   2  -2 2711.93  102.69
   5   2   2 2789.22  101.99
  -6  -2  -2  510.75   23.00
  -6  -2  -2  544.65   23.40
   6  -2   2  549.25   22.90
   6  -2   2  545.95   21.80
   6   2   2  581.74   22.40
  -6   2  -2  575.04   23.30
  -6   2  -2  590.74   23.70
   6   2   2  566.74   22.70
   7  -2   2  692.93   28.40
  -7  -2  -2  672.13   28.60
  -7  -2  -2  697.93   29.00
   7  -2   2  699.03   26.90
  -7   2  -2  709.83   28.80
  -7   2  -2  718.53   29.30
   7   2   2  683.53   27.90
   8  -2   2  577.74   24.20
  -8  -2  -2  525.15   25.10
   8  -2   2  578.04   22.30
  -8  -2  -2  568.54   24.90
  -8   2  -2  545.45   24.80
   8   2   2  577.04   23.50
  -8   2  -2  619.14   25.80
  -9  -2  -2   93.09   11.10
   9  -2   2   93.89   10.00
  -9  -2  -2   73.79   10.40
   9   2   2   84.59    8.10
  -9   2  -2   75.69   11.20
  -9   2  -2   77.69   10.20
 -10  -2  -2    6.70    8.60
  10  -2   2    6.20    7.90
 -10  -2  -2   10.20    8.90
 -10   2  -2    9.60    9.00
 -10   2  -2    4.90    9.20
  10   2   2    6.30    5.70
 -10  -3   2  179.78   13.50
 -10  -3   2  184.68   15.30
  10  -3  -2  204.68   14.90
 -10   3   2  147.19   14.20
  -9  -3   2   20.90    6.10
  -9  -3   2   20.20    7.20
   9  -3  -2   28.00    6.80
  -9   3   2   26.20    6.80
  -9   3   2   23.60    7.60
   8  -3  -2    1.10    4.70
  -8  -3   2    4.70    4.80
  -8  -3   2    3.50    5.40
  -8   3   2    6.90    5.70
   8   3  -2    8.40    3.60
  -8   3   2    8.00    5.00
  -7  -3   2   65.39    6.70
  -7  -3   2   72.19    6.30
   7  -3  -2   72.29    6.70
  -7  -3   2   72.09    7.40
   7   3  -2   68.39    5.80
  -7   3   2   71.99    7.50
  -7   3   2   62.69    6.50
  -6  -3   2  376.16   16.30
  -6  -3   2  360.66   16.60
  -6  -3   2  359.46   15.70
   6  -3  -2  361.26   16.10
  -6   3   2  369.26   15.80
   6   3  -2  389.16   15.50
  -6   3   2  372.26   16.30
   6   3  -2  372.86   16.80
  -5  -3   2 1293.37   49.50
  -5  -3   2 1288.97   49.20
  -5  -3   2 1234.68   48.90
   5  -3  -2 1257.67   49.20
  -5   3   2 1299.77   48.70
   5   3  -2 1273.57   49.60
   5   3  -2 1343.57   48.70
  -5   3   2 1256.77   49.00
  -4  -3   2   24.40    3.30
  -4  -3   2   22.30    3.30
   4  -3  -2   28.80    3.30
   4  -3  -2   19.10    3.00
  -4  -3   2   19.30    3.10
  -4   3   2   28.10    3.10
   4   3  -2   24.40    2.90
   4   3  -2   25.80    3.50
  -4   3   2   28.80    3.10
   3  -3  -2 3590.44  131.89
  -3  -3   2 3561.64  131.79
  -3  -3   2 3572.04  131.59
  -3  -3   2 3540.35  131.89
   3  -3  -2 3638.24  131.49
   3   3  -2 3199.08  131.79
   3   3  -2 3478.95  131.49
  -3   3   2 3588.64  131.39
  -3   3   2 3529.35  131.29
  -3   3   2 3628.34  131.39
   3   3  -2 3542.45  131.89
   2  -3  -2 2928.41  107.29
   2  -3  -2 2915.61  106.79
  -2  -3   2 2874.51  107.49
   2  -3  -2 2855.01  107.49
  -2  -3   2 2798.72  107.19
  -2  -3   2 2952.10  106.69
  -2  -3   2 2802.42  107.39
   2  -3  -2 2929.61  106.69
   2   3  -2 2900.31  107.59
   2   3  -2 2856.81  107.39
   2   3  -2 2867.41  107.19
  -2   3   2 2854.81  107.09
  -2   3   2 2864.21  107.19
  -1  -3   2 1018.20   38.50
   1  -3  -2  996.40   38.70
  -1  -3   2  997.70   38.70
  -1  -3   2  999.10   38.80
   1  -3  -2 1074.69   38.20
   1  -3  -2 1036.30   38.30
  -1  -3   2 1009.80   38.20
   1  -3  -2 1014.30   38.70
   1   3  -2 1042.10   38.90
   1   3  -2  996.00   38.60
  -1   3   2 1038.50   38.60
   1   3  -2  995.50   38.60
   0  -3  -2 2618.04   99.39
   0  -3  -2 2736.33   99.09
   0  -3   2 2733.83   99.19
   0  -3   2 2690.33   99.49
   0  -3   2 2646.14   99.29
   0  -3  -2 2657.03   99.49
   0  -3   2 2648.33   99.09
   0   3  -2 2687.83   99.39
   0   3  -2 2638.64   99.29
   0   3   2 2678.93   99.19
   0   3  -2 2606.74   99.49
   0   3   2 2611.54   99.39
  -1  -3  -2  456.65   18.60
   1  -3   2  463.15   18.60
   1  -3   2  459.35   18.40
   1  -3   2  458.85   18.30
  -1  -3  -2  453.45   18.60
  -1  -3  -2  463.15   17.90
  -1  -3  -2  457.25   18.20
  -1  -3  -2  446.06   18.40
   1  -3   2  460.05   18.20
  -1   3  -2  472.35   18.60
   1   3   2  498.75   18.70
   1   3   2  495.25   18.40
  -1   3  -2  500.85   18.80
   1   3   2  481.95   18.40
  -1   3  -2  479.75   18.60
   2  -3   2 2259.17   82.39
   2  -3   2 2183.18   82.79
  -2  -3  -2 2221.68   82.49
  -2  -3  -2 2190.48   82.59
  -2  -3  -2 2207.88   82.99
   2  -3   2 2219.98   82.49
  -2  -3  -2 2224.18   82.89
  -2   3  -2 2191.78   82.89
   2   3   2 2211.88   82.79
   2   3   2 2138.19   82.59
   2   3   2 2205.18   83.09
  -2   3  -2 2256.57   83.09
  -2   3  -2 2220.18   82.79
  -3  -3  -2  465.75   18.30
   3  -3   2  483.45   17.50
   3  -3   2  456.35   17.80
  -3  -3  -2  437.56   18.10
   3  -3   2  450.05   18.30
  -3  -3  -2  457.35   18.20
  -3  -3  -2  484.45   18.60
  -3   3  -2  425.76   18.40
  -3   3  -2  465.15   18.60
   3   3   2  470.25   18.10
   3   3   2  445.36   18.10
  -3   3  -2  406.06   18.30
   3   3   2  441.76   18.70
  -4  -3  -2   44.20    4.00
  -4  -3  -2   45.50    4.60
   4  -3   2   45.70    4.40
  -4  -3  -2   39.80    4.20
  -4  -3  -2   52.39    4.90
   4  -3   2   43.60    3.50
   4   3   2   47.20    4.20
  -4   3  -2   46.70    5.00
   4   3   2   55.09    4.30
  -4   3  -2   55.09    5.00
  -5  -3  -2  205.58   10.60
   5  -3   2  217.38   10.30
  -5  -3  -2  210.98   10.70
   5  -3   2  223.98    9.30
  -5  -3  -2  203.28    9.80
   5   3   2  215.18    9.80
   5   3   2  212.68   10.20
  -5   3  -2  215.78   10.70
  -5   3  -2  202.88   10.80
  -6  -3  -2  337.67   14.20
   6  -3   2  337.07   13.30
  -6  -3  -2  317.37   15.10
  -6  -3  -2  311.87   15.10
   6  -3   2  318.87   14.70
  -6   3  -2  316.67   15.50
   6   3   2  304.67   14.60
  -6   3  -2  330.77   15.20
   7  -3   2  301.57   15.00
  -7  -3  -2  287.87   15.40
   7  -3   2  308.37   12.80
  -7  -3  -2  303.67   15.40
  -7   3  -2  322.47   15.60
   7   3   2  311.57   14.70
  -7   3  -2  342.47   16.20
   8  -3   2  706.63   29.60
  -8  -3  -2  672.13   30.30
  -8  -3  -2  721.43   30.30
  -8   3  -2  695.23   30.40
  -8   3  -2  723.53   30.80
   8   3   2  722.53   29.10
  -9  -3  -2   44.50    9.00
   9  -3   2   37.00    7.50
  -9  -3  -2   51.49    9.10
  -9   3  -2   44.30    8.90
   9   3   2   32.40    7.00
  -9   3  -2   46.60    9.50
 -10  -3  -2  509.75   25.90
  10  -3   2  468.25   23.70
 -10   3  -2  531.55   26.90
 -10   3  -2  451.15   25.10
 -10  -4   2  718.33   31.00
 -10  -4   2  649.83   31.90
  10  -4  -2  662.33   30.30
  -9  -4   2   34.40    8.50
   9  -4  -2   33.40    7.50
  -9  -4   2   34.50    8.00
   9   4  -2   26.90    5.20
  -9   4   2   33.20    7.40
   8  -4  -2 1125.89   43.40
  -8  -4   2 1126.99   44.20
  -8  -4   2 1131.19   43.70
   8   4  -2 1044.30   42.10
  -8   4   2  985.90   42.90
  -7  -4   2  520.15   23.00
  -7  -4   2  517.95   23.20
   7  -4  -2  511.65   22.70
  -7  -4   2  540.25   22.50
  -7   4   2  547.85   22.40
   7   4  -2  534.35   21.90
  -6  -4   2  338.77   15.80
   6  -4  -2  342.07   15.60
  -6  -4   2  322.27   15.90
  -6  -4   2  363.56   15.40
   6   4  -2  330.47   14.70
   6   4  -2  341.47   16.20
  -6   4   2  357.16   15.10
  -5  -4   2 1499.65   55.49
  -5  -4   2 1432.46   55.69
   5  -4  -2 1384.36   55.59
  -5  -4   2 1416.96   55.69
   5   4  -2 1460.25   55.89
  -5   4   2 1464.65   55.09
   5   4  -2 1467.45   55.09
  -4  -4   2   30.80    4.00
  -4  -4   2   26.60    3.90
   4  -4  -2   32.20    3.70
  -4  -4   2   35.50    4.10
   4  -4  -2   32.30    3.90
   4   4  -2   25.90    3.50
   4   4  -2   24.50    4.00
  -4   4   2   25.00    3.50
   3  -4  -2  563.74   23.60
  -3  -4   2  571.54   23.30
   3  -4  -2  608.04   23.30
   3  -4  -2  616.14   22.50
  -3  -4   2  599.54   23.80
  -3  -4   2  575.84   23.60
   3   4  -2  578.24   23.60
  -3   4   2  605.44   23.30
   3   4  -2  596.44   23.30
  -2  -4   2   31.30    4.00
  -2  -4   2   31.60    2.60
   2  -4  -2   40.50    4.00
   2  -4  -2   31.10    2.30
  -2  -4   2   31.80    3.60
   2  -4  -2   34.20    3.40
  -2  -4   2   27.90    3.40
   2  -4  -2   25.80    3.40
   2   4  -2   30.00    3.70
   2   4  -2   28.60    3.50
  -2   4   2   36.00    3.30
   2   4  -2   29.70    3.70
  -1  -4   2  102.39    5.40
   1  -4  -2   95.29    5.60
  -1  -4   2  101.19    5.60
  -1  -4   2  110.49    5.90
   1  -4  -2  102.99    5.60
  -1  -4   2   99.19    4.90
   1  -4  -2  103.59    4.80
  -1   4   2  101.99    5.40
   1   4  -2  105.19    5.80
   1   4  -2   93.19    5.40
   1   4  -2   99.29    5.60
   0  -4  -2 2209.48   85.39
   0  -4   2 2273.27   85.39
   0  -4   2 2295.87   85.29
   0  -4   2 2222.68   85.19
   0  -4  -2 2267.87   85.59
   0  -4   2 2294.37   85.69
   0  -4  -2 2267.57   85.09
   0   4  -2 2363.26   85.89
   0   4   2 2385.06   85.39
   0   4  -2 2182.68   85.09
   0   4   2 2315.67   85.69
   0   4  -2 2261.07   85.49
  -1  -4  -2  209.18    9.20
   1  -4   2  224.58    9.90
  -1  -4  -2  220.48   10.00
  -1  -4  -2  221.48    9.80
  -1  -4  -2  211.58    9.50
   1  -4   2  195.38    9.30
   1  -4   2  221.98    9.40
   1  -4   2  212.98    9.20
  -1   4  -2  222.78    9.70
  -1   4  -2  213.98    9.60
   1   4   2  219.28    9.60
  -1   4  -2  220.28    9.90
   1   4   2  214.08    9.40
  -2  -4  -2 1326.57   49.80
  -2  -4  -2 1298.47   50.49
   2  -4   2 1277.37   50.29
  -2  -4  -2 1257.47   50.39
   2  -4   2 1304.67   49.90
   2  -4   2 1301.27   49.90
  -2  -4  -2 1288.07   49.99
  -2   4  -2 1343.87   50.79
   2   4   2 1357.66   50.79
   2   4   2 1334.27   50.09
   2   4   2 1375.56   50.29
  -2   4  -2 1379.16   50.69
  -2   4  -2 1332.37   50.39
  -3  -4  -2 1526.05   58.79
  -3  -4  -2 1548.74   58.19
   3  -4   2 1564.14   57.89
  -3  -4  -2 1548.65   58.29
  -3  -4  -2 1449.76   58.49
   3  -4   2 1513.15   58.59
   3  -4   2 1498.45   57.99
   3   4   2 1582.94   59.09
   3   4   2 1485.55   58.39
   3   4   2 1566.04   58.29
  -3   4  -2 1574.54   58.69
  -3   4  -2 1609.94   58.89
  -4  -4  -2   44.00    5.70
  -4  -4  -2   49.90    4.60
   4  -4   2   49.40    3.70
   4  -4   2   43.50    4.90
  -4  -4  -2   39.40    5.00
  -4  -4  -2   42.60    4.80
  -4   4  -2   43.70    5.70
   4   4   2   39.90    4.70
  -4   4  -2   46.50    5.10
   4   4   2   48.40    4.90
  -5  -4  -2 1636.34   62.99
   5  -4   2 1591.44   61.89
  -5  -4  -2 1731.93   63.49
   5  -4   2 1657.23   63.09
  -5  -4  -2 1649.93   62.79
  -5   4  -2 1654.83   63.29
  -5   4  -2 1542.65   63.29
   5   4   2 1706.23   62.89
  -6  -4  -2  538.55   21.80
  -6  -4  -2  557.14   23.20
   6  -4   2  511.35   22.20
   6  -4   2  483.05   20.40
  -6  -4  -2  509.65   22.50
  -6   4  -2  505.25   22.70
  -6   4  -2  547.55   22.90
   6   4   2  527.35   22.10
   7  -4   2  381.56   18.20
  -7  -4  -2  409.06   19.00
   7  -4   2  387.66   15.80
  -7   4  -2  386.06   19.00
  -7   4  -2  432.76   19.60
   7   4   2  384.56   18.20
   8  -4   2  674.93   28.00
  -8  -4  -2  688.33   28.90
  -8   4  -2  566.44   28.50
  -8   4  -2  635.24   30.10
   8   4   2  665.93   27.50
  -9  -4  -2   23.90    9.30
   9  -4   2   16.30    7.00
   9   4   2   16.30    7.30
  -9   4  -2   28.30    9.30
   9  -5  -2    9.20    7.90
  -9  -5   2   16.20    9.20
  -9  -5   2    4.10    8.80
   9   5  -2    6.40    6.00
  -9   5   2    5.90    7.10
  -8  -5   2    2.30    7.00
   8  -5  -2    2.00    5.90
  -8  -5   2   -0.50    7.10
  -8   5   2   -0.90    5.10
   8   5  -2   -1.20    6.20
  -7  -5   2   50.69    7.60
  -7  -5   2   37.30    6.40
  -7  -5   2   44.60    7.20
   7  -5  -2   32.70    6.10
  -7   5   2   33.00    5.30
   7   5  -2   32.60    5.50
   6  -5  -2   91.59    7.90
  -6  -5   2  101.59    7.90
  -6  -5   2   94.79    8.90
  -6  -5   2  103.99    8.90
  -6   5   2   85.89    7.20
   6   5  -2   94.19    6.90
   5  -5  -2 1025.50   41.30
  -5  -5   2 1049.59   41.20
  -5  -5   2 1071.59   41.30
  -5  -5   2 1058.69   41.70
   5   5  -2 1035.70   40.70
  -5   5   2 1035.60   40.80
   5   5  -2 1047.90   41.40
  -4  -5   2  423.86   17.80
  -4  -5   2  413.46   17.90
   4  -5  -2  420.76   18.00
   4  -5  -2  430.96   17.40
  -4  -5   2  426.06   18.30
   4   5  -2  416.86   17.50
   4   5  -2  384.86   17.90
  -4   5   2  407.26   17.40
   3  -5  -2 1169.78   46.60
   3  -5  -2 1203.08   47.10
  -3  -5   2 1211.58   47.10
  -3  -5   2 1223.58   47.30
   3  -5  -2 1267.17   45.70
   3   5  -2 1249.18   46.80
  -3   5   2 1182.98   46.70
   3   5  -2 1218.98   46.80
   2  -5  -2 1985.70   76.09
  -2  -5   2 2062.59   76.69
   2  -5  -2 2027.30   75.29
  -2  -5   2 1961.80   76.29
  -2  -5   2 2039.10   75.99
   2  -5  -2 2001.70   76.29
  -2   5   2 1969.60   76.19
   2   5  -2 2059.79   76.19
   2   5  -2 2026.80   75.99
  -1  -5   2  112.69    6.50
  -1  -5   2  111.89    6.00
   1  -5  -2   92.89    6.20
  -1  -5   2  106.89    6.20
   1  -5  -2  116.89    6.60
   1  -5  -2  115.19    5.60
  -1   5   2  116.09    6.50
   1   5  -2  111.29    6.60
   1   5  -2  114.69    6.80
   1   5  -2  114.39    6.80
   0  -5  -2 1962.60   75.49
   0  -5   2 1976.30   75.59
   0  -5   2 2050.99   75.69
   0  -5  -2 2001.70   75.99
   0  -5  -2 2060.49   76.19
   0  -5   2 2029.60   75.99
   0   5  -2 1991.40   75.99
   0   5  -2 1994.90   76.39
   0   5   2 2032.90   76.29
   1  -5   2  119.69    6.30
  -1  -5  -2  111.49    6.10
   1  -5   2  118.89    6.50
  -1  -5  -2  121.29    6.70
   1  -5   2  113.49    6.50
  -1  -5  -2  132.89    7.00
   1   5   2  117.79    6.40
  -1   5  -2  117.69    7.10
   1   5   2  112.89    6.80
   2  -5   2  625.94   25.10
  -2  -5  -2  613.94   25.10
   2  -5   2  631.14   25.40
   2  -5   2  645.54   25.00
  -2  -5  -2  619.64   25.60
   2   5   2  658.73   26.10
   2   5   2  630.34   25.10
  -2   5  -2  652.53   25.80
   2   5   2  642.64   25.50
  -3  -5  -2  850.81   33.50
   3  -5   2  856.31   33.10
   3  -5   2  877.01   33.30
   3  -5   2  843.42   33.80
  -3  -5  -2  853.01   34.00
   3   5   2  857.01   33.80
   3   5   2  885.41   33.70
  -3   5  -2  841.72   34.20
   4  -5   2  260.47   12.20
   4  -5   2  247.18   10.90
  -4  -5  -2  245.88   12.10
  -4  -5  -2  249.38   11.90
  -4   5  -2  247.08   12.50
   4   5   2  255.57   12.00
  -5  -5  -2   15.00    4.50
   5  -5   2   23.60    3.20
   5  -5   2   24.00    4.50
   5   5   2   16.70    4.30
  -5   5  -2   27.20    5.20
   6  -5   2   59.39    7.20
   6  -5   2   54.79    4.70
  -6  -5  -2   68.29    7.20
   6   5   2   66.99    7.40
  -6   5  -2   70.99    7.90
   7  -5   2   54.09    4.40
   7  -5   2   61.19    7.30
  -7   5  -2   45.30    7.40
   7   5   2   46.70    7.20
   8  -5   2  571.34   25.30
  -8   5  -2  531.05   26.00
   8   5   2  555.44   25.00
  -9   5  -2   27.20   12.30
  -8  -6   2  882.91   35.90
   8  -6  -2  809.72   36.00
   8   6  -2  836.62   34.90
  -8   6   2  839.62   35.20
   7  -6  -2  524.65   24.80
  -7  -6   2  560.94   24.50
   7   6  -2  536.85   23.60
  -7   6   2  560.64   24.00
   6  -6  -2  264.77   14.50
  -6  -6   2  267.67   14.00
  -6   6   2  266.97   13.30
   6   6  -2  253.77   13.40
  -5  -6   2  473.95   21.00
   5  -6  -2  496.95   21.30
   5   6  -2  491.05   20.70
  -5   6   2  457.85   20.40
  -4  -6   2   63.69    6.80
   4  -6  -2   73.09    7.00
  -4   6   2   64.29    6.00
   4   6  -2   65.59    6.40
  -3  -6   2  187.88   10.60
   3  -6  -2  206.68    8.70
   3  -6  -2  203.08   10.70
   3  -6  -2  197.28   10.40
  -3   6   2  192.58   10.10
   3   6  -2  204.98   10.30
   2  -6  -2   90.89    5.20
  -2  -6   2   92.89    6.80
   2  -6  -2   90.89    6.90
  -2  -6   2   94.09    6.60
   2  -6  -2   87.39    6.60
  -2   6   2   82.49    6.20
   2   6  -2   97.59    7.10
  -1  -6   2   38.70    5.00
   1  -6  -2   47.00    5.20
   1  -6  -2   30.00    3.60
  -1  -6   2   38.80    4.50
   1  -6  -2   40.70    4.70
  -1   6   2   31.80    4.50
   1   6  -2   34.30    5.30
   0  -6   2  337.17   15.30
   0  -6  -2  344.67   15.50
   0  -6   2  337.97   15.00
   0  -6  -2  374.56   15.50
   0  -6   2  356.06   14.90
   0  -6  -2  335.57   14.60
   0   6  -2  367.86   16.00
   0   6   2  336.97   15.60
  -1  -6  -2  144.49    7.80
  -1  -6  -2  159.68    8.60
   1  -6   2  150.88    8.40
   1  -6   2  143.89    7.80
  -1  -6  -2  152.68    8.50
   1  -6   2  143.39    8.00
  -1   6  -2  147.49    8.90
   1   6   2  148.59    8.20
   2  -6   2 1299.97   50.19
  -2  -6  -2 1270.67   50.99
   2  -6   2 1304.57   50.49
  -2  -6  -2 1314.57   50.39
   2  -6   2 1359.46   50.79
  -2   6  -2 1279.77   51.19
   2   6   2 1363.06   51.39
   3  -6   2 1828.32   67.49
  -3  -6  -2 1793.12   67.99
   3  -6   2 1767.12   68.29
  -3  -6  -2 1768.42   68.59
  -3   6  -2 1758.52   68.69
   4  -6   2   64.39    6.70
   4  -6   2   50.29    4.80
  -4  -6  -2   51.79    6.00
  -4  -6  -2   47.70    6.50
   4   6   2   47.40    7.40
  -4   6  -2   57.39    7.30
   5  -6   2  994.20   40.30
  -5  -6  -2 1021.40   40.30
   5  -6   2 1042.50   38.60
  -5   6  -2  943.11   40.50
   5   6   2  997.70   40.10
   6  -6   2  244.18   14.20
  -6  -6  -2  271.17   14.20
   6  -6   2  238.38   11.10
   6   6   2  266.87   14.00
  -6   6  -2  261.37   14.80
   7  -6   2  187.58   13.50
  -7  -6  -2  207.68   12.90
   7   6   2  209.28   13.40
  -7   6  -2  172.68   14.10
  -8   6  -2  332.67   20.60
   8   6   2  366.46   20.20
  -7  -7   2   86.29   10.60
   7  -7  -2   83.79   11.40
   7   7  -2   57.19    8.50
  -7   7   2   55.09    8.00
   6  -7  -2  100.39   10.40
  -6  -7   2   95.99   10.40
   6   7  -2   94.99    9.90
  -6   7   2   85.69    9.20
   5  -7  -2  821.22   33.50
  -5  -7   2  796.62   33.40
   5   7  -2  828.82   32.90
  -5   7   2  746.33   32.70
  -4  -7   2   62.69    7.70
   4  -7  -2   65.19    8.00
   4   7  -2   64.99    7.70
  -4   7   2   59.19    6.90
   3  -7  -2  950.10   35.60
  -3  -7   2  917.41   37.60
   3  -7  -2  941.01   37.60
   3  -7  -2  901.51   37.10
   3   7  -2  939.51   37.20
  -3   7   2  914.21   37.30
   2  -7  -2  349.96   16.00
  -2  -7   2  351.96   15.50
  -2  -7   2  323.17   15.90
   2  -7  -2  335.77   14.20
   2  -7  -2  316.97   15.70
  -2   7   2  336.17   15.90
   1  -7  -2  381.06   15.40
  -1  -7   2  378.36   16.20
  -1  -7   2  350.16   16.60
   1  -7  -2  356.56   16.60
   1  -7  -2  335.77   16.60
  -1   7   2  360.36   16.90
   0  -7   2 1487.55   56.59
   0  -7   2 1407.16   57.09
   0  -7  -2 1509.85   57.19
   0  -7  -2 1409.96   57.29
   0  -7  -2 1500.55   56.39
   0   7   2 1491.75   56.89
   0   7   2 1509.45   57.69
  -1  -7  -2  173.88    9.30
  -1  -7  -2  196.58   10.70
   1  -7   2  176.58   10.10
   1  -7   2  175.78    9.20
   1  -7   2  173.28   10.20
   2  -7   2  216.78   11.50
  -2  -7  -2  228.58   11.30
   2  -7   2  227.38   10.60
   2  -7   2  213.68   11.60
  -2  -7  -2  204.38   12.10
  -2   7  -2  221.28   12.30
   3  -7   2  145.69    9.80
   3  -7   2  146.89    8.00
  -3  -7  -2  149.59    9.40
  -3  -7  -2  147.99    9.90
  -3   7  -2  145.09   10.50
  -4  -7  -2   23.50    6.20
   4  -7   2   17.50    5.30
   4  -7   2   17.60    3.70
  -4   7  -2   17.00    6.10
   5  -7   2   11.50    3.70
   5  -7   2   10.50    6.10
  -5  -7  -2    9.50    6.30
  -5   7  -2   10.00    6.20
  -6  -7  -2  115.09   11.70
   6  -7   2  124.39    7.40
   6  -7   2  125.09   11.80
  -6   7  -2  127.99   12.60
   6   7   2  133.09   11.60
  -7  -7  -2   87.39   11.00
   7   7   2   68.59   10.70
  -7   7  -2   65.59   10.60
   5  -8  -2  759.92   33.40
  -5  -8   2  779.12   33.40
  -5   8   2  744.13   32.70
   5   8  -2  776.92   32.70
  -4  -8   2   55.49    8.80
   4  -8  -2   59.19    8.40
  -4   8   2   53.09    8.20
   3  -8  -2   89.39    9.50
  -3  -8   2   74.89    9.60
   3  -8  -2   85.99    6.20
  -3   8   2   90.79    9.20
  -2  -8   2   11.20    4.90
   2  -8  -2    7.60    5.60
  -2  -8   2   10.80    6.30
   2  -8  -2   20.90    4.20
   2  -8  -2   16.10    6.30
  -2   8   2   11.70    5.60
   1  -8  -2   84.49    8.90
  -1  -8   2   89.59    8.00
   1  -8  -2   90.39    9.00
   1  -8  -2   95.89    7.10
  -1  -8   2   87.99    9.20
  -1   8   2   97.39    9.00
   0  -8   2  201.58   12.00
   0  -8  -2  183.78   12.10
   0  -8  -2  191.08   10.50
   0  -8   2  196.58   10.80
   1  -8   2  122.99    8.50
   1  -8   2  132.59    9.90
  -1  -8  -2  121.39    8.70
  -1  -8  -2  130.29   10.30
   2  -8   2  252.17   12.90
  -2  -8  -2  260.07   13.60
   2  -8   2  263.67   14.40
  -2  -8  -2  294.47   15.20
   3  -8   2  366.36   18.80
   3  -8   2  386.86   17.00
  -3  -8  -2  398.36   18.30
  -3  -8  -2  380.86   19.20
   4  -8   2   36.70    7.50
   4  -8   2   22.60    4.80
  -4  -8  -2   21.90    7.70
   5  -8   2  757.82   33.10
  -5  -8  -2  764.22   34.00
  -5   8  -2  739.43   33.50
   3  -9  -2  443.76   23.10
  -3   9   2  463.35   22.60
  -2  -9   2  321.47   25.30
   2  -9  -2  410.66   21.40
  -2  -9   2  432.76   24.80
   2  -9  -2  469.45   22.70
  -1  -9   2   80.99   10.60
   1  -9  -2   84.89   10.40
  -1  -9   2   84.69    9.70
   1  -9  -2   82.79    9.30
   0  -9   2  660.73   29.50
   0  -9  -2  668.53   27.90
   0  -9   2  690.83   28.30
   0  -9  -2  639.64   29.60
  -1  -9  -2  119.39   12.20
   1  -9   2  144.39   10.00
  -1  -9  -2  127.59   10.70
   1  -9   2  144.29   12.00
  -2  -9  -2  146.59   11.60
 -11   0   3  473.95   23.10
 -10   0   3 1596.64   69.39
 -10   0   3 2042.30   71.69
  -9   0   3    1.10    5.60
  -9   0   3    3.30    4.10
  -8   0   3  592.34   24.80
  -8   0   3  557.24   23.20
  -7   0   3    1.00    3.60
  -7   0   3    4.10    2.60
  -6   0   3   33.20    4.80
  -6   0   3   35.50    3.50
   6   0  -3   37.70    5.10
   6   0  -3   31.00    3.80
  -6   0   3   38.10    3.30
  -5   0   3   11.70    2.10
   5   0  -3   17.30    3.30
  -5   0   3   20.70    3.10
   5   0  -3   17.70    2.40
  -5   0   3   14.90    2.20
  -5   0   3   20.50    2.80
  -4   0   3   49.99    2.80
  -4   0   3   57.39    3.50
   4   0  -3   59.59    3.20
  -4   0   3   51.19    3.80
   4   0  -3   60.59    4.20
  -4   0   3   56.89    3.20
   3   0  -3  548.45   20.40
  -3   0   3  519.75   20.40
   3   0  -3  545.95   20.20
   3   0  -3  501.05   20.70
   2   0  -3 3500.65  135.19
   2   0  -3 3813.22  134.89
  -2   0   3 3636.54  135.09
  -2   0   3 3597.64  134.79
   2   0  -3 3646.64  135.09
   1   0  -3  969.20   37.00
  -1   0   3  985.40   36.80
  -1   0   3  975.60   36.70
  -1   0   3 1001.10   36.60
   0   0   3 8725.13  336.17
   0   0  -3 9999.00  336.47
   0   0  -3 9711.23  335.97
   0   0  -3 9007.30  336.57
   0   0   3 7994.70  336.77
   1   0   3   74.59    3.90
  -1   0  -3   70.99    3.70
   1   0   3   68.79    3.60
  -1   0  -3   72.29    3.50
  -1   0  -3   70.19    3.50
  -1   0  -3   75.19    3.80
   1   0   3   67.19    3.60
  -2   0  -3  615.64   23.90
   2   0   3  590.84   23.80
  -2   0  -3  655.23   23.50
   2   0   3  644.54   24.30
  -2   0  -3  594.84   24.00
   2   0   3  630.24   23.90
  -2   0  -3  603.64   23.60
  -3   0  -3 2847.52  109.19
   3   0   3 2932.31  108.89
  -3   0  -3 3060.89  108.29
   3   0   3 2925.21  109.29
   3   0   3 2803.22  108.79
  -3   0  -3 2895.21  108.99
  -3   0  -3 2958.10  108.69
   4   0   3    3.80    3.30
   4   0   3   10.50    2.60
  -4   0  -3   10.80    1.90
   4   0   3    6.00    2.00
  -4   0  -3    9.80    2.70
  -4   0  -3    5.80    2.60
  -4   0  -3    8.80    2.60
  -5   0  -3 2001.40   75.99
   5   0   3 1955.00   75.09
   5   0   3 2101.19   75.49
  -5   0  -3 1932.61   75.69
   6   0   3  585.04   24.00
  -6   0  -3  611.74   24.60
   6   0   3  587.94   23.70
  -6   0  -3  588.74   24.90
   7   0   3   -0.90    3.30
  -7   0  -3    1.00    4.30
  -7   0  -3    0.00    4.30
   7   0   3    0.50    3.90
  -8   0  -3  276.17   15.30
  -8   0  -3  284.57   14.50
   8   0   3  267.57   12.70
   8   0   3  287.27   14.10
  -9   0  -3   55.59    8.10
  -9   0  -3   50.99    8.50
   9   0   3   62.89    6.60
  10   0   3  417.76   17.70
 -10   0  -3  428.96   23.20
 -10   0  -3  385.56   21.50
 -11  -1   3   80.19   14.40
 -11  -1   3   88.19   19.20
 -11   1   3   64.59   11.60
 -10  -1   3  248.88   14.00
 -10  -1   3  276.77   16.70
 -10   1   3  262.77   16.50
 -10   1   3  260.17   14.60
  -9  -1   3   15.00    4.80
  -9  -1   3    8.70    5.90
  -9   1   3   13.00    6.10
  -9   1   3   15.40    5.00
  -8  -1   3 1263.77   49.50
  -8  -1   3 1206.48   48.10
  -8   1   3 1322.27   49.40
  -8   1   3 1201.88   47.90
  -7  -1   3  321.77   13.70
   7  -1  -3  318.87   13.90
  -7  -1   3  307.47   14.80
  -7   1   3  315.17   14.90
  -7   1   3  318.37   13.40
  -6  -1   3 1134.09   45.50
   6  -1  -3 1167.28   44.70
  -6  -1   3 1164.48   44.50
  -6  -1   3 1181.68   44.60
   6   1  -3 1214.48   45.80
  -6   1   3 1193.68   44.30
  -6   1   3 1143.59   45.30
  -5  -1   3 2666.73  101.69
   5  -1  -3 2757.22  101.59
  -5  -1   3 2618.74  101.59
  -5  -1   3 2702.13  102.39
   5  -1  -3 2803.42  102.39
   5  -1  -3 2759.52  101.79
  -5   1   3 2747.82  101.59
  -5   1   3 2737.53  101.29
   5   1  -3 2889.81  101.29
   5   1  -3 2710.73  102.59
  -5   1   3 2658.93  101.19
  -5   1   3 2650.14  102.29
   4  -1  -3   16.40    2.40
  -4  -1   3   12.30    1.90
  -4  -1   3   16.60    2.20
   4  -1  -3   16.00    2.20
  -4  -1   3   12.90    2.10
   4  -1  -3   13.10    2.60
  -4   1   3   17.80    2.60
  -4   1   3   19.90    2.50
   4   1  -3   17.60    2.00
   4   1  -3   13.00    2.60
  -3  -1   3 2695.33  100.49
   3  -1  -3 2708.53  100.59
   3  -1  -3 2770.42  100.59
  -3  -1   3 2609.14  100.29
   3  -1  -3 2804.32  100.49
   3   1  -3 2604.84  100.89
   2  -1  -3 3868.51  145.69
  -2  -1   3 3797.12  145.59
  -2  -1   3 3588.44  145.39
   2  -1  -3 4097.49  145.59
   2   1  -3 4128.69  145.89
   2   1  -3 4162.78  145.19
   2   1  -3 3821.42  145.19
   1  -1  -3  296.47   11.20
   1  -1  -3  280.37   11.30
   1  -1  -3  281.27   11.20
  -1  -1   3  291.47   11.00
  -1  -1   3  296.07   11.30
  -1  -1   3  261.67   11.10
  -1   1   3  300.87   10.90
  -1   1   3  253.77   10.80
  -1   1   3  286.07   11.20
   1   1  -3  288.27   11.00
   1   1  -3  299.17   11.50
   0  -1   3  231.98    9.10
   0  -1   3  219.28    8.90
   0  -1  -3  226.18    9.00
   0  -1  -3  215.08    8.70
   0  -1   3  229.08    8.90
   0  -1  -3  217.18    9.00
   0  -1   3  232.38    9.00
   0   1  -3  237.38    9.30
   0   1  -3  217.78    9.30
   0   1   3  220.58    9.00
   0   1  -3  214.08    8.90
   0   1   3  224.38    8.90
   1  -1   3   77.59    3.40
  -1  -1  -3   78.39    3.80
  -1  -1  -3   65.19    3.50
   1  -1   3   78.39    3.80
  -1  -1  -3   72.59    3.80
   1  -1   3   69.29    3.60
  -1  -1  -3   69.89    3.50
   1  -1   3   70.19    3.60
  -1   1  -3   63.69    3.80
   1   1   3   73.19    3.60
  -1   1  -3   64.09    3.90
   1   1   3   73.49    3.80
  -1   1  -3   72.69    3.40
   1   1   3   69.19    3.70
  -1   1  -3   75.89    3.90
   2  -1   3  608.24   24.50
   2  -1   3  626.84   24.60
   2  -1   3  629.34   23.90
  -2  -1  -3  608.44   24.60
  -2  -1  -3  618.04   24.20
  -2  -1  -3  623.64   24.30
   2  -1   3  626.04   24.30
  -2  -1  -3  643.34   24.60
   2   1   3  664.03   24.50
   2   1   3  679.33   25.00
  -2   1  -3  690.53   24.90
  -2   1  -3  640.64   24.50
  -2   1  -3  614.74   24.70
   2   1   3  633.74   24.50
  -3  -1  -3 2207.78   81.99
  -3  -1  -3 2321.87   82.49
   3  -1   3 2161.08   82.29
  -3  -1  -3 2204.28   82.49
   3  -1   3 2149.08   81.99
   3  -1   3 2159.88   82.29
   3  -1   3 2208.38   81.29
  -3  -1  -3 2265.57   81.79
  -3   1  -3 2144.79   82.49
  -3   1  -3 2189.98   82.09
   3   1   3 2116.89   82.19
  -3   1  -3 2227.38   82.39
   3   1   3 2158.38   82.19
   3   1   3 2204.78   82.79
  -4  -1  -3   52.19    3.70
   4  -1   3   52.99    4.20
  -4  -1  -3   54.49    4.70
  -4  -1  -3   66.49    4.90
  -4  -1  -3   52.89    4.20
   4  -1   3   52.19    4.00
   4   1   3   62.19    4.50
   4   1   3   72.69    4.50
  -4   1  -3   55.69    4.70
   4   1   3   64.29    5.60
  -4   1  -3   61.79    5.00
  -4   1  -3   64.29    4.70
  -5  -1  -3 2567.74   97.19
   5  -1   3 2626.44   96.79
  -5  -1  -3 2658.63   96.19
  -5  -1  -3 2727.83   97.09
   5  -1   3 2537.35   96.29
  -5   1  -3 2614.54   96.99
   5   1   3 2555.74   96.59
  -5   1  -3 2405.16   97.19
   5   1   3 2460.65   96.59
   6  -1   3  363.86   15.40
  -6  -1  -3  369.06   16.60
  -6  -1  -3  357.76   16.80
   6  -1   3  369.46   16.10
   6   1   3  382.36   16.00
  -6   1  -3  394.56   16.60
   6   1   3  371.16   15.90
  -6   1  -3  369.96   17.00
  -7  -1  -3  957.90   38.60
   7  -1   3  961.80   37.80
  -7  -1  -3  947.61   38.20
   7  -1   3  962.90   36.80
  -7   1  -3  928.61   38.70
   7   1   3  928.61   37.20
   7   1   3  996.10   37.60
  -7   1  -3  941.11   38.20
   8  -1   3 1444.16   53.69
  -8  -1  -3 1410.86   54.39
  -8  -1  -3 1420.86   54.69
   8  -1   3 1280.97   52.19
  -8   1  -3 1288.27   53.99
  -8   1  -3 1399.26   54.89
   8   1   3 1385.86   52.79
   9  -1   3   11.70    4.10
  -9  -1  -3   17.70    7.50
  -9  -1  -3   12.50    7.20
   9  -1   3   15.00    6.30
   9   1   3   10.90    5.10
  -9   1  -3   15.70    7.70
  -9   1  -3   13.10    6.80
 -10  -1  -3  354.06   18.90
 -10  -1  -3  361.76   20.10
  10   1   3  307.97   15.10
 -10   1  -3  297.67   19.90
 -10   1  -3  267.57   18.40
 -11   2   3  312.97   20.70
 -10  -2   3  530.25   23.90
 -10  -2   3  571.84   26.20
 -10   2   3  557.84   25.80
 -10   2   3  486.75   23.70
  -9  -2   3   57.89    7.40
  -9  -2   3   56.39    7.80
  -9   2   3   49.70    7.70
  -9   2   3   60.89    7.30
  -8  -2   3  414.76   18.00
  -8  -2   3  425.46   19.30
   8  -2  -3  422.56   18.20
  -8   2   3  404.66   19.00
  -8   2   3  395.56   17.60
  -7  -2   3   63.79    5.90
  -7  -2   3   72.19    7.00
  -7  -2   3   67.89    5.80
   7  -2  -3   84.59    6.40
  -7   2   3   74.59    5.40
  -7   2   3   78.39    7.20
   6  -2  -3    6.80    3.10
  -6  -2   3    7.20    3.00
  -6  -2   3    9.20    2.90
  -6  -2   3    9.50    3.60
   6   2  -3   14.10    2.30
  -6   2   3    7.90    3.50
   6   2  -3    8.40    3.70
  -6   2   3   11.20    2.60
   5  -2  -3  571.94   22.00
  -5  -2   3  557.04   21.80
  -5  -2   3  565.64   22.50
   5  -2  -3  568.34   21.60
  -5  -2   3  517.95   21.70
  -5   2   3  555.34   21.20
   5   2  -3  528.65   22.50
  -5   2   3  553.74   21.20
   5   2  -3  543.75   21.20
  -5   2   3  537.45   22.00
   4  -2  -3  101.89    5.30
   4  -2  -3   99.49    5.30
  -4  -2   3  102.99    5.20
  -4  -2   3   92.19    5.20
   4   2  -3  100.19    4.70
   4   2  -3   90.59    4.50
   4   2  -3   82.39    5.80
  -4   2   3   87.29    5.20
   3  -2  -3 2523.65   96.89
  -3  -2   3 2637.04   96.89
   3  -2  -3 2691.13   96.69
  -3  -2   3 2607.94   96.79
   3  -2  -3 2574.04   96.79
  -3   2   3 2536.85   96.59
   3   2  -3 2750.42   96.49
   3   2  -3 2527.85   96.49
   3   2  -3 2492.95   97.19
  -2  -2   3  283.07   10.90
  -2  -2   3  289.47   10.90
   2  -2  -3  281.37   11.00
   2  -2  -3  298.57   10.60
   2  -2  -3  285.37   11.00
  -2   2   3  237.08   10.30
   2   2  -3  241.98   10.60
  -2   2   3  256.07   10.30
   2   2  -3  240.18   11.10
  -1  -2   3 1094.89   39.00
   1  -2  -3 1022.00   39.00
   1  -2  -3 1101.29   38.40
  -1  -2   3 1065.49   38.90
  -1  -2   3 1059.09   38.50
   1  -2  -3 1049.30   39.00
  -1  -2   3 1006.50   38.70
  -1   2   3  945.71   38.60
   1   2  -3  986.20   38.70
  -1   2   3 1030.00   38.60
   1   2  -3  974.60   39.00
   1   2  -3 1016.80   39.00
   0  -2  -3 5414.36  201.08
   0  -2   3 5358.36  200.78
   0  -2  -3 5213.28  201.08
   0  -2  -3 5446.56  200.68
   0  -2   3 5362.16  200.88
   0  -2   3 5656.43  201.18
   0  -2  -3 5469.15  200.68
   0  -2   3 5529.95  200.88
   0   2  -3 5417.66  201.08
   0   2  -3 5504.35  201.28
   0   2   3 5290.17  200.88
   0   2   3 5379.56  200.98
   0   2  -3 5429.46  200.98
   1  -2   3  715.53   26.90
   1  -2   3  730.43   27.20
   1  -2   3  723.13   26.70
  -1  -2  -3  701.73   27.00
  -1  -2  -3  716.13   27.10
  -1  -2  -3  686.43   26.70
  -1  -2  -3  714.43   26.80
   1  -2   3  721.33   26.80
  -1   2  -3  678.83   27.00
   1   2   3  710.83   26.90
  -1   2  -3  694.63   27.20
   1   2   3  680.73   27.10
  -1   2  -3  686.43   27.30
   1   2   3  696.73   27.00
  -2  -2  -3 3258.37  118.69
   2  -2   3 3129.79  118.29
   2  -2   3 3147.08  118.89
  -2  -2  -3 3274.17  118.79
  -2  -2  -3 3179.78  118.99
   2  -2   3 3141.99  118.59
  -2  -2  -3 3159.48  118.79
   2  -2   3 3240.38  118.99
   2   2   3 3155.78  118.89
   2   2   3 3232.88  118.79
  -2   2  -3 3075.99  119.09
   2   2   3 3246.08  119.19
  -2   2  -3 3153.18  118.79
  -2   2  -3 3256.77  119.19
  -3  -2  -3 4369.56  158.88
   3  -2   3 4298.17  158.78
   3  -2   3 4295.27  157.88
   3  -2   3 4192.58  158.48
   3  -2   3 4240.68  158.78
  -3  -2  -3 4353.96  158.58
  -3  -2  -3 4389.86  158.58
  -3  -2  -3 4307.67  158.98
   3   2   3 4149.78  158.68
   3   2   3 4234.28  159.18
  -3   2  -3 4238.58  158.98
  -3   2  -3 4239.98  159.08
  -3   2  -3 4185.88  158.68
   3   2   3 4211.98  158.68
  -4  -2  -3    0.70    2.70
   4  -2   3    9.50    2.20
  -4  -2  -3    1.90    2.40
   4  -2   3    3.20    2.30
  -4  -2  -3    3.10    2.70
  -4  -2  -3    0.80    2.10
   4   2   3    2.10    3.60
  -4   2  -3    1.80    2.70
   4   2   3    3.50    2.40
   4   2   3    3.30    2.30
  -4   2  -3    1.70    2.70
   5  -2   3   66.69    4.20
  -5  -2  -3   56.89    4.50
  -5  -2  -3   61.49    5.60
   5  -2   3   66.69    5.20
  -5  -2  -3   58.89    5.80
  -5   2  -3   41.60    6.00
   5   2   3   51.39    4.90
  -5   2  -3   55.69    5.70
   5   2   3   47.60    5.30
  -6  -2  -3   14.10    4.50
   6  -2   3   11.30    2.90
   6  -2   3    6.70    3.00
  -6  -2  -3   12.80    4.40
  -6   2  -3   10.40    4.60
   6   2   3   11.20    3.90
  -6   2  -3   14.80    4.40
   6   2   3   16.60    4.10
  -7  -2  -3    7.50    5.20
   7  -2   3    6.10    4.10
   7  -2   3    8.10    3.20
  -7  -2  -3    4.70    4.90
  -7   2  -3    8.70    5.10
   7   2   3    4.70    4.40
  -7   2  -3    7.90    5.40
  -8  -2  -3   79.89    9.40
  -8  -2  -3   84.59    9.50
   8  -2   3   74.49    5.80
   8  -2   3   75.09    8.40
   8   2   3   97.79    7.80
  -8   2  -3   66.29    9.10
  -8   2  -3   79.79   10.20
   9  -2   3    1.10    2.60
  -9  -2  -3    7.20    7.50
   9  -2   3    6.70    6.30
  -9  -2  -3    6.20    7.40
   9   2   3    7.40    5.90
  -9   2  -3    6.20    7.80
  -9   2  -3    4.00    7.40
 -10  -2  -3  160.08   18.60
 -10  -2  -3  231.38   17.40
  10  -2   3  249.88   15.40
 -10   2  -3  212.28   18.20
 -10   2  -3  181.38   17.00
  10   2   3  210.58   12.80
 -10  -3   3  290.67   18.00
 -10  -3   3  305.97   16.30
 -10   3   3  247.98   16.70
   9  -3  -3    1.10    5.70
  -9  -3   3    5.00    6.80
  -9  -3   3    2.80    5.70
  -9   3   3    0.80    5.70
  -8  -3   3  870.01   35.20
  -8  -3   3  869.51   34.40
   8  -3  -3  904.81   34.30
  -8   3   3  887.11   34.90
  -8   3   3  711.13   33.60
   7  -3  -3  743.53   30.90
  -7  -3   3  773.42   31.80
  -7  -3   3  770.92   30.60
  -7  -3   3  764.72   31.00
   7   3  -3  750.62   29.80
  -7   3   3  745.83   30.60
   7   3  -3  800.12   32.00
  -7   3   3  807.42   31.30
   6  -3  -3  353.56   15.40
  -6  -3   3  387.06   15.40
  -6  -3   3  367.46   15.50
  -6  -3   3  351.46   16.00
  -6   3   3  328.77   15.50
   6   3  -3  331.77   14.50
   6   3  -3  329.87   16.10
  -6   3   3  354.26   14.80
  -5  -3   3 3808.92  145.69
   5  -3  -3 3971.60  145.89
  -5  -3   3 3965.40  145.89
  -5  -3   3 4007.50  146.19
   5  -3  -3 3776.22  145.39
   5   3  -3 3845.12  145.19
  -5   3   3 3873.61  145.59
   5   3  -3 3996.30  146.39
  -5   3   3 3880.01  145.19
   4  -3  -3   90.69    5.40
  -4  -3   3   78.69    5.10
  -4  -3   3   79.69    5.10
   4  -3  -3   87.99    5.10
   4   3  -3   80.09    5.80
  -4   3   3   77.59    4.30
  -4   3   3   80.39    5.00
   4   3  -3   80.19    4.40
  -4   3   3   67.09    4.30
  -3  -3   3 1391.86   52.19
   3  -3  -3 1411.56   51.99
  -3  -3   3 1400.26   51.89
   3  -3  -3 1404.46   52.19
  -3  -3   3 1361.06   52.09
  -3   3   3 1386.06   51.49
   3   3  -3 1367.76   52.39
   3   3  -3 1347.17   51.79
  -3   3   3 1349.47   51.59
  -3   3   3 1327.97   51.59
  -2  -3   3 1335.87   49.99
   2  -3  -3 1335.87   50.39
  -2  -3   3 1357.06   50.39
   2  -3  -3 1350.96   50.19
  -2  -3   3 1374.56   49.40
  -2  -3   3 1338.77   50.29
  -2   3   3 1304.57   49.90
  -2   3   3 1286.77   49.80
   2   3  -3 1300.27   49.99
   2   3  -3 1285.77   50.39
   2   3  -3 1330.07   50.39
  -1  -3   3  275.87   11.80
   1  -3  -3  292.27   11.10
   1  -3  -3  303.37   11.30
   1  -3  -3  260.27   11.70
  -1  -3   3  272.27   11.10
  -1  -3   3  281.97   11.60
   1  -3  -3  280.27   11.80
   1   3  -3  288.77   11.90
  -1   3   3  292.27   11.50
   1   3  -3  269.47   11.70
   1   3  -3  284.27   11.60
   0  -3  -3  228.18    9.50
   0  -3   3  219.78    9.00
   0  -3  -3  225.38    8.90
   0  -3   3  221.48    9.50
   0  -3   3  216.78    9.20
   0  -3  -3  208.78    9.30
   0  -3   3  222.18    9.20
   0   3  -3  222.28    9.60
   0   3   3  221.68    9.30
   0   3   3  209.88    9.10
   0   3  -3  207.18    9.50
   0   3   3  219.18    9.30
   0   3  -3  207.68    9.30
  -1  -3  -3  283.77   11.60
  -1  -3  -3  293.47   12.10
   1  -3   3  285.97   11.60
  -1  -3  -3  275.97   12.00
  -1  -3  -3  289.77   11.50
   1  -3   3  283.87   11.80
   1  -3   3  289.07   11.70
   1  -3   3  299.37   12.20
  -1   3  -3  267.67   12.20
  -1   3  -3  297.37   12.30
   1   3   3  293.77   11.90
   1   3   3  292.57   12.10
   1   3   3  286.57   11.90
  -1   3  -3  287.57   12.00
   2  -3   3  472.35   18.20
  -2  -3  -3  458.45   18.50
   2  -3   3  448.16   18.50
  -2  -3  -3  458.55   18.50
  -2  -3  -3  451.55   18.80
   2  -3   3  471.35   18.80
   2  -3   3  420.26   18.80
  -2  -3  -3  453.85   18.90
  -2   3  -3  510.75   19.00
  -2   3  -3  503.45   19.20
   2   3   3  508.75   19.20
   2   3   3  465.05   18.70
   2   3   3  489.45   18.80
  -2   3  -3  481.95   19.20
  -3  -3  -3 1273.07   48.50
  -3  -3  -3 1223.88   48.20
  -3  -3  -3 1288.57   48.30
  -3  -3  -3 1242.38   48.10
   3  -3   3 1282.57   48.00
   3  -3   3 1250.27   48.40
   3  -3   3 1272.77   47.50
   3   3   3 1282.17   48.90
  -3   3  -3 1250.67   48.60
   3   3   3 1271.77   48.30
  -3   3  -3 1223.68   48.30
   3   3   3 1309.67   48.30
  -3   3  -3 1297.27   48.80
   4  -3   3    5.40    2.30
  -4  -3  -3    3.70    2.90
   4  -3   3    5.80    2.70
  -4  -3  -3    4.20    2.90
  -4  -3  -3    4.80    2.60
  -4  -3  -3    4.70    3.20
   4   3   3    5.50    2.60
  -4   3  -3    5.10    3.40
   4   3   3    4.50    2.80
  -4   3  -3    3.30    3.30
   5  -3   3 2077.89   78.29
  -5  -3  -3 2145.89   79.49
  -5  -3  -3 2110.49   78.69
  -5  -3  -3 2045.60   79.19
   5  -3   3 2113.99   79.19
  -5   3  -3 2005.60   79.39
  -5   3  -3 2080.89   79.59
   5   3   3 2063.59   78.99
   5   3   3 2123.39   78.69
   6  -3   3  590.84   23.30
  -6  -3  -3  605.34   25.00
  -6  -3  -3  546.55   24.80
   6  -3   3  583.04   24.50
  -6   3  -3  610.54   25.00
  -6   3  -3  601.94   25.30
   6   3   3  586.14   24.40
   7  -3   3  431.46   19.50
  -7  -3  -3  438.36   20.20
   7  -3   3  438.66   17.70
  -7  -3  -3  440.56   20.10
  -7   3  -3  413.36   20.00
   7   3   3  439.26   19.30
  -7   3  -3  447.06   20.60
  -8  -3  -3 1256.77   50.79
   8  -3   3 1221.68   47.80
   8  -3   3 1273.37   49.90
  -8   3  -3 1325.27   51.19
   8   3   3 1256.97   49.50
  -8   3  -3 1238.48   50.59
  -9  -3  -3    9.60    7.90
   9  -3   3   11.10    7.30
   9   3   3    8.60    6.90
  -9   3  -3    6.80    7.60
  -9   3  -3    5.90    8.40
  10  -3   3  332.57   19.20
 -10   3  -3  291.77   21.70
 -10   3  -3  333.77   22.10
  10  -4  -3  509.65   24.60
 -10  -4   3  485.45   25.80
 -10  -4   3  514.55   24.90
  -9  -4   3    7.70    7.00
   9  -4  -3    6.50    6.40
  -9  -4   3    6.60    7.60
  -9   4   3    1.20    6.30
  -8  -4   3  431.26   19.70
  -8  -4   3  422.36   19.10
   8  -4  -3  425.76   18.80
  -8   4   3  361.26   18.00
   8   4  -3  376.86   17.10
  -7  -4   3  190.68   11.80
  -7  -4   3  201.68   10.70
   7  -4  -3  193.68   11.00
  -7  -4   3  191.48   11.40
   7   4  -3  187.48    9.90
   7   4  -3  187.88   12.10
  -7   4   3  195.58   10.20
  -6  -4   3   13.40    4.30
   6  -4  -3    8.30    3.90
  -6  -4   3   12.20    4.50
  -6  -4   3   12.70    4.40
  -6   4   3   16.10    3.50
   6   4  -3    8.80    3.20
   6   4  -3   14.40    4.90
   5  -4  -3  385.96   16.40
  -5  -4   3  385.26   16.50
  -5  -4   3  370.56   16.30
  -5  -4   3  379.56   16.10
  -5   4   3  378.36   15.40
   5   4  -3  346.97   15.40
   5   4  -3  348.67   16.60
  -4  -4   3  366.56   16.30
   4  -4  -3  381.96   15.90
  -4  -4   3  381.26   16.20
   4  -4  -3  378.36   16.30
  -4   4   3  387.66   15.60
   4   4  -3  387.96   15.80
   4   4  -3  393.56   16.60
  -3  -4   3  736.73   29.30
   3  -4  -3  758.42   29.00
   3  -4  -3  708.83   29.20
  -3  -4   3  736.03   29.20
   3   4  -3  755.22   29.30
  -3   4   3  765.82   28.70
   3   4  -3  725.23   28.80
   2  -4  -3 1612.74   59.29
   2  -4  -3 1524.45   60.09
  -2  -4   3 1534.25   60.09
   2  -4  -3 1588.44   59.99
  -2  -4   3 1596.34   59.89
  -2  -4   3 1612.04   59.19
  -2  -4   3 1589.74   60.29
   2  -4  -3 1563.74   59.09
   2   4  -3 1710.33   61.69
  -2   4   3 1556.04   59.79
   2   4  -3 1585.84   60.09
   2   4  -3 1545.95   59.89
   1  -4  -3  133.19    7.20
   1  -4  -3  153.28    6.40
  -1  -4   3  134.49    7.00
  -1  -4   3  140.59    6.50
  -1  -4   3  142.29    7.40
  -1  -4   3  141.59    6.90
   1  -4  -3  142.19    7.20
   1   4  -3  143.99    7.20
   1   4  -3  139.79    7.30
   1   4  -3  161.28    7.60
  -1   4   3  149.49    7.00
   0  -4   3 3135.09  118.99
   0  -4   3 3214.48  119.29
   0  -4  -3 3082.39  119.39
   0  -4  -3 3110.09  118.89
   0  -4  -3 3177.78  119.49
   0  -4   3 3290.57  119.19
   0  -4   3 3303.97  119.59
   0   4  -3 3239.98  119.69
   0   4   3 3157.88  119.29
   0   4  -3 3270.37  119.39
   0   4   3 3179.58  119.49
   0   4  -3 3160.98  119.29
   1  -4   3  402.66   15.90
  -1  -4  -3  374.16   16.20
  -1  -4  -3  382.76   15.70
  -1  -4  -3  384.76   16.10
   1  -4   3  384.06   15.90
   1  -4   3  377.86   16.30
   1   4   3  389.56   16.30
  -1   4  -3  398.86   16.30
  -1   4  -3  396.96   16.20
  -1   4  -3  402.26   16.50
   1   4   3  398.66   16.00
   1   4   3  406.86   16.00
   2  -4   3 1731.03   66.79
   2  -4   3 1819.92   66.69
  -2  -4  -3 1773.02   67.29
   2  -4   3 1771.52   67.09
  -2  -4  -3 1813.32   66.59
  -2  -4  -3 1728.33   66.79
   2   4   3 1750.02   67.49
   2   4   3 1743.83   66.99
   2   4   3 1857.91   67.19
  -2   4  -3 1740.63   67.29
  -2   4  -3 1742.93   67.09
  -2   4  -3 1823.12   67.59
   3  -4   3 1894.91   72.19
  -3  -4  -3 1847.72   72.39
  -3  -4  -3 1913.41   72.39
  -3  -4  -3 1894.51   72.79
   3  -4   3 1931.71   72.69
   3  -4   3 1922.01   71.89
   3   4   3 1950.90   72.69
  -3   4  -3 1922.81   73.09
   3   4   3 1937.11   73.29
  -3   4  -3 1927.71   72.99
   3   4   3 1991.70   72.69
   4  -4   3    3.00    3.30
  -4  -4  -3    1.20    3.30
  -4  -4  -3    2.70    3.00
  -4  -4  -3    1.30    3.20
   4  -4   3    1.80    2.60
  -4   4  -3    3.50    3.80
   4   4   3    0.90    3.40
   4   4   3    2.30    2.70
  -4   4  -3    0.50    3.30
   5  -4   3  371.26   16.40
  -5  -4  -3  366.36   16.50
   5  -4   3  363.06   15.20
  -5  -4  -3  363.66   16.00
  -5   4  -3  346.37   16.80
  -5   4  -3  370.66   17.00
   5   4   3  394.06   16.40
   6  -4   3  159.28    8.00
  -6  -4  -3  142.79   10.40
   6  -4   3  166.18    9.70
  -6  -4  -3  152.08    9.30
  -6   4  -3  161.78   10.60
   6   4   3  150.78    9.80
  -6   4  -3  167.58   11.00
   7  -4   3   71.09    8.40
  -7  -4  -3   73.29    9.50
   7   4   3   73.09    8.50
  -7   4  -3   72.19   10.00
  -7   4  -3   66.09    9.20
   8  -4   3  132.79    7.40
   8  -4   3  148.99   11.60
  -8  -4  -3  148.59   12.80
   8   4   3  138.69   11.10
  -8   4  -3  131.59   13.20
  -8   4  -3  119.99   12.50
   9  -4   3   52.49    9.10
  -9  -4  -3   70.69   10.90
   9   4   3   42.40    8.50
  -9   4  -3   48.30   10.60
  -9  -5   3    8.30    8.60
   9  -5  -3    2.20    7.80
  -9  -5   3    5.00    8.90
  -9   5   3    5.40    6.40
   9   5  -3    8.50    5.40
   8  -5  -3  658.63   29.00
  -8  -5   3  653.43   28.40
  -8  -5   3  702.93   29.50
  -8  -5   3  654.63   29.60
  -8   5   3  658.43   27.80
   8   5  -3  658.83   27.50
  -7  -5   3  351.46   17.50
  -7  -5   3  334.37   16.60
   7  -5  -3  326.77   16.90
  -7  -5   3  343.77   17.60
  -7   5   3  347.97   15.80
   7   5  -3  342.17   15.60
  -6  -5   3  395.16   18.20
  -6  -5   3  397.06   18.00
  -6  -5   3  402.16   17.40
   6  -5  -3  375.56   17.70
  -6   5   3  369.56   16.50
   6   5  -3  370.86   18.10
   6   5  -3  355.76   16.50
  -5  -5   3 1135.89   43.50
  -5  -5   3 1106.39   43.30
  -5  -5   3 1131.09   43.70
   5  -5  -3 1051.19   43.30
   5   5  -3 1131.29   43.70
  -5   5   3 1076.29   42.60
   5   5  -3 1086.49   42.70
  -4  -5   3   59.49    5.40
  -4  -5   3   49.50    6.40
   4  -5  -3   54.79    5.60
   4  -5  -3   55.09    5.70
  -4  -5   3   50.89    5.80
   4   5  -3   48.50    5.60
   4   5  -3   50.99    4.90
  -4   5   3   44.30    4.50
  -3  -5   3 1542.05   59.19
   3  -5  -3 1538.85   59.29
   3  -5  -3 1523.45   58.89
  -3  -5   3 1531.05   59.49
   3   5  -3 1548.05   59.09
   3   5  -3 1563.94   58.89
  -3   5   3 1573.04   58.89
  -2  -5   3  791.62   31.50
   2  -5  -3  803.72   31.60
   2  -5  -3  778.22   31.40
   2  -5  -3  776.52   30.30
  -2  -5   3  802.02   31.90
  -2  -5   3  794.52   31.20
  -2   5   3  826.92   31.40
   2   5  -3  794.32   31.40
   2   5  -3  820.42   31.40
   1  -5  -3  319.87   12.70
   1  -5  -3  300.87   13.70
  -1  -5   3  324.37   13.70
  -1  -5   3  305.77   12.90
  -1  -5   3  322.17   14.10
   1  -5  -3  311.97   13.70
  -1  -5   3  323.47   13.40
   1   5  -3  301.47   13.70
   1   5  -3  289.17   13.40
  -1   5   3  319.77   13.60
   0  -5  -3  234.08   10.80
   0  -5  -3  233.48   10.00
   0  -5   3  233.98   10.50
   0  -5  -3  235.68   11.00
   0  -5   3  234.98   10.30
   0  -5   3  228.88   10.60
   0   5  -3  225.88   10.80
   0   5   3  224.78   10.50
   0   5  -3  244.88   11.30
   0   5   3  238.88   10.90
   0   5  -3  219.98   10.50
   1  -5   3  218.88   10.00
   1  -5   3  201.98    9.90
   1  -5   3  212.88    9.80
  -1  -5  -3  216.78   10.40
  -1  -5  -3  217.88    9.70
  -1  -5  -3  209.58   10.20
  -1   5  -3  226.48   10.70
   1   5   3  213.98   10.50
  -1   5  -3  223.48   10.50
   1   5   3  228.48   10.20
   2  -5   3  379.16   15.80
   2  -5   3  378.16   15.40
  -2  -5  -3  366.66   15.50
  -2  -5  -3  401.86   16.30
   2  -5   3  363.56   15.40
  -2   5  -3  360.26   16.40
   2   5   3  375.46   15.80
   2   5   3  350.96   16.40
  -3  -5  -3  305.07   13.40
   3  -5   3  299.27   12.90
  -3  -5  -3  305.37   13.80
   3  -5   3  298.27   13.70
   3   5   3  283.87   14.20
  -3   5  -3  301.77   14.30
   3   5   3  314.27   13.60
   4  -5   3   34.00    4.30
  -4  -5  -3   42.40    5.10
  -4  -5  -3   35.80    5.00
   4  -5   3   48.30    5.50
   4   5   3   41.80    5.30
  -4   5  -3   37.70    5.60
   5  -5   3  902.81   35.90
   5  -5   3  877.11   34.50
  -5  -5  -3  884.51   35.70
   5   5   3  912.81   35.80
  -5   5  -3  887.31   36.40
   6  -5   3  451.25   20.60
  -6  -5  -3  468.05   20.50
   6  -5   3  482.95   18.80
  -6   5  -3  425.16   21.10
   6   5   3  461.85   20.50
   7  -5   3  338.87   14.60
   7  -5   3  367.36   17.40
  -7   5  -3  319.27   18.10
   7   5   3  361.46   17.60
   8  -5   3  933.01   39.00
  -8   5  -3  930.81   40.20
   8   5   3  945.11   39.00
   8  -6  -3  279.07   17.40
  -8  -6   3  324.37   17.30
   8   6  -3  307.87   16.20
  -8   6   3  290.87   15.80
   7  -6  -3   74.79    9.80
  -7  -6   3   80.49    9.40
  -7   6   3   65.29    7.70
   7   6  -3   73.79    8.10
  -6  -6   3   71.49    8.30
   6  -6  -3   84.19    8.90
   6   6  -3   72.89    7.70
  -6   6   3   73.79    7.20
  -5  -6   3   43.00    6.30
   5  -6  -3   42.00    6.10
  -5   6   3   32.00    4.80
   5   6  -3   20.50    4.70
   4  -6  -3  111.09    8.10
  -4  -6   3  101.79    7.60
   4   6  -3  103.39    7.50
  -4   6   3   98.29    7.30
   3  -6  -3  241.28   12.30
  -3  -6   3  250.47   12.30
   3  -6  -3  250.67   12.00
  -3   6   3  228.28   11.70
   3   6  -3  249.68   11.90
  -2  -6   3 1077.69   42.80
   2  -6  -3 1087.59   41.40
  -2  -6   3 1087.19   42.50
   2  -6  -3 1071.49   42.70
   2  -6  -3 1086.69   42.90
  -2   6   3 1101.79   42.80
   2   6  -3 1137.29   42.70
   1  -6  -3  143.39    8.60
   1  -6  -3  153.08    7.30
  -1  -6   3  151.18    8.60
   1  -6  -3  139.69    8.50
  -1  -6   3  151.68    8.20
  -1   6   3  150.58    8.50
   1   6  -3  131.69    8.80
   0  -6  -3 2435.56   91.39
   0  -6  -3 2425.56   92.19
   0  -6   3 2383.16   91.99
   0  -6   3 2422.56   91.59
   0  -6  -3 2416.36   92.39
   0  -6   3 2490.95   91.79
   0   6   3 2422.16   91.99
   0   6   3 2484.75   92.59
   1  -6   3  111.69    7.20
  -1  -6  -3  105.59    7.50
   1  -6   3  104.19    7.00
   1  -6   3  113.49    6.80
  -1  -6  -3  115.59    7.60
  -1  -6  -3  103.99    6.60
  -1   6  -3  116.69    7.80
   1   6   3  118.69    7.70
   1   6   3  111.39    7.20
   2  -6   3 1049.20   42.30
  -2  -6  -3 1090.99   42.00
   2  -6   3 1109.29   42.10
   2  -6   3 1068.19   41.90
  -2  -6  -3 1058.09   42.80
  -2   6  -3 1092.99   43.00
   2   6   3 1093.49   42.30
   2   6   3 1111.29   43.30
  -3  -6  -3  708.73   30.30
   3  -6   3  748.83   30.20
   3  -6   3  752.52   29.40
  -3  -6  -3  748.83   29.80
  -3   6  -3  757.12   30.80
   4  -6   3    7.20    4.50
  -4  -6  -3   13.60    4.80
   4  -6   3   14.10    3.60
  -4  -6  -3    6.60    4.40
  -4   6  -3   10.60    5.00
   5  -6   3  245.88   11.10
   5  -6   3  235.68   12.80
  -5  -6  -3  243.88   12.90
  -5   6  -3  231.98   13.90
   5   6   3  186.78   14.90
  -6  -6  -3    4.60    5.90
   6  -6   3    3.30    5.60
   6  -6   3    6.60    3.60
  -6   6  -3    3.90    6.30
   6   6   3    4.10    6.20
   7  -6   3   -0.50    3.70
   7  -6   3   -3.00    6.70
   7   6   3   -1.40    7.70
  -7   6  -3   -0.80    7.80
  -8   6  -3   53.89   11.40
   8   6   3   54.69   13.90
   7  -7  -3  281.27   20.70
  -7  -7   3  313.37   17.30
   7   7  -3  290.87   15.90
  -7   7   3  276.47   16.30
   6  -7  -3  557.74   25.90
  -6  -7   3  589.54   25.60
   6   7  -3  555.64   24.80
  -6   7   3  572.74   24.80
   5  -7  -3 1523.65   60.09
  -5  -7   3 1546.05   59.99
   5   7  -3 1562.64   59.49
  -5   7   3 1469.35   59.29
   4  -7  -3  100.19    9.30
  -4  -7   3  106.19    9.00
  -4   7   3  102.59    8.20
   4   7  -3  115.49    8.80
   3  -7  -3  705.83   30.10
   3  -7  -3  734.53   29.90
  -3  -7   3  739.33   30.20
   3  -7  -3  751.82   27.90
   3   7  -3  712.43   29.80
  -3   7   3  698.03   29.80
   2  -7  -3  298.37   12.40
  -2  -7   3  284.27   14.10
   2  -7  -3  279.57   14.20
   2  -7  -3  282.87   14.40
  -2   7   3  285.97   14.10
  -1  -7   3   62.79    6.10
   1  -7  -3   67.29    5.40
  -1  -7   3   59.69    6.90
   1  -7  -3   59.19    7.00
   1  -7  -3   61.19    7.00
  -1   7   3   79.79    7.00
   0  -7   3  124.49    8.70
   0  -7  -3  126.39    8.70
   0  -7   3  138.89    8.10
   0  -7  -3  130.49    7.60
   0  -7  -3  122.09    9.00
   0   7   3  143.09    9.20
   0   7   3  122.29    8.50
  -1  -7  -3   59.79    5.90
  -1  -7  -3   62.19    7.70
  -1  -7  -3   53.49    7.00
   1  -7   3   56.79    5.90
   1  -7   3   63.79    6.80
   1  -7   3   67.89    6.60
   1   7   3   58.89    7.00
   1   7   3   60.99    8.00
   2  -7   3   63.09    6.00
  -2  -7  -3   62.79    6.40
   2  -7   3   64.69    7.20
  -2  -7  -3   65.59    7.10
  -3  -7  -3  343.37   16.30
   3  -7   3  369.86   17.10
   3  -7   3  367.46   15.90
  -3  -7  -3  371.36   17.50
  -3   7  -3  339.27   17.90
   4  -7   3   87.59    8.90
  -4  -7  -3   82.89    8.40
   4  -7   3   80.79    6.90
  -4  -7  -3   96.79    9.30
  -4   7  -3   93.59    9.70
   5  -7   3  645.64   25.40
  -5  -7  -3  618.04   27.60
   5  -7   3  625.44   27.50
  -5   7  -3  610.24   28.30
   6  -7   3  151.08   13.00
   6  -7   3  149.99    8.70
  -6  -7  -3  171.38   13.00
  -6   7  -3  164.48   13.90
   5  -8  -3   26.00    8.50
  -5  -8   3   35.40    8.80
  -5   8   3   33.50    6.80
   5   8  -3   20.40    7.60
  -4  -8   3   94.29   10.50
   4  -8  -3   83.89   10.30
  -4   8   3   99.09    9.50
   4   8  -3   92.39   10.10
   3  -8  -3  365.16   15.00
   3  -8  -3  370.16   18.40
  -3  -8   3  348.67   18.00
  -3   8   3  357.16   17.70
  -2  -8   3  409.96   19.50
   2  -8  -3  399.36   16.90
   2  -8  -3  405.36   19.50
   2  -8  -3  392.36   19.20
  -2   8   3  411.76   19.40
   1  -8  -3  181.58   11.90
  -1  -8   3  175.18   10.80
   1  -8  -3  179.28    9.50
  -1  -8   3  175.08   11.60
   1  -8  -3  183.38   12.00
  -1   8   3  170.38   11.80
  -1   8   3  166.38   11.20
   0  -8  -3  900.21   38.20
   0  -8  -3  936.71   36.60
   0  -8   3  932.81   37.90
   0  -8   3  941.61   37.20
   1  -8   3  115.69    8.10
   1  -8   3  111.59    9.60
  -1  -8  -3  110.19   10.00
  -1  -8  -3  103.89    8.30
  -2  -8  -3  691.43   31.20
  -2  -8  -3  746.53   30.00
   2  -8   3  739.03   29.60
   3  -8   3  485.65   22.80
  -3  -8  -3  490.85   22.20
   3  -8   3  507.95   21.40
  -3  -8  -3  523.95   23.60
   4  -8   3   71.49    9.30
  -4  -8  -3   70.89    8.60
  -4  -8  -3   83.29   10.10
   4  -8   3   60.09    7.10
   5  -8   3  204.38   18.50
   2  -9  -3   83.09   11.00
   2  -9  -3   70.09   10.30
  -2   9   3   71.59   11.10
  -2   9   3   91.69   11.90
   1  -9  -3   67.39   10.30
  -1  -9   3   70.89    8.90
  -1  -9   3   65.59    9.80
   0  -9   3    5.10    6.00
   0  -9  -3    6.40    7.90
   0  -9   3    5.10    7.50
   1  -9   3   35.20    6.80
 -11   0   4    5.20    9.70
 -11   0   4    4.80    9.60
 -10   0   4    6.40    7.60
 -10   0   4   15.60    6.00
  -9   0   4   -1.60    5.60
  -9   0   4   -1.00    4.00
  -8   0   4  147.69    9.80
  -8   0   4  134.09    7.40
  -7   0   4  313.27   14.50
  -7   0   4  298.77   12.80
   6   0  -4  265.27   11.00
  -6   0   4  229.28   10.90
   6   0  -4  269.67   12.40
  -6   0   4  259.37   12.20
  -6   0   4  262.17   10.60
   5   0  -4 3354.56  117.89
   5   0  -4 3180.38  118.79
  -5   0   4 3073.09  117.99
  -5   0   4 3164.08  117.69
  -5   0   4 3050.49  117.49
  -5   0   4 3179.68  118.69
   4   0  -4  373.56   14.70
  -4   0   4  326.27   14.60
   4   0  -4  363.06   15.10
   4   0  -4  388.06   14.40
   3   0  -4 4228.78  158.48
   3   0  -4 4273.47  158.28
   3   0  -4 4296.77  157.88
  -3   0   4 4233.78  158.28
   2   0  -4  375.26   15.00
   2   0  -4  388.26   15.00
  -2   0   4  364.66   14.90
  -2   0   4  352.36   14.50
   2   0  -4  398.66   14.60
   1   0  -4  386.26   14.50
  -1   0   4  377.46   14.90
  -1   0   4  403.76   14.90
   1   0  -4  357.56   15.10
  -1   0   4  389.36   14.70
   0   0  -4 1485.65   54.69
   0   0   4 1450.95   54.59
   0   0  -4 1448.46   54.79
   0   0  -4 1457.65   54.29
   0   0   4 1434.76   54.69
  -1   0  -4 1054.99   39.60
   1   0   4 1038.20   39.60
  -1   0  -4 1024.60   39.90
   1   0   4 1005.50   39.70
   1   0   4 1099.99   40.10
  -1   0  -4 1030.10   39.50
  -1   0  -4 1086.59   39.80
  -2   0  -4 1008.30   39.80
  -2   0  -4 1106.89   39.80
   2   0   4 1021.50   39.70
  -2   0  -4 1025.20   39.40
  -2   0  -4 1083.19   39.40
   2   0   4 1043.60   39.60
   2   0   4 1003.10   40.00
   3   0   4   44.90    3.60
   3   0   4   45.20    3.70
  -3   0  -4   41.20    3.60
   3   0   4   44.30    4.20
  -3   0  -4   33.60    4.00
  -3   0  -4   37.10    3.10
  -3   0  -4   41.30    3.80
   4   0   4   20.50    4.30
  -4   0  -4   24.60    3.40
  -4   0  -4   24.70    3.60
   4   0   4   23.90    3.40
  -4   0  -4   24.60    2.70
   4   0   4   19.60    3.20
  -4   0  -4   22.60    3.70
   5   0   4  462.75   19.40
   5   0   4  502.65   19.80
  -5   0  -4  459.55   19.80
  -5   0  -4  479.05   20.30
  -6   0  -4  591.94   25.00
  -6   0  -4  611.74   25.60
   6   0   4  617.34   24.30
   6   0   4  592.64   24.60
   7   0   4  777.62   30.50
  -7   0  -4  734.43   30.80
   7   0   4  768.92   30.00
  -7   0  -4  713.03   31.30
   8   0   4 1850.71   72.59
  -8   0  -4 1913.11   73.49
  -8   0  -4 1926.81   74.09
   8   0   4 1880.61   71.99
  -9   0  -4   55.29    9.20
  -9   0  -4   55.19    9.20
   9   0   4   42.80    6.00
 -10   0  -4  502.85   25.50
 -10   0  -4  462.65   24.60
  10   0   4  464.05   20.50
 -11   1   4  498.45   26.30
 -10  -1   4  987.70   41.20
 -10  -1   4 1144.89   43.70
 -10   1   4 1118.09   43.30
 -10   1   4  918.31   41.20
  -9  -1   4   12.70    6.00
  -9  -1   4   12.50    4.40
  -9   1   4   18.10    4.90
  -9   1   4   15.40    6.30
  -8  -1   4 1724.63   64.59
  -8  -1   4 1684.63   65.89
  -8   1   4 1659.83   64.19
  -8   1   4 1712.93   65.79
   7  -1  -4  451.35   18.40
  -7  -1   4  422.36   19.20
  -7  -1   4  442.06   18.10
  -7  -1   4  468.35   19.70
   7   1  -4  436.06   19.70
  -7   1   4  444.06   19.30
  -7   1   4  441.56   17.70
  -6  -1   4  183.38    7.70
  -6  -1   4  189.28    9.20
  -6  -1   4  160.58    8.10
   6  -1  -4  179.48    8.20
   6  -1  -4  167.68    9.10
  -6   1   4  160.98    7.10
  -6   1   4  139.59    8.70
   6   1  -4  157.68    9.30
  -6   1   4  142.99    7.80
  -5  -1   4  249.38   10.90
  -5  -1   4  242.48   11.20
  -5  -1   4  248.68   11.80
   5  -1  -4  269.07   12.00
   5  -1  -4  265.57   11.20
   5  -1  -4  263.47   11.20
  -5   1   4  278.57   11.30
   5   1  -4  270.37   12.10
   5   1  -4  291.67   10.60
  -5   1   4  253.77   11.70
  -4  -1   4    9.20    1.80
   4  -1  -4   10.70    2.20
   4  -1  -4   14.90    2.60
  -4  -1   4    8.70    2.00
   4  -1  -4   11.80    2.50
  -4  -1   4    6.60    1.60
  -4  -1   4   11.90    1.50
   4   1  -4   10.70    2.70
   4   1  -4   12.30    1.70
  -4   1   4   11.00    2.30
  -3  -1   4  737.03   25.80
  -3  -1   4  643.84   26.00
   3  -1  -4  663.33   26.10
   3  -1  -4  674.03   26.20
  -3  -1   4  693.13   25.40
  -3  -1   4  640.74   25.70
   3  -1  -4  699.43   26.00
   3   1  -4  657.23   26.40
  -2  -1   4 1078.59   40.90
  -2  -1   4 1092.79   40.80
   2  -1  -4 1058.29   41.30
   2  -1  -4 1089.09   41.10
   2  -1  -4 1086.79   41.10
  -2  -1   4 1102.49   40.70
  -2  -1   4 1095.19   41.20
   2   1  -4 1095.39   40.50
   2   1  -4 1064.49   41.40
  -2   1   4 1096.39   41.00
   2   1  -4 1103.79   40.50
  -1  -1   4  105.39    5.10
   1  -1  -4  104.19    5.20
   1  -1  -4  110.79    5.10
  -1  -1   4  113.19    5.00
  -1  -1   4  113.99    4.90
   1  -1  -4  112.39    5.10
   1   1  -4  104.89    5.30
   1   1  -4  119.39    5.20
   1   1  -4  105.29    4.70
  -1   1   4  103.39    4.50
  -1   1   4  118.29    4.80
  -1   1   4  103.89    5.00
   0  -1  -4 2411.16   93.69
   0  -1  -4 2379.26   93.69
   0  -1   4 2540.45   93.49
   0  -1   4 2472.45   93.69
   0  -1  -4 2384.96   93.19
   0  -1   4 2567.34   93.59
   0  -1   4 2491.85   93.59
   0   1   4 2596.24   93.59
   0   1   4 2526.35   93.69
   0   1  -4 2525.85   93.99
   0   1  -4 2698.23   93.69
   0   1  -4 2562.04   93.49
   1  -1   4  352.26   14.40
   1  -1   4  368.06   14.50
  -1  -1  -4  374.76   14.50
  -1  -1  -4  369.76   14.50
   1  -1   4  389.76   14.70
  -1  -1  -4  362.06   14.40
  -1  -1  -4  366.26   14.20
   1  -1   4  314.27   14.20
  -1   1  -4  353.06   14.40
  -1   1  -4  375.36   14.30
   1   1   4  369.66   14.40
   1   1   4  380.66   14.70
   1   1   4  363.26   14.60
  -1   1  -4  352.96   14.80
  -1   1  -4  363.16   14.70
  -2  -1  -4 3517.35  128.19
   2  -1   4 3502.25  128.39
   2  -1   4 3386.16  128.59
  -2  -1  -4 3447.95  128.49
  -2  -1  -4 3571.14  128.59
  -2  -1  -4 3442.36  128.09
   2  -1   4 3449.16  128.29
   2  -1   4 3320.27  127.89
  -2   1  -4 3507.45  128.29
  -2   1  -4 3337.57  128.59
  -2   1  -4 3585.74  127.99
  -2   1  -4 3170.68  128.49
   2   1   4 3548.45  128.39
   2   1   4 3377.66  128.49
   2   1   4 3528.95  128.89
  -3  -1  -4 4968.00  177.58
   3  -1   4 4363.16  176.48
  -3  -1  -4 4837.92  177.58
   3  -1   4 4689.03  177.18
   3  -1   4 4698.63  177.48
   3  -1   4 4787.52  177.58
  -3  -1  -4 4883.01  176.98
  -3  -1  -4 4888.11  177.08
  -3   1  -4 4985.90  176.58
  -3   1  -4 4675.03  177.68
  -3   1  -4 4739.73  177.18
   3   1   4 4721.53  177.98
  -3   1  -4 4835.42  177.58
   3   1   4 4673.83  177.38
   3   1   4 4757.02  177.38
  -4  -1  -4   90.89    5.00
  -4  -1  -4   81.59    5.60
  -4  -1  -4  103.49    6.30
   4  -1   4   99.29    5.80
   4  -1   4   92.69    5.50
  -4  -1  -4   87.39    6.20
  -4   1  -4   87.69    6.10
  -4   1  -4   88.19    6.40
   4   1   4  100.29    6.80
   4   1   4   89.19    5.80
  -4   1  -4   97.89    6.20
   4   1   4   99.89    5.90
  -5  -1  -4 2876.71  107.79
   5  -1   4 2774.22  107.49
  -5  -1  -4 2837.32  107.99
   5  -1   4 2849.51  107.09
  -5   1  -4 2859.21  107.79
   5   1   4 2822.62  107.39
  -5   1  -4 2905.31  108.09
   5   1   4 2953.50  107.49
  -6  -1  -4  776.62   32.50
  -6  -1  -4  847.42   32.60
   6  -1   4  823.42   31.90
   6  -1   4  846.12   31.40
  -6   1  -4  783.12   32.30
   6   1   4  803.22   31.70
  -6   1  -4  739.13   32.50
   6   1   4  756.32   31.70
   7  -1   4  102.89    8.20
  -7  -1  -4  106.09    9.40
   7  -1   4  107.29    7.20
  -7  -1  -4  100.59    9.20
  -7   1  -4  105.89    8.80
  -7   1  -4  112.89    9.60
   7   1   4  110.49    8.10
   7   1   4  114.19    8.00
   8  -1   4   17.50    4.90
  -8  -1  -4   30.40    7.10
   8  -1   4   22.90    4.50
  -8  -1  -4   29.80    6.80
  -8   1  -4   23.20    6.70
   8   1   4   26.60    5.40
  -8   1  -4   34.70    7.40
   8   1   4   33.80    8.30
   9  -1   4   40.90    7.60
   9  -1   4   34.70    5.20
  -9  -1  -4   50.49    8.90
  -9  -1  -4   45.40    8.70
  -9   1  -4   44.30    9.00
  -9   1  -4   44.10    9.10
   9   1   4   34.10    6.40
  10  -1   4   44.90    6.30
 -10  -1  -4   49.30   11.30
  10   1   4   49.60    7.80
 -10   1  -4   68.09   11.90
 -10   1  -4   46.40   11.60
 -11   2   4   63.09   12.00
 -10  -2   4    6.90    6.30
 -10  -2   4    3.60    7.70
 -10   2   4    6.00    6.70
 -10   2   4    3.50    7.70
  -9  -2   4    7.00    5.10
  -9  -2   4    7.80    6.30
  -9   2   4   10.70    5.00
  -9   2   4    3.80    6.30
  -8  -2   4  413.86   18.20
  -8  -2   4  391.06   19.40
   8  -2  -4  422.46   18.40
  -8   2   4  432.16   17.70
  -8   2   4  431.26   19.50
  -7  -2   4  489.25   20.90
  -7  -2   4  495.95   22.10
   7  -2  -4  515.55   21.10
  -7  -2   4  524.85   21.10
   7   2  -4  490.75   22.20
  -7   2   4  511.25   21.80
  -7   2   4  526.65   20.40
  -6  -2   4  639.84   26.50
   6  -2  -4  663.13   26.60
  -6  -2   4  698.73   26.60
  -6  -2   4  675.93   27.40
  -6   2   4  690.03   25.80
   6   2  -4  672.13   27.60
  -6   2   4  646.44   26.90
  -5  -2   4 3490.65  130.29
  -5  -2   4 3613.34  130.29
   5  -2  -4 3577.74  130.39
   5  -2  -4 3563.54  130.19
   5   2  -4 3413.76  129.49
  -5   2   4 3447.76  130.49
   5   2  -4 3321.97  130.89
   4  -2  -4  341.07   13.90
  -4  -2   4  327.27   13.60
   4  -2  -4  334.07   14.00
  -4  -2   4  297.87   13.70
   4  -2  -4  319.77   13.80
  -4   2   4  340.07   13.80
   4   2  -4  359.36   13.10
   4   2  -4  340.97   14.40
   4   2  -4  335.57   13.00
  -3  -2   4 5244.17  199.38
  -3  -2   4 5517.55  199.28
   3  -2  -4 5143.29  199.48
   3  -2  -4 5374.36  199.18
   3  -2  -4 5442.46  199.48
   3   2  -4 5157.28  198.88
   3   2  -4 5207.18  199.78
   3   2  -4 5863.41  198.98
  -2  -2   4 4395.16  169.08
  -2  -2   4 4654.73  168.38
  -2  -2   4 4720.43  169.08
   2  -2  -4 4646.73  169.18
   2  -2  -4 4543.95  168.78
   2  -2  -4 4494.95  169.18
  -2   2   4 4572.34  168.48
   2   2  -4 4521.85  168.78
  -2   2   4 4560.94  168.48
   2   2  -4 4398.46  169.38
   1  -2  -4  179.98    7.40
   1  -2  -4  182.78    7.00
  -1  -2   4  164.48    7.60
  -1  -2   4  179.78    7.30
  -1  -2   4  175.08    7.60
  -1  -2   4  184.78    7.80
   1  -2  -4  161.38    7.80
   1  -2  -4  176.48    7.80
   1   2  -4  169.88    7.50
  -1   2   4  179.18    7.30
   1   2  -4  175.88    8.10
  -1   2   4  195.38    7.40
  -1   2   4  178.08    7.70
   0  -2  -4 2684.83  101.69
   0  -2   4 2679.73  101.49
   0  -2   4 2791.12  101.49
   0  -2  -4 2722.03  101.19
   0  -2   4 2761.62  101.49
   0  -2  -4 2791.42  101.39
   0  -2   4 2798.62  101.79
   0   2   4 2635.24  101.49
   0   2   4 2599.84  101.59
   0   2  -4 2871.91  101.79
   0   2  -4 2687.93  101.99
   0   2  -4 2665.23  101.49
  -1  -2  -4   88.59    4.80
   1  -2   4   82.09    4.60
  -1  -2  -4   94.99    5.40
  -1  -2  -4   86.89    4.50
   1  -2   4   91.09    5.00
  -1  -2  -4   84.19    4.80
   1  -2   4   94.09    4.50
   1  -2   4   85.69    4.60
  -1   2  -4   95.89    5.50
  -1   2  -4   98.89    5.10
  -1   2  -4   95.79    5.00
   1   2   4   97.89    4.90
   1   2   4   96.09    4.70
   1   2   4   98.59    4.90
   2  -2   4  900.51   36.10
  -2  -2  -4  924.11   35.80
   2  -2   4  976.10   35.50
  -2  -2  -4  953.10   36.10
  -2  -2  -4  976.50   36.10
  -2  -2  -4  975.80   36.30
   2  -2   4  967.70   36.30
   2  -2   4  933.51   35.90
   2   2   4  961.80   36.50
  -2   2  -4  890.71   36.40
  -2   2  -4  929.91   36.10
   2   2   4  922.71   36.20
  -2   2  -4  979.30   36.50
   2   2   4  893.81   35.90
   3  -2   4   64.09    3.30
  -3  -2  -4   69.19    4.90
   3  -2   4   55.19    4.30
  -3  -2  -4   57.89    4.20
   3  -2   4   59.49    4.10
  -3  -2  -4   52.99    4.10
   3  -2   4   65.49    4.70
  -3  -2  -4   66.79    5.00
  -3   2  -4   50.89    4.90
  -3   2  -4   64.39    4.90
   3   2   4   65.49    5.10
   3   2   4   61.19    4.50
   3   2   4   72.79    4.80
  -3   2  -4   56.29    4.90
   4  -2   4   30.60    3.60
  -4  -2  -4   37.50    4.80
  -4  -2  -4   29.60    3.60
  -4  -2  -4   27.70    3.90
  -4  -2  -4   27.50    3.80
   4  -2   4   35.30    4.10
  -4   2  -4   32.40    4.30
   4   2   4   33.10    3.80
  -4   2  -4   31.70    4.80
   4   2   4   38.80    5.40
   4   2   4   37.60    4.40
  -5  -2  -4  593.74   24.80
   5  -2   4  620.84   24.50
   5  -2   4  595.64   23.80
  -5  -2  -4  628.04   23.80
  -5  -2  -4  618.44   25.00
   5   2   4  569.84   24.20
  -5   2  -4  623.84   25.20
   5   2   4  578.94   24.50
  -5   2  -4  575.74   25.00
  -6  -2  -4  142.69    9.50
   6  -2   4  149.59    7.60
  -6  -2  -4  132.69    9.20
   6  -2   4  141.99    8.60
  -6   2  -4  133.89    9.50
  -6   2  -4  128.99    9.50
   6   2   4  143.99    8.60
   6   2   4  120.99    8.40
   7  -2   4  435.56   20.30
  -7  -2  -4  439.46   21.20
  -7  -2  -4  467.35   21.40
   7  -2   4  478.25   19.30
  -7   2  -4  479.55   21.60
  -7   2  -4  486.85   21.80
   7   2   4  483.55   20.40
  -8  -2  -4  926.51   39.20
   8  -2   4  952.40   36.80
   8  -2   4  946.31   38.40
  -8  -2  -4  908.51   39.40
   8   2   4  981.20   37.80
  -8   2  -4  942.31   39.60
  -8   2  -4  937.61   39.30
   9  -2   4   55.19    8.50
   9  -2   4   48.30    6.30
  -9  -2  -4   40.10    8.80
  -9   2  -4   54.39   10.10
   9   2   4   44.50    7.60
  -9   2  -4   50.49    9.90
  10  -2   4  731.83   31.10
 -10   2  -4  704.23   35.10
 -10   2  -4  609.14   32.60
 -10  -3   4  700.73   31.10
 -10  -3   4  701.13   29.30
 -10   3   4  600.34   29.10
  -9  -3   4   32.80    6.40
   9  -3  -4   35.80    7.00
  -9  -3   4   35.40    7.70
  -9   3   4   27.80    6.20
  -8  -3   4 1207.38   48.20
  -8  -3   4 1230.98   47.20
   8  -3  -4 1277.97   47.40
  -8   3   4 1095.49   46.50
  -7  -3   4  433.86   17.90
   7  -3  -4  418.76   18.10
  -7  -3   4  404.26   17.90
  -7  -3   4  410.36   18.80
   7   3  -4  391.06   19.00
  -7   3   4  415.46   18.30
  -7   3   4  425.46   17.30
   7   3  -4  379.56   16.20
  -6  -3   4  185.38   10.20
  -6  -3   4  184.78    9.60
   6  -3  -4  169.68    9.50
  -6  -3   4  171.28    9.30
   6   3  -4  188.98   10.70
   6   3  -4  189.28    8.40
  -6   3   4  175.78    9.80
  -6   3   4  191.78    8.60
   5  -3  -4  235.18   11.50
  -5  -3   4  237.78   11.50
  -5  -3   4  257.07   11.60
   5  -3  -4  235.68   11.60
  -5   3   4  253.37   11.50
   5   3  -4  263.97   12.40
  -5   3   4  273.37   10.70
   5   3  -4  266.87   10.80
  -4  -3   4    3.20    2.30
   4  -3  -4    7.50    2.80
   4  -3  -4    6.20    2.70
  -4  -3   4    5.70    2.60
   4   3  -4    5.70    3.10
   4   3  -4    6.90    2.00
  -4   3   4    8.70    2.50
  -4   3   4    6.70    1.90
  -4   3   4    8.60    1.70
  -3  -3   4   43.20    3.60
   3  -3  -4   47.10    4.00
   3  -3  -4   48.40    3.90
  -3  -3   4   45.90    3.80
  -3   3   4   43.40    2.90
  -3   3   4   43.10    3.10
   3   3  -4   47.50    3.40
   3   3  -4   42.80    4.40
  -3   3   4   48.20    3.40
   2  -3  -4  210.38    9.70
   2  -3  -4  212.48    9.70
  -2  -3   4  220.68    9.70
  -2  -3   4  221.98    9.70
  -2  -3   4  219.08    8.70
  -2   3   4  226.08    9.30
   2   3  -4  208.88    9.70
   2   3  -4  225.08    9.40
   2   3  -4  222.08   10.00
  -2   3   4  232.48    9.20
   1  -3  -4  697.33   26.70
   1  -3  -4  707.03   25.80
  -1  -3   4  685.43   26.30
   1  -3  -4  644.14   26.60
  -1  -3   4  691.93   26.00
  -1  -3   4  713.13   26.80
   1  -3  -4  733.73   25.90
  -1  -3   4  695.23   26.50
   1   3  -4  645.44   26.40
  -1   3   4  672.73   26.50
   1   3  -4  635.54   26.70
   1   3  -4  685.43   26.80
  -1   3   4  668.03   26.30
   0  -3   4 1405.46   51.99
   0  -3   4 1471.75   52.39
   0  -3  -4 1325.37   52.19
   0  -3   4 1459.55   51.99
   0  -3  -4 1438.56   51.69
   0  -3   4 1404.96   51.89
   0  -3  -4 1392.26   52.29
   0   3  -4 1310.37   51.99
   0   3   4 1310.37   52.09
   0   3  -4 1324.37   52.29
   0   3   4 1337.97   52.09
   0   3  -4 1342.97   52.39
   1  -3   4  666.23   24.20
  -1  -3  -4  627.24   24.20
  -1  -3  -4  609.94   23.40
  -1  -3  -4  609.34   23.90
   1  -3   4  606.14   23.60
   1  -3   4  613.54   23.60
   1  -3   4  617.74   23.40
  -1  -3  -4  614.04   23.30
  -1   3  -4  568.84   24.10
  -1   3  -4  592.24   24.00
  -1   3  -4  580.24   23.80
   1   3   4  585.74   23.50
   1   3   4  593.34   23.80
   1   3   4  580.24   23.70
   2  -3   4 2160.68   82.69
  -2  -3  -4 2258.17   82.59
   2  -3   4 2208.28   82.19
   2  -3   4 2142.69   82.39
  -2  -3  -4 2168.38   82.49
  -2  -3  -4 2169.38   82.09
  -2  -3  -4 2172.88   82.09
   2  -3   4 2184.58   81.79
   2   3   4 2237.08   82.29
  -2   3  -4 2211.38   82.89
   2   3   4 2179.18   82.49
  -2   3  -4 2160.78   82.69
  -2   3  -4 2153.58   82.39
   2   3   4 2287.67   82.89
   3  -3   4 2829.52  105.69
   3  -3   4 2748.72  106.09
  -3  -3  -4 2862.21  106.29
  -3  -3  -4 2862.11  105.99
  -3  -3  -4 2863.61  105.79
   3  -3   4 2953.80  105.19
  -3  -3  -4 2887.51  105.99
  -3   3  -4 2733.53  106.39
  -3   3  -4 2832.72  106.49
  -3   3  -4 2777.72  105.99
   3   3   4 2759.72  106.09
   3   3   4 2862.11  105.99
   3   3   4 2777.72  106.59
  -4  -3  -4   66.19    5.20
  -4  -3  -4   71.89    5.50
   4  -3   4   71.69    5.40
  -4  -3  -4   72.99    6.10
  -4  -3  -4   81.49    6.50
   4  -3   4   81.49    5.20
   4   3   4   75.49    5.80
   4   3   4   73.09    5.70
  -4   3  -4   84.19    6.50
  -4   3  -4   70.79    6.40
  -5  -3  -4 1522.55   54.39
   5  -3   4 1333.77   51.79
  -5  -3  -4 1361.96   52.19
  -5  -3  -4 1298.27   52.69
   5  -3   4 1328.87   52.69
  -5   3  -4 1366.66   53.19
   5   3   4 1363.46   52.49
   5   3   4 1355.76   52.29
  -5   3  -4 1345.47   52.99
   6  -3   4  149.29    8.00
  -6  -3  -4  143.79   10.10
   6  -3   4  147.79    9.20
  -6   3  -4  160.08   10.30
  -6   3  -4  165.58   10.80
   6   3   4  161.48    9.70
   7  -3   4  235.98   10.90
   7  -3   4  236.98   12.60
  -7  -3  -4  223.18   13.50
  -7   3  -4  223.48   13.40
  -7   3  -4  220.88   13.90
   7   3   4  226.88   12.60
  -8  -3  -4  130.89   12.20
   8  -3   4  135.09   10.90
   8  -3   4  148.19    8.40
  -8   3  -4  128.09   11.80
  -8   3  -4  132.69   12.80
   8   3   4  139.39   10.70
   9  -3   4   -0.50    7.60
   9  -3   4    2.50    4.50
  -9  -3  -4    4.10    8.40
   9   3   4    5.10    7.60
  -9   3  -4    3.80    9.20
  -9   3  -4    4.60    8.20
 -10  -4   4   11.60    8.40
  10  -4  -4   10.60    8.80
 -10  -4   4   10.20   10.70
   9  -4  -4   56.79    8.10
  -9  -4   4   69.59    9.60
  -9  -4   4   69.59    9.90
  -9   4   4   67.99    8.90
  -8  -4   4  117.79    9.70
  -8  -4   4  117.89   10.70
   8  -4  -4  129.99    9.70
  -8  -4   4  132.39    9.30
  -8   4   4  107.89    8.30
   8   4  -4  102.29    7.00
  -7  -4   4  147.19   10.00
   7  -4  -4  143.79    9.60
  -7  -4   4  160.58    9.40
  -7  -4   4  144.29   10.50
   7   4  -4  146.09    8.10
   7   4  -4  148.29   10.90
  -7   4   4  144.69    8.30
  -6  -4   4  330.47   16.00
  -6  -4   4  328.57   15.60
   6  -4  -4  355.36   15.70
  -6  -4   4  351.16   15.50
  -6   4   4  339.67   14.40
   6   4  -4  353.26   16.50
   6   4  -4  331.97   14.40
  -5  -4   4 1145.89   45.60
   5  -4  -4 1194.38   45.50
  -5  -4   4 1116.99   45.40
  -5  -4   4 1178.78   45.40
   5  -4  -4 1176.48   45.50
   5   4  -4 1175.88   44.70
   5   4  -4 1175.58   45.90
  -5   4   4 1192.58   44.60
  -4  -4   4   32.70    4.30
   4  -4  -4   35.00    4.20
  -4  -4   4   34.90    4.50
   4  -4  -4   39.30    4.40
   4   4  -4   25.80    4.30
  -4   4   4   32.00    3.40
   4   4  -4   30.40    3.70
  -3  -4   4 2511.65   93.29
   3  -4  -4 2480.75   93.19
   3  -4  -4 2474.25   92.99
  -3  -4   4 2451.85   93.09
  -3   4   4 2534.25   92.59
   3   4  -4 2431.06   93.29
   3   4  -4 2433.96   92.79
  -2  -4   4 1610.04   59.79
  -2  -4   4 1620.64   60.29
   2  -4  -4 1630.44   60.19
  -2  -4   4 1565.24   60.09
   2  -4  -4 1588.94   60.29
   2   4  -4 1552.54   59.89
   2   4  -4 1512.45   60.19
  -2   4   4 1585.24   59.79
  -1  -4   4  441.66   17.40
   1  -4  -4  429.46   18.20
  -1  -4   4  446.16   18.00
  -1  -4   4  443.06   17.90
  -1  -4   4  453.95   18.30
   1  -4  -4  467.35   18.30
   1  -4  -4  478.35   17.30
  -1   4   4  446.56   18.10
  -1   4   4  444.06   17.90
   1   4  -4  399.46   18.10
   1   4  -4  432.66   18.00
   1   4  -4  438.56   18.40
   0  -4   4 1407.86   54.69
   0  -4  -4 1396.16   53.89
   0  -4   4 1398.16   54.29
   0  -4  -4 1418.46   54.69
   0  -4  -4 1385.76   54.59
   0  -4   4 1388.16   54.09
   0   4  -4 1490.45   54.59
   0   4   4 1474.45   54.49
   0   4  -4 1449.26   54.69
   0   4  -4 1538.85   54.99
  -1  -4  -4   68.99    5.10
  -1  -4  -4   71.99    4.40
   1  -4   4   77.59    4.70
   1  -4   4   72.09    4.70
   1  -4   4   65.69    4.70
   1  -4   4   67.39    5.40
   1   4   4   67.19    4.80
  -1   4  -4   59.59    5.40
  -1   4  -4   69.89    5.50
   1   4   4   68.69    4.90
  -1   4  -4   57.49    5.20
   2  -4   4   41.80    4.30
  -2  -4  -4   43.60    4.50
   2  -4   4   47.80    4.00
   2  -4   4   46.00    4.50
  -2  -4  -4   50.29    5.00
  -2  -4  -4   46.20    4.10
   2   4   4   61.49    5.00
   2   4   4   52.39    4.70
  -2   4  -4   48.70    5.70
  -2   4  -4   51.99    5.30
   2   4   4   54.39    4.40
  -2   4  -4   47.20    5.70
  -3  -4  -4    2.20    2.70
  -3  -4  -4    3.50    3.30
   3  -4   4    6.20    2.80
  -3  -4  -4    0.60    3.10
   3  -4   4    2.60    2.90
   3   4   4    1.10    3.10
   3   4   4    3.70    3.20
   3   4   4    1.40    3.00
  -3   4  -4    4.10    3.90
  -3   4  -4    5.30    3.50
  -4  -4  -4   99.19    6.50
  -4  -4  -4   84.09    6.30
   4  -4   4   91.19    5.90
   4  -4   4   89.59    6.70
  -4  -4  -4   93.49    7.00
   4   4   4   89.09    6.60
  -4   4  -4   81.09    7.70
   4   4   4   83.39    6.80
  -4   4  -4   89.49    7.20
   5  -4   4  389.36   17.00
   5  -4   4  402.86   18.20
  -5  -4  -4  409.36   17.80
  -5  -4  -4  388.26   18.30
  -5   4  -4  430.26   19.00
   5   4   4  444.06   18.20
  -5   4  -4  419.16   18.90
   6  -4   4  148.49    8.50
  -6  -4  -4  158.88    9.70
   6  -4   4  158.38   10.00
  -6  -4  -4  163.68   11.10
  -6   4  -4  173.38   11.40
   6   4   4  155.28   10.30
  -6   4  -4  165.38   11.60
   7  -4   4  239.78   11.70
   7  -4   4  263.37   14.10
  -7  -4  -4  254.97   15.00
   7   4   4  250.07   14.10
  -7   4  -4  262.97   15.50
  -7   4  -4  240.78   15.00
  -8  -4  -4  957.70   38.70
   8  -4   4  907.51   37.60
  -8   4  -4  952.50   39.20
   8   4   4  872.91   37.20
  -8   4  -4  827.22   38.60
   9  -4   4   23.70    8.80
  -9  -4  -4   22.40   10.20
  -9   4  -4   16.30   11.40
  -9   4  -4   24.90   11.00
   9   4   4   16.80    8.30
  -9  -5   4   62.69   10.50
  -9  -5   4   70.59   10.30
   9  -5  -4   43.20    9.10
  -9   5   4   43.90    7.10
   9   5  -4   40.50    5.80
  -8  -5   4 1273.07   49.10
  -8  -5   4 1243.18   49.70
   8  -5  -4 1207.78   49.40
  -8  -5   4 1281.67   50.19
   8   5  -4 1197.48   47.80
  -8   5   4 1191.68   48.10
  -7  -5   4  508.25   22.60
  -7  -5   4  492.05   22.50
   7  -5  -4  452.85   21.80
  -7  -5   4  495.05   21.70
   7   5  -4  488.25   22.90
  -7   5   4  480.95   20.60
   7   5  -4  498.65   20.60
  -6  -5   4  188.98   11.50
  -6  -5   4  181.88   10.70
   6  -5  -4  196.68   10.90
  -6  -5   4  203.38   11.30
   6   5  -4  167.48    9.60
  -6   5   4  179.08    9.50
   6   5  -4  192.78   12.10
  -5  -5   4  275.87   13.70
   5  -5  -4  265.27   13.50
  -5  -5   4  275.97   13.20
  -5  -5   4  270.47   13.80
   5   5  -4  269.17   13.90
  -5   5   4  279.67   12.30
   5   5  -4  273.67   12.50
   4  -5  -4  105.79    7.50
  -4  -5   4  116.29    8.00
  -4  -5   4   93.89    7.00
   4  -5  -4  113.09    7.70
   4   5  -4  118.99    6.80
   4   5  -4  114.39    8.20
  -4   5   4  114.69    6.50
  -3  -5   4   81.69    6.00
  -3  -5   4   73.49    6.50
   3  -5  -4   67.79    6.00
   3  -5  -4   77.09    6.00
   3   5  -4   85.69    6.00
  -3   5   4   75.29    5.20
   3   5  -4   66.39    6.60
   2  -5  -4  599.24   24.20
  -2  -5   4  586.54   24.50
  -2  -5   4  604.14   24.20
   2  -5  -4  631.54   22.80
   2  -5  -4  608.74   24.40
   2   5  -4  565.24   24.10
  -2   5   4  602.54   24.00
   2   5  -4  566.24   23.90
   1  -5  -4   14.60    3.50
  -1  -5   4   13.90    3.20
   1  -5  -4   16.00    2.50
  -1  -5   4   14.80    3.30
  -1  -5   4   13.20    3.60
   1  -5  -4   15.70    3.60
   1   5  -4   11.60    3.40
  -1   5   4   12.10    3.20
  -1   5   4   16.80    3.10
   1   5  -4   12.50    3.60
   0  -5  -4 1929.01   74.59
   0  -5  -4 1948.80   73.69
   0  -5  -4 1994.50   74.59
   0  -5   4 1889.61   73.89
   0  -5   4 1958.90   74.09
   0  -5   4 1972.80   74.29
   0   5  -4 2020.30   74.49
   0   5   4 1989.90   74.39
   0   5  -4 1972.60   74.39
   1  -5   4  187.58    9.50
  -1  -5  -4  202.78    9.30
   1  -5   4  207.88    9.60
  -1  -5  -4  184.08   10.00
  -1  -5  -4  194.58   10.00
   1  -5   4  206.48    9.40
  -1   5  -4  195.78   10.30
   1   5   4  207.38    9.90
  -1   5  -4  214.68   10.20
  -1   5  -4  208.58   10.50
   1   5   4  214.18   10.30
  -2  -5  -4 1440.86   54.69
   2  -5   4 1402.86   54.69
  -2  -5  -4 1423.66   55.39
   2  -5   4 1406.56   54.99
   2  -5   4 1478.15   54.69
  -2   5  -4 1434.86   55.49
   2   5   4 1433.16   55.09
  -2   5  -4 1461.95   55.69
   2   5   4 1448.85   55.69
  -3  -5  -4 1523.55   58.69
  -3  -5  -4 1531.25   58.09
   3  -5   4 1513.65   58.49
  -3   5  -4 1497.85   58.99
  -3   5  -4 1492.85   58.99
   3   5   4 1573.14   58.49
  -4  -5  -4   21.20    4.80
  -4  -5  -4   17.00    4.40
   4  -5   4   21.20    4.90
  -4   5  -4   24.20    5.50
   5  -5   4 1142.39   46.20
  -5  -5  -4 1239.08   46.30
  -5   5  -4 1144.69   46.90
   5   5   4 1165.58   46.20
   6  -5   4  286.07   13.20
  -6  -5  -4  308.07   15.10
   6  -5   4  304.07   15.30
   6   5   4  307.57   15.60
  -6   5  -4  285.27   16.00
   7  -5   4  123.19   11.10
   7  -5   4  118.99    7.80
  -7   5  -4  129.99   12.30
   7   5   4  122.59   11.90
   8  -5   4  103.29   11.80
   8  -5   4  107.09    7.80
   8   5   4  114.89   13.30
  -8   5  -4  122.59   14.10
   8  -6  -4  183.68   14.20
  -8  -6   4  187.68   13.70
  -8  -6   4  212.38   21.10
   8   6  -4  199.38   12.60
  -8   6   4  187.08   11.80
  -7  -6   4   70.99    9.40
  -7  -6   4   93.09   12.70
   7  -6  -4   72.39    8.80
  -7   6   4   68.69    7.80
   7   6  -4   69.19    7.80
  -6  -6   4  317.47   15.70
   6  -6  -4  314.37   16.00
  -6  -6   4  291.17   21.50
  -6   6   4  293.07   14.40
   6   6  -4  310.67   14.70
   5  -6  -4 1004.30   40.70
  -5  -6   4 1009.70   40.60
  -5   6   4  986.90   39.70
   5   6  -4 1048.20   40.00
  -4  -6   4   74.29    7.20
   4  -6  -4   68.49    7.40
   4  -6  -4   76.09    7.60
  -4   6   4   77.39    6.20
   4   6  -4   86.99    6.80
   3  -6  -4 1334.67   52.79
   3  -6  -4 1400.26   53.19
  -3  -6   4 1348.86   52.99
  -3   6   4 1353.76   52.69
   3   6  -4 1379.66   52.69
   2  -6  -4 1625.44   62.69
  -2  -6   4 1610.64   62.49
   2  -6  -4 1588.54   62.39
   2  -6  -4 1627.94   60.89
  -2   6   4 1628.74   62.29
   2   6  -4 1659.23   62.29
   1  -6  -4   82.79    5.00
   1  -6  -4   77.09    6.80
  -1  -6   4   71.59    6.20
   1  -6  -4   75.29    6.40
  -1  -6   4   82.29    5.90
   1   6  -4   64.59    6.70
  -1   6   4   61.19    6.20
  -1   6   4   57.39    5.90
   0  -6   4  573.74   22.00
   0  -6  -4  553.84   22.60
   0  -6   4  512.45   22.10
   0  -6  -4  520.35   22.30
   0  -6  -4  533.75   21.30
   0   6   4  501.25   22.10
   1  -6   4   49.70    5.80
  -1  -6  -4   57.19    6.40
  -1  -6  -4   53.29    6.20
  -1  -6  -4   51.59    5.00
   1  -6   4   57.09    5.50
   1  -6   4   55.49    5.70
   1   6   4   55.59    6.20
   1   6   4   54.99    5.90
   2  -6   4   80.39    6.40
   2  -6   4   75.79    6.20
  -2  -6  -4   77.49    6.20
  -2  -6  -4   81.39    7.20
   2  -6   4   78.69    6.80
   2   6   4   82.99    7.20
   2   6   4   84.29    7.70
  -2   6  -4   98.39   11.50
  -3  -6  -4   76.79    7.50
  -3  -6  -4   87.89    7.00
   3  -6   4   83.99    7.20
   3  -6   4   87.79    6.40
  -3   6  -4   89.09    8.40
   4  -6   4   64.99    7.30
   4  -6   4   74.39    6.20
  -4  -6  -4   69.59    7.70
  -4  -6  -4   77.29    7.30
  -4   6  -4   79.89    8.70
  -5  -6  -4  351.86   16.80
   5  -6   4  340.67   15.10
   5  -6   4  318.67   16.50
  -5   6  -4  352.36   18.00
   6  -6   4  220.58   14.00
   6  -6   4  250.47   11.90
  -6  -6  -4  251.47   14.30
  -6   6  -4  231.78   15.60
   7  -6   4  268.97   16.00
   7  -6   4  238.88   12.20
   7   6   4  283.47   16.90
  -7  -7   4  149.39   12.60
   7   7  -4   87.59   12.60
   6  -7  -4   89.19   11.10
  -6  -7   4   78.99   10.20
   6   7  -4   81.39    9.10
  -6   7   4   75.19    8.60
  -5  -7   4  174.98   11.80
   5  -7  -4  155.98   11.90
   5   7  -4  158.48   10.80
  -5   7   4  164.18   10.30
   4  -7  -4   59.99    7.90
  -4  -7   4   61.59    8.20
   4   7  -4   54.49    6.80
  -4   7   4   52.19    6.80
   3  -7  -4   34.10    6.30
   3  -7  -4   35.30    6.00
  -3  -7   4   37.90    6.50
  -3   7   4   27.90    5.20
   3   7  -4   26.20    5.60
   2  -7  -4  115.79    9.00
   2  -7  -4  125.19    9.30
   2  -7  -4  119.49    6.50
  -2  -7   4  121.59    8.80
  -2   7   4  124.99    8.60
   2   7  -4  112.29    9.20
   1  -7  -4  201.38    9.90
  -1  -7   4  211.38   11.60
   1  -7  -4  214.98   11.90
  -1  -7   4  229.98   11.40
   1  -7  -4  200.18   11.90
  -1   7   4  205.88   11.50
  -1   7   4  224.78   11.80
   0  -7   4 1130.09   44.60
   0  -7   4 1133.29   44.20
   0  -7  -4 1116.09   45.00
   0  -7  -4 1112.89   44.70
   0  -7  -4 1111.19   43.50
   0   7   4 1172.48   44.60
   1  -7   4  157.68    9.20
   1  -7   4  161.98   10.00
  -1  -7  -4  156.78    8.90
  -1  -7  -4  148.09   10.30
  -1  -7  -4  160.88   10.50
   1   7   4  167.48   10.90
   1   7   4  161.58   10.20
   2  -7   4  991.30   39.20
  -2  -7  -4  991.80   39.20
  -2  -7  -4 1000.50   40.40
   2  -7   4 1008.50   39.90
   3  -7   4  910.11   37.90
  -3  -7  -4  961.10   38.50
  -3  -7  -4  945.71   37.40
   3  -7   4  936.71   37.00
  -4  -7  -4   61.19    8.40
   4  -7   4   71.29    6.70
  -4  -7  -4   69.59    8.50
   4  -7   4   77.79    9.10
   5  -7   4  345.67   16.00
  -5  -7  -4  375.66   18.90
   5  -7   4  350.56   18.30
  -6  -7  -4  181.68   14.70
   6  -7   4  168.88   14.00
   6  -7   4  182.68   11.40
  -5  -8   4  900.21   39.90
   5  -8  -4  804.42   37.00
  -5   8   4  803.62   35.10
   5   8  -4  878.61   35.50
  -4  -8   4    7.40    6.90
   4  -8  -4    7.80    7.00
   4   8  -4   13.00    7.30
  -4   8   4   11.30    5.90
   3  -8  -4  692.03   31.00
  -3  -8   4  688.53   30.90
   3  -8  -4  732.33   31.30
   3   8  -4  770.22   31.20
  -3   8   4  737.03   30.90
  -2  -8   4  598.24   26.80
   2  -8  -4  628.44   27.20
   2  -8  -4  594.14   24.20
   2  -8  -4  626.74   26.90
  -2   8   4  607.54   26.80
  -2   8   4  615.74   26.70
   1  -8  -4   74.29    8.50
   1  -8  -4   72.39    8.50
  -1  -8   4   68.39    8.70
   1  -8  -4   58.99    6.40
  -1   8   4   61.19    8.60
  -1   8   4   81.19    8.30
   0  -8  -4  631.14   26.10
   0  -8  -4  680.73   28.40
   0  -8   4  665.93   27.70
   0  -8  -4  624.14   28.00
   0  -8   4  651.73   26.80
   0   8   4  621.04   27.50
   0   8   4  611.14   28.00
  -1  -8  -4  118.09   10.90
   1  -8   4  129.29    8.90
   1  -8   4  126.29   10.60
  -1  -8  -4  120.19    8.90
   2  -8   4  136.39    9.10
  -2  -8  -4  124.69    9.60
  -2  -8  -4  122.79   10.80
  -3  -8  -4   58.99    7.70
  -3  -8  -4   69.09    9.60
   3  -8   4   79.89    9.00
   3  -8   4   59.79    7.40
  -4  -8  -4   71.39   10.20
  -4  -8  -4   52.19    8.60
   4  -8   4   43.10    8.20
   4  -8   4   34.00    6.00
   2  -9  -4   91.19   11.20
   2  -9  -4   98.79   11.50
  -2   9   4   88.79   11.70
  -2   9   4  109.49   12.00
  -1  -9   4   73.69   10.50
   1  -9  -4   74.29   10.40
   0  -9   4  522.35   23.80
   0  -9   4  522.75   25.10
   1  -9   4   98.09   11.00
 -11   0   5  145.29   15.80
 -10   0   5  665.73   28.40
 -10   0   5  560.64   25.20
  -9   0   5   -0.10    3.90
  -9   0   5    3.80    5.70
  -8   0   5 2016.90   75.59
  -8   0   5 1904.81   73.79
  -7   0   5  991.40   38.10
   7   0  -5 1008.30   40.00
  -7   0   5 1004.90   39.80
  -6   0   5 1285.87   49.70
   6   0  -5 1343.17   48.60
  -6   0   5 1304.47   48.20
   6   0  -5 1285.07   49.80
  -6   0   5 1192.48   48.80
   5   0  -5 2465.75   88.19
   5   0  -5 2353.56   89.19
  -5   0   5 2261.97   88.59
   4   0  -5    2.60    2.30
   4   0  -5    4.00    2.40
  -4   0   5    3.20    1.70
   4   0  -5    2.90    1.90
  -4   0   5    2.40    2.20
   3   0  -5 1439.16   55.79
  -3   0   5 1508.05   55.79
   3   0  -5 1529.85   55.29
   3   0  -5 1468.65   55.69
  -3   0   5 1421.36   55.09
  -2   0   5  338.67   13.70
  -2   0   5  339.67   13.50
   2   0  -5  366.36   14.30
  -2   0   5  354.46   13.40
   2   0  -5  338.57   14.20
  -1   0   5  200.28    8.40
  -1   0   5  196.18    8.30
   1   0  -5  199.08    8.80
  -1   0   5  206.08    8.50
   1   0  -5  192.48    8.70
   0   0  -5  281.37   11.30
   0   0  -5  300.37   12.10
   0   0  -5  272.97   11.80
   0   0   5  289.77   11.90
   0   0   5  288.27   11.80
  -1   0  -5    8.20    1.90
   1   0   5    7.70    2.00
   1   0   5   16.50    2.50
  -1   0  -5    8.50    2.40
  -1   0  -5    6.20    2.20
   1   0   5    6.90    2.00
  -1   0  -5    6.90    2.00
  -2   0  -5 1592.54   59.99
   2   0   5 1611.44   59.99
  -2   0  -5 1568.34   59.59
   2   0   5 1566.84   59.79
   2   0   5 1586.24   60.39
  -2   0  -5 1567.34   60.19
  -2   0  -5 1611.64   59.69
  -3   0  -5 3874.11  146.09
   3   0   5 3993.70  146.49
  -3   0  -5 3862.41  146.69
  -3   0  -5 4078.19  145.89
  -3   0  -5 3977.00  146.59
   3   0   5 3880.91  146.89
   3   0   5 3787.62  146.19
   4   0   5  146.69    7.70
  -4   0  -5  146.69    7.00
  -4   0  -5  130.49    7.50
  -4   0  -5  149.69    8.00
   4   0   5  129.29    7.50
  -4   0  -5  137.99    8.20
  -5   0  -5 1790.02   68.39
  -5   0  -5 1806.62   67.99
   5   0   5 1753.52   67.39
   5   0   5 1754.52   67.79
   6   0   5  437.36   18.70
  -6   0  -5  437.36   19.70
  -6   0  -5  422.96   19.20
   6   0   5  424.86   18.30
  -7   0  -5  633.44   27.70
  -7   0  -5  643.54   27.30
   7   0   5  636.34   26.10
   7   0   5  624.94   26.60
  -8   0  -5  504.25   24.50
  -8   0  -5  522.75   24.20
   8   0   5  547.85   23.40
   8   0   5  524.45   22.50
  -9   0  -5    6.00    8.40
  -9   0  -5   12.90    8.60
   9   0   5   11.30    6.40
   9   0   5   10.10    7.30
 -11   1   5  230.88   18.30
 -10  -1   5  310.27   17.30
 -10  -1   5  283.57   14.10
 -10   1   5  313.07   17.30
 -10   1   5  208.88   13.60
  -9  -1   5    7.20    4.30
  -9  -1   5    8.20    6.00
  -9   1   5    6.50    6.10
  -9   1   5    9.80    4.60
  -8  -1   5   95.19    8.60
  -8  -1   5   95.09    6.40
  -8   1   5   85.69    8.40
   8   1  -5   89.29    8.90
  -8   1   5   81.89    5.90
  -7  -1   5  190.48   10.90
   7  -1  -5  197.58    9.90
   7  -1  -5  199.98   11.00
  -7  -1   5  167.58    9.50
  -7  -1   5  199.58    9.10
   7   1  -5  205.38   11.60
  -7   1   5  199.78   10.80
  -7   1   5  185.08    8.40
  -6  -1   5  109.79    6.80
   6  -1  -5  138.49    7.10
  -6  -1   5  123.89    7.70
  -6  -1   5  119.89    6.10
   6  -1  -5  125.79    7.90
   6  -1  -5  118.19    7.00
  -6   1   5  114.79    7.50
  -6   1   5  116.79    7.00
   6   1  -5  128.99    8.00
   5  -1  -5  958.70   36.00
  -5  -1   5  892.01   35.00
   5  -1  -5  936.51   35.60
  -5  -1   5  852.61   35.50
   5  -1  -5  957.10   35.40
   5   1  -5  908.31   36.20
  -5   1   5  891.31   35.80
  -5   1   5  981.20   35.80
  -4  -1   5    3.20    1.60
   4  -1  -5    3.20    2.40
  -4  -1   5    7.70    1.70
  -4  -1   5    5.90    2.40
   4  -1  -5    4.10    2.70
  -4  -1   5    3.40    1.60
   4  -1  -5    2.90    2.00
   4   1  -5    4.60    2.60
   3  -1  -5 4151.88  149.79
   3  -1  -5 4024.60  150.08
  -3  -1   5 4152.38  149.29
   3  -1  -5 3977.60  149.88
  -3  -1   5 3865.91  149.39
  -3  -1   5 3995.60  149.88
  -3  -1   5 4004.30  149.39
  -3   1   5 4073.09  149.69
   3   1  -5 3994.40  150.28
  -2  -1   5 3249.48  124.09
  -2  -1   5 3390.06  124.59
  -2  -1   5 3475.35  124.19
   2  -1  -5 3258.27  124.69
   2  -1  -5 3252.37  124.39
  -2  -1   5 3346.97  124.09
   2  -1  -5 3334.07  124.39
  -2   1   5 3240.98  124.29
   2   1  -5 3257.17  124.79
   2   1  -5 3380.66  124.59
   2   1  -5 3605.44  123.79
   2   1  -5 3288.47  123.69
   1  -1  -5 1172.98   44.10
  -1  -1   5 1250.27   44.10
  -1  -1   5 1163.48   43.70
  -1  -1   5 1211.68   43.90
   1  -1  -5 1196.68   44.00
  -1   1   5 1121.79   43.60
  -1   1   5 1113.99   43.50
   1   1  -5 1148.59   44.30
   1   1  -5 1158.78   44.00
  -1   1   5 1064.89   43.80
   0  -1   5 1431.56   55.09
   0  -1   5 1512.35   55.29
   0  -1  -5 1426.26   54.69
   0  -1   5 1472.25   55.09
   0  -1   5 1541.95   54.99
   0  -1  -5 1418.66   55.19
   0  -1  -5 1552.74   55.29
   0  -1  -5 1443.26   55.29
   0   1   5 1459.15   55.09
   0   1  -5 1467.95   55.59
   0   1  -5 1510.55   55.19
   0   1   5 1360.46   55.19
   0   1  -5 1440.96   54.89
  -1  -1  -5  898.71   34.40
   1  -1   5  918.11   34.40
  -1  -1  -5  903.31   34.60
  -1  -1  -5  768.82   34.70
   1  -1   5  920.11   34.80
   1  -1   5  955.40   34.40
   1  -1   5  908.21   34.60
  -1  -1  -5  898.91   34.10
   1   1   5  947.81   34.90
  -1   1  -5  866.21   34.30
  -1   1  -5  928.11   34.40
   1   1   5  912.51   34.40
   1   1   5  892.51   34.70
  -1   1  -5  898.51   35.00
  -1   1  -5  905.11   34.70
  -2  -1  -5 1140.09   43.30
  -2  -1  -5 1059.19   43.30
  -2  -1  -5 1077.49   42.90
   2  -1   5 1121.59   43.30
   2  -1   5 1116.39   43.10
   2  -1   5 1063.59   42.70
   2  -1   5 1091.89   43.50
  -2  -1  -5 1058.09   42.90
  -2   1  -5 1171.58   43.50
   2   1   5 1261.37   44.00
  -2   1  -5 1077.89   43.60
  -2   1  -5 1213.78   42.90
  -2   1  -5 1154.38   43.10
   2   1   5 1237.68   43.30
   2   1   5 1166.68   43.40
  -3  -1  -5  737.23   29.40
   3  -1   5  769.12   29.90
   3  -1   5  772.52   29.00
   3  -1   5  731.63   29.60
  -3  -1  -5  777.22   29.90
  -3  -1  -5  747.63   30.00
  -3  -1  -5  737.93   29.30
   3  -1   5  756.72   30.10
   3   1   5  789.52   29.80
  -3   1  -5  828.22   30.30
  -3   1  -5  738.93   29.60
   3   1   5  759.12   29.90
  -3   1  -5  715.93   30.10
  -3   1  -5  792.42   29.10
   3   1   5  763.42   30.40
  -4  -1  -5   31.80    4.40
   4  -1   5   37.10    4.10
  -4  -1  -5   31.90    3.90
  -4  -1  -5   34.40    4.40
  -4  -1  -5   27.10    3.60
   4  -1   5   30.10    3.80
   4   1   5   29.70    4.20
  -4   1  -5   33.40    4.30
  -4   1  -5   33.80    4.40
   4   1   5   34.70    4.40
   4   1   5   36.30    4.90
  -4   1  -5   30.60    4.50
   5  -1   5  261.97   12.20
   5  -1   5  237.48   11.70
  -5  -1  -5  248.98   12.60
  -5  -1  -5  244.98   12.80
   5   1   5  262.37   12.10
  -5   1  -5  251.87   12.60
   5   1   5  274.07   12.20
  -5   1  -5  264.07   13.00
   6  -1   5  143.69    8.40
  -6  -1  -5  148.19    9.80
  -6  -1  -5  143.79    9.70
   6  -1   5  150.78    9.00
   6   1   5  147.29    9.20
   6   1   5  127.09    8.90
  -6   1  -5  141.09    9.50
  -6   1  -5  139.59    9.90
  -7  -1  -5  106.49    9.60
  -7  -1  -5   86.79    9.50
   7  -1   5   93.09    8.60
   7  -1   5  106.49    7.80
   7   1   5  109.99    8.70
   7   1   5  110.99    8.60
  -7   1  -5  116.09   10.10
  -7   1  -5  122.19    9.70
  -8  -1  -5  595.64   32.30
  -8  -1  -5  614.94   27.10
   8  -1   5  578.64   24.60
   8  -1   5  605.94   25.80
   8   1   5  592.34   25.60
  -8   1  -5  568.94   26.60
   8   1   5  601.14   25.10
  -8   1  -5  582.24   27.10
   9  -1   5    6.50    6.00
  -9  -1  -5   12.40    8.50
   9  -1   5   10.10    4.90
   9   1   5    9.90    6.70
  -9   1  -5   11.90    8.70
  -9   1  -5   10.80    8.50
 -11   2   5  192.58   18.10
 -10  -2   5  476.05   23.50
 -10  -2   5  466.05   21.10
 -10   2   5  403.16   20.60
 -10   2   5  506.45   23.40
  -9  -2   5   26.20    5.60
  -9  -2   5   31.40    7.20
  -9   2   5   27.70    5.40
  -9   2   5   18.80    7.00
  -8  -2   5 1119.89   45.60
  -8  -2   5 1128.69   44.30
   8  -2  -5 1148.89   44.40
  -8   2   5 1157.28   45.30
   8   2  -5 1108.19   45.80
  -8   2   5 1143.19   43.60
  -7  -2   5 1087.79   43.30
  -7  -2   5 1158.98   43.50
  -7  -2   5 1115.79   44.50
   7  -2  -5 1127.49   43.60
  -7   2   5 1122.89   44.10
   7   2  -5 1118.39   44.80
   6  -2  -5  234.88   11.40
   6  -2  -5  254.67   11.70
  -6  -2   5  227.68   11.30
  -6  -2   5  237.68   10.90
  -6  -2   5  232.28   12.00
  -6   2   5  260.97   11.80
   6   2  -5  271.37   12.50
  -6   2   5  234.48   12.10
  -5  -2   5 1491.05   56.39
   5  -2  -5 1460.55   56.79
  -5  -2   5 1465.05   56.59
   5  -2  -5 1420.96   56.59
   5  -2  -5 1506.95   56.69
  -5   2   5 1529.55   56.79
   5   2  -5 1555.84   57.49
   4  -2  -5  266.97   10.90
   4  -2  -5  238.58   10.70
   4  -2  -5  249.68   11.10
  -4  -2   5  239.28   10.40
  -4  -2   5  236.98   10.80
  -4   2   5  237.98   10.60
   4   2  -5  262.67    9.80
   4   2  -5  223.58   11.30
   4   2  -5  240.88    9.70
   3  -2  -5  740.53   27.50
   3  -2  -5  740.23   28.00
  -3  -2   5  739.13   27.50
   3  -2  -5  727.83   27.80
  -3  -2   5  694.53   27.70
   3   2  -5  646.84   28.00
   3   2  -5  674.43   27.00
   3   2  -5  730.63   27.00
   2  -2  -5  368.46   15.10
   2  -2  -5  375.46   15.20
  -2  -2   5  392.26   15.00
  -2  -2   5  384.56   14.30
  -2  -2   5  388.06   15.10
   2  -2  -5  388.86   14.70
   2   2  -5  343.97   14.40
   2   2  -5  373.06   14.60
  -2   2   5  346.67   14.20
   2   2  -5  348.77   15.30
  -2   2   5  352.26   14.90
  -1  -2   5  207.08    8.30
  -1  -2   5  201.28    8.60
   1  -2  -5  204.08    8.80
  -1  -2   5  208.08    8.70
   1  -2  -5  202.18    8.80
  -1  -2   5  199.38    8.40
   1  -2  -5  203.88    8.40
  -1   2   5  208.18    8.50
   1   2  -5  177.88    8.90
  -1   2   5  186.88    8.10
  -1   2   5  182.58    8.50
   1   2  -5  176.28    8.30
   0  -2  -5  316.17   12.30
   0  -2  -5  291.47   12.30
   0  -2  -5  285.87   11.70
   0  -2  -5  325.27   11.90
   0  -2   5  299.37   12.10
   0  -2   5  309.47   12.40
   0  -2   5  309.87   12.20
   0  -2   5  301.87   12.10
   0   2  -5  275.67   12.10
   0   2  -5  297.07   12.50
   0   2  -5  274.57   12.70
   0   2   5  271.77   12.00
   0   2   5  289.37   12.30
   1  -2   5  615.44   23.30
  -1  -2  -5  568.84   22.90
  -1  -2  -5  605.64   23.30
   1  -2   5  627.14   23.10
  -1  -2  -5  582.34   23.40
   1  -2   5  630.04   23.60
   1  -2   5  625.04   23.50
   1   2   5  603.14   23.20
  -1   2  -5  579.94   23.60
  -1   2  -5  564.24   23.30
  -1   2  -5  570.44   23.90
   1   2   5  591.04   23.50
   1   2   5  590.74   23.50
   2  -2   5 1084.59   41.80
  -2  -2  -5 1127.19   42.00
  -2  -2  -5 1088.09   41.90
  -2  -2  -5 1152.48   42.20
  -2  -2  -5 1067.09   41.60
   2  -2   5 1084.79   42.00
   2  -2   5 1126.29   42.20
   2  -2   5 1130.79   41.40
  -2   2  -5 1074.29   41.90
  -2   2  -5 1107.49   42.30
   2   2   5 1086.29   42.20
  -2   2  -5 1029.50   42.40
   2   2   5 1100.59   41.90
   2   2   5 1091.49   42.30
   3  -2   5 1798.72   67.89
  -3  -2  -5 1812.32   67.39
  -3  -2  -5 1856.41   67.39
  -3  -2  -5 1763.22   67.69
  -3  -2  -5 1905.21   67.99
   3  -2   5 1827.22   66.69
   3  -2   5 1778.32   67.79
   3  -2   5 1737.63   67.39
   3   2   5 1726.13   67.69
  -3   2  -5 1717.93   68.09
  -3   2  -5 1817.62   67.99
   3   2   5 1678.33   67.49
  -3   2  -5 1725.33   67.49
   3   2   5 1861.41   68.39
  -4  -2  -5  201.08    9.70
   4  -2   5  207.98    9.80
  -4  -2  -5  207.18   10.00
   4  -2   5  221.48   10.20
  -4  -2  -5  195.28   10.60
  -4  -2  -5  217.58   10.80
   4   2   5  206.48   10.30
  -4   2  -5  222.68   10.80
  -4   2  -5  201.48   10.90
   4   2   5  203.28   10.20
   4   2   5  230.18   13.10
  -5  -2  -5 1995.50   75.79
   5  -2   5 1953.30   74.79
  -5  -2  -5 1906.71   75.09
  -5  -2  -5 2015.30   75.79
   5  -2   5 1935.81   75.39
  -5   2  -5 2017.70   75.89
  -5   2  -5 2004.00   76.09
   5   2   5 1956.60   75.29
   5   2   5 2032.40   75.39
  -6  -2  -5  725.13   29.90
   6  -2   5  674.63   29.00
   6  -2   5  722.93   28.50
  -6   2  -5  689.63   30.00
   6   2   5  750.12   29.30
   6   2   5  714.83   29.00
  -6   2  -5  711.93   30.20
   7  -2   5  304.97   14.00
  -7  -2  -5  276.17   16.00
   7  -2   5  296.77   15.30
  -7   2  -5  317.77   16.80
   7   2   5  323.77   15.00
   7   2   5  304.77   14.90
  -7   2  -5  319.17   16.70
  -8  -2  -5  581.54   27.10
   8  -2   5  585.74   24.40
   8  -2   5  578.74   25.90
  -8   2  -5  564.24   27.30
  -8   2  -5  613.74   27.70
   8   2   5  625.24   25.50
   9  -2   5   16.40    5.70
   9  -2   5   13.80    7.70
  -9  -2  -5   21.40    9.00
   9   2   5   19.00    7.70
  -9   2  -5   14.30    9.40
  -9   2  -5   13.20    9.30
 -10  -3   5  145.39   14.30
 -10  -3   5  134.39   11.80
 -10   3   5  122.39   11.60
  -9  -3   5   98.29   11.10
  -9  -3   5  102.89    9.40
   9  -3  -5  111.89   10.10
  -9   3   5   93.19    8.90
   8  -3  -5   79.89    8.10
  -8  -3   5   81.59    7.80
  -8  -3   5   78.89    8.90
  -8  -3   5   75.19    9.40
  -8   3   5   82.49    7.10
   8   3  -5   81.99    9.70
  -7  -3   5   14.80    3.90
  -7  -3   5   13.20    4.60
  -7  -3   5   15.30    5.10
   7  -3  -5   14.90    4.70
   7   3  -5   15.20    5.50
  -7   3   5   15.40    3.50
   6  -3  -5  188.98   10.00
  -6  -3   5  189.48   10.40
  -6  -3   5  197.48    9.50
  -6  -3   5  198.88    9.80
   6   3  -5  189.88    8.30
  -6   3   5  188.68    8.40
  -6   3   5  163.78   10.00
   6   3  -5  183.98   10.70
  -5  -3   5 1402.16   54.29
  -5  -3   5 1431.36   54.19
   5  -3  -5 1471.45   54.39
   5  -3  -5 1408.56   54.29
  -5   3   5 1398.66   53.99
   5   3  -5 1418.06   53.39
   5   3  -5 1397.36   54.89
  -4  -3   5  149.79    8.00
   4  -3  -5  150.88    8.00
  -4  -3   5  171.88    8.00
   4  -3  -5  166.78    8.40
   4  -3  -5  173.18    7.80
  -4   3   5  147.99    6.70
   4   3  -5  146.69    8.60
   4   3  -5  159.68    7.20
  -4   3   5  157.68    7.60
  -3  -3   5 2564.04   95.29
  -3  -3   5 2442.96   95.29
   3  -3  -5 2539.15   95.29
   3  -3  -5 2594.64   95.39
   3  -3  -5 2593.84   94.59
   3   3  -5 2470.25   95.59
  -3   3   5 2575.34   94.49
   3   3  -5 2458.55   94.69
  -3   3   5 2549.94   94.49
  -3   3   5 2582.64   94.59
  -2  -3   5 3671.13  130.99
  -2  -3   5 3450.65  130.89
  -2  -3   5 3474.95  130.59
   2  -3  -5 3506.25  130.09
  -2  -3   5 3609.04  130.09
   2  -3  -5 3515.75  130.99
   2  -3  -5 3475.75  130.99
   2   3  -5 3423.26  131.19
   2   3  -5 3516.65  130.59
  -2   3   5 3426.16  130.89
  -2   3   5 3377.36  130.29
  -2   3   5 3616.24  130.39
   1  -3  -5   36.30    2.90
  -1  -3   5   35.10    3.30
  -1  -3   5   33.30    2.80
  -1  -3   5   31.80    3.40
   1  -3  -5   30.90    3.50
  -1  -3   5   35.40    3.70
   1  -3  -5   35.50    2.40
   1  -3  -5   29.00    3.50
   1   3  -5   35.40    3.70
  -1   3   5   36.00    3.40
   1   3  -5   38.10    3.30
   1   3  -5   45.60    3.70
   0  -3  -5 3786.62  137.09
   0  -3  -5 3654.63  136.99
   0  -3   5 3655.63  137.39
   0  -3  -5 3629.44  137.69
   0  -3   5 3652.93  137.29
   0  -3   5 3658.53  137.39
   0  -3   5 3842.32  137.89
   0  -3  -5 3823.42  137.09
   0   3  -5 3712.43  137.79
   0   3  -5 3622.64  137.49
   0   3   5 3676.23  137.59
   0   3   5 3577.24  137.59
   0   3  -5 3648.54  137.99
  -1  -3  -5  288.17   12.30
   1  -3   5  283.17   12.30
   1  -3   5  304.37   13.00
   1  -3   5  301.87   12.40
   1  -3   5  292.67   12.20
  -1  -3  -5  285.57   12.60
  -1  -3  -5  269.17   12.00
  -1   3  -5  289.27   12.70
  -1   3  -5  313.77   13.00
  -1   3  -5  281.47   13.10
   1   3   5  312.17   12.50
   1   3   5  291.17   12.60
   1   3   5  305.97   12.70
   2  -3   5 1617.24   63.49
  -2  -3  -5 1719.43   63.29
  -2  -3  -5 1701.13   63.39
   2  -3   5 1668.93   62.99
  -2  -3  -5 1678.83   63.69
   2  -3   5 1657.13   63.39
   2  -3   5 1640.64   63.89
  -2   3  -5 1671.13   63.69
  -2   3  -5 1652.33   64.19
  -2   3  -5 1638.34   63.89
   2   3   5 1721.13   64.09
   2   3   5 1698.53   63.89
   2   3   5 1757.72   63.59
  -3  -3  -5  379.16   15.40
  -3  -3  -5  405.66   15.90
  -3  -3  -5  370.26   15.60
   3  -3   5  383.06   15.70
   3  -3   5  376.16   15.40
   3   3   5  371.66   15.60
   3   3   5  345.47   15.80
  -3   3  -5  360.16   16.20
   3   3   5  368.66   16.20
  -3   3  -5  354.16   16.00
  -3   3  -5  333.07   16.20
  -4  -3  -5   15.80    3.80
   4  -3   5   22.20    3.70
  -4  -3  -5   12.60    4.10
  -4  -3  -5    9.50    3.30
   4  -3   5   19.70    3.90
  -4   3  -5   17.10    4.50
  -4   3  -5   10.80    4.20
   4   3   5    9.50    3.80
   4   3   5   14.50    4.30
   5  -3   5   29.00    4.90
  -5  -3  -5   27.80    5.40
   5  -3   5   31.90    4.30
  -5  -3  -5   31.20    5.40
  -5  -3  -5   27.70    4.70
  -5   3  -5   34.40    5.80
   5   3   5   36.50    5.60
   5   3   5   35.10    5.10
  -5   3  -5   30.60    5.50
   6  -3   5   19.20    4.60
  -6  -3  -5   21.10    5.70
   6  -3   5   18.80    4.30
   6   3   5   19.70    5.40
  -6   3  -5   24.30    6.40
  -6   3  -5   17.60    5.80
   6   3   5   18.10    5.80
  -7  -3  -5  188.68   13.00
   7  -3   5  193.48   11.80
   7  -3   5  196.68   10.30
  -7   3  -5  216.48   13.80
  -7   3  -5  183.48   12.90
   7   3   5  202.08   12.00
  -8  -3  -5  556.84   26.50
   8  -3   5  572.34   25.50
   8  -3   5  539.05   23.40
  -8   3  -5  629.64   27.50
   8   3   5  565.94   25.10
  -8   3  -5  547.25   26.40
   9  -3   5   25.10    8.40
   9  -3   5   17.30    5.50
  -9  -3  -5   30.10   10.10
   9   3   5   28.50    8.90
  -9   3  -5   18.10    9.60
  -9   3  -5   17.90   10.60
  -9  -4   5   12.90    6.80
  -9  -4   5   15.70    7.90
   9  -4  -5   12.20    7.30
  -9   4   5   15.00    5.80
  -8  -4   5 1127.59   46.20
  -8  -4   5 1166.08   45.50
  -8  -4   5 1134.09   45.10
   8  -4  -5 1130.29   45.40
  -8   4   5 1090.69   44.00
   8   4  -5 1174.08   46.70
  -7  -4   5  636.54   27.20
  -7  -4   5  595.84   26.30
  -7  -4   5  615.84   26.20
   7  -4  -5  637.94   26.70
  -7   4   5  643.04   25.10
   7   4  -5  624.54   24.90
   7   4  -5  669.73   27.90
  -6  -4   5  566.14   24.80
   6  -4  -5  587.14   24.50
  -6  -4   5  597.44   24.30
  -6  -4   5  581.94   24.50
   6   4  -5  573.74   23.10
  -6   4   5  588.34   23.10
   6   4  -5  594.94   25.20
  -5  -4   5 1466.65   55.39
  -5  -4   5 1457.05   55.29
   5  -4  -5 1492.45   55.29
   5  -4  -5 1439.86   55.39
   5   4  -5 1390.56   54.39
   5   4  -5 1434.06   55.79
  -5   4   5 1376.86   54.19
  -4  -4   5   95.49    6.50
   4  -4  -5   89.49    6.40
  -4  -4   5   95.39    6.50
   4  -4  -5   85.19    6.70
   4   4  -5   95.69    7.30
  -4   4   5  101.09    5.20
   4   4  -5   98.99    5.60
   3  -4  -5  390.46   16.70
   3  -4  -5  394.46   16.80
  -3  -4   5  384.06   16.60
  -3  -4   5  393.96   16.70
   3   4  -5  368.76   16.90
  -3   4   5  409.76   15.90
   3   4  -5  402.86   16.20
  -2  -4   5   74.49    5.30
   2  -4  -5   76.49    5.40
  -2  -4   5   73.29    5.20
   2  -4  -5   72.09    5.30
  -2   4   5   73.69    4.40
   2   4  -5   71.29    5.10
   2   4  -5   64.59    5.60
   1  -4  -5   47.10    3.00
   1  -4  -5   40.00    4.50
   1  -4  -5   42.80    4.40
  -1  -4   5   44.00    4.50
  -1  -4   5   39.00    3.60
  -1  -4   5   44.40    4.00
  -1  -4   5   44.40    4.30
   1   4  -5   37.00    4.00
  -1   4   5   44.90    3.70
  -1   4   5   43.70    4.10
   1   4  -5   35.90    4.30
   0  -4  -5  200.98    9.80
   0  -4  -5  200.28    8.70
   0  -4   5  192.58    9.00
   0  -4  -5  186.58    9.60
   0  -4   5  197.28    9.90
   0  -4   5  198.98    9.40
   0  -4   5  210.38    9.40
   0   4  -5  190.18    9.80
   0   4   5  213.58    9.60
   0   4   5  216.48    9.60
   0   4  -5  220.48   10.00
   0   4  -5  204.98    9.40
   1  -4   5   65.29    5.10
  -1  -4  -5   68.99    4.60
   1  -4   5   72.29    4.90
  -1  -4  -5   69.99    5.50
   1  -4   5   71.89    4.80
   1  -4   5   75.89    5.90
  -1   4  -5   84.99    6.00
   1   4   5   77.99    5.40
  -1   4  -5   80.89    6.10
  -1   4  -5   67.39    6.00
   1   4   5   85.59    5.50
  -2  -4  -5  914.41   35.40
   2  -4   5  920.21   35.20
   2  -4   5  936.21   35.90
  -2  -4  -5  921.01   36.00
   2  -4   5  937.51   35.60
   2   4   5  920.01   36.30
  -2   4  -5  927.11   36.10
  -2   4  -5  911.31   36.40
  -2   4  -5  879.31   36.40
   2   4   5  907.81   36.00
   3  -4   5 1589.64   63.19
   3  -4   5 1646.74   63.69
  -3  -4  -5 1767.02   63.59
  -3  -4  -5 1696.13   63.29
  -3  -4  -5 1672.93   63.69
  -3   4  -5 1584.64   63.99
   3   4   5 1653.23   63.69
  -3   4  -5 1687.33   64.29
   3   4   5 1689.23   64.29
   4  -4   5    8.60    3.70
  -4  -4  -5    8.30    3.80
   4  -4   5    7.30    2.80
  -4  -4  -5    6.80    4.00
  -4  -4  -5    7.80    4.60
   4   4   5    7.40    4.40
  -4   4  -5    5.40    4.20
   4   4   5   11.30    4.60
  -4   4  -5   10.90    4.80
   5  -4   5 1626.74   68.79
   5  -4   5 1783.82   69.79
  -5  -4  -5 1850.21   69.89
  -5  -4  -5 1902.81   69.59
   5   4   5 1945.81   69.89
   5   4   5 1784.42   69.49
  -5   4  -5 1821.72   70.49
  -5   4  -5 1829.82   70.39
  -6  -4  -5  955.20   39.20
   6  -4   5  957.60   38.80
   6  -4   5  937.21   37.40
   6   4   5 1015.20   39.00
  -6   4  -5  941.41   39.60
  -6   4  -5  956.70   39.50
   7  -4   5  254.47   14.80
   7  -4   5  268.47   13.00
  -7  -4  -5  262.57   15.90
   7   4   5  276.27   15.30
  -7   4  -5  262.97   16.30
  -7   4  -5  286.57   16.90
   8  -4   5  505.15   21.00
   8  -4   5  465.65   23.30
  -8  -4  -5  499.45   25.00
   8   4   5  479.05   23.30
  -8   4  -5  480.65   25.00
  -8   4  -5  544.85   25.80
  -9  -4  -5   91.29   13.10
  -9   4  -5  101.29   14.70
  -9   4  -5   71.49   13.00
  -9  -5   5   22.80    8.80
   9  -5  -5    9.70    8.40
  -9  -5   5   13.40    9.40
  -9   5   5   10.50    6.20
  -8  -5   5   25.30    7.50
   8  -5  -5   23.00    7.20
  -8  -5   5   22.40    8.20
  -8  -5   5   21.70    6.90
  -8   5   5   22.90    5.00
   8   5  -5   25.40    5.60
   8   5  -5   26.50    8.80
   7  -5  -5   27.10    6.50
  -7  -5   5   25.60    6.10
  -7  -5   5   35.60    7.30
  -7  -5   5   24.90    5.80
   7   5  -5   34.10    7.90
  -7   5   5   32.70    4.70
   7   5  -5   31.80    4.90
  -6  -5   5  119.99    9.80
   6  -5  -5  116.09    9.20
  -6  -5   5  130.29    9.50
  -6  -5   5  110.79    8.70
   6   5  -5  124.19    7.60
  -6   5   5  126.29    7.40
   6   5  -5  119.19   10.40
  -5  -5   5  296.27   14.40
  -5  -5   5  294.77   14.20
   5  -5  -5  309.97   14.50
  -5   5   5  287.47   12.80
   5   5  -5  287.17   13.10
   5   5  -5  295.07   14.90
   4  -5  -5   49.10    5.80
  -4  -5   5   42.80    5.90
   4  -5  -5   47.80    6.20
  -4  -5   5   51.69    6.10
  -4   5   5   53.49    4.40
   4   5  -5   52.99    5.20
   4   5  -5   61.79    7.00
   3  -5  -5 1041.10   41.10
   3  -5  -5 1054.29   41.40
  -3  -5   5 1073.29   41.20
  -3  -5   5 1084.09   41.50
   3   5  -5 1049.79   41.40
   3   5  -5 1025.90   40.70
  -3   5   5 1035.50   40.60
  -2  -5   5 1154.58   44.40
   2  -5  -5 1140.99   44.40
   2  -5  -5 1084.79   44.50
  -2  -5   5 1136.09   44.60
   2   5  -5 1120.09   44.50
   2   5  -5 1167.78   44.20
  -2   5   5 1186.78   44.20
   1  -5  -5  287.97   13.50
  -1  -5   5  303.77   13.30
  -1  -5   5  287.47   13.70
   1  -5  -5  302.87   12.00
  -1  -5   5  294.37   13.00
   1  -5  -5  304.17   13.60
   1   5  -5  267.97   13.40
  -1   5   5  297.47   13.10
  -1   5   5  296.37   13.30
   1   5  -5  293.27   13.20
   0  -5  -5 2171.78   82.89
   0  -5   5 2218.98   82.49
   0  -5   5 2157.08   82.59
   0  -5  -5 2174.98   82.89
   0  -5  -5 2168.68   81.89
   0  -5   5 2175.08   82.19
   0   5  -5 2193.78   82.69
   0   5  -5 2194.98   82.89
   0   5   5 2159.98   82.89
   0   5   5 2234.08   82.79
   1  -5   5  392.06   16.10
   1  -5   5  372.76   16.10
  -1  -5  -5  396.66   16.80
  -1  -5  -5  388.56   15.70
   1   5   5  378.56   16.50
   1   5   5  373.66   16.80
  -1   5  -5  359.26   16.90
  -1   5  -5  383.06   16.70
   2  -5   5  341.67   15.20
  -2  -5  -5  343.07   15.00
   2  -5   5  373.96   15.10
  -2  -5  -5  356.56   16.00
   2  -5   5  352.36   15.60
  -2   5  -5  373.26   16.60
   2   5   5  335.87   15.70
  -2   5  -5  346.67   16.50
   2   5   5  362.36   16.30
   3  -5   5  451.85   18.80
  -3  -5  -5  449.46   19.40
  -3  -5  -5  452.05   18.80
   3  -5   5  462.15   19.40
   3   5   5  439.76   19.50
  -3   5  -5  447.76   20.30
  -3   5  -5  435.06   20.10
  -4  -5  -5   57.69    6.10
   4  -5   5   49.00    5.80
  -4  -5  -5   51.09    6.60
   4  -5   5   55.89    6.80
  -4   5  -5   46.80    6.60
  -4   5  -5   59.49    7.50
   4   5   5   56.39    6.80
   5  -5   5   22.20    4.60
   5  -5   5   18.60    5.60
  -5  -5  -5   23.40    5.70
  -5   5  -5   17.40    6.10
  -6  -5  -5   61.99    7.70
   6  -5   5   66.09    6.70
   6  -5   5   51.89    7.50
   6   5   5   74.49    8.20
  -6   5  -5   48.60    8.20
   7  -5   5   64.49    9.10
   7   5   5   84.79   10.30
  -7   5  -5   78.09   11.60
   8   5   5  272.37   17.90
  -8   5  -5  274.57   19.30
  -8  -6   5 1361.96   52.59
  -8  -6   5 1390.66   53.69
  -8  -6   5 1389.26   53.69
   8  -6  -5 1271.47   52.79
  -8   6   5 1238.48   50.99
   8   6  -5 1189.98   50.59
   7  -6  -5  527.25   24.40
  -7  -6   5  548.05   25.00
  -7  -6   5  550.04   25.00
  -7  -6   5  544.55   23.90
  -7   6   5  503.55   22.20
   7   6  -5  469.95   22.20
   7   6  -5  544.05   25.20
   6  -6  -5   92.29    9.60
  -6  -6   5   79.59    9.60
  -6  -6   5   76.29    8.80
  -6  -6   5   89.89   10.30
   6   6  -5   92.39    7.70
   6   6  -5  101.99   11.00
  -6   6   5   84.59    7.20
  -5  -6   5  503.55   22.30
   5  -6  -5  480.95   22.10
  -5  -6   5  515.95   22.90
  -5  -6   5  507.75   22.10
   5   6  -5  507.05   23.10
  -5   6   5  480.25   20.80
   5   6  -5  489.75   21.10
   4  -6  -5   94.59    8.00
   4  -6  -5   84.39    8.50
  -4  -6   5  102.69    8.10
   4   6  -5   92.69    7.20
  -4   6   5   90.99    6.60
  -3  -6   5  387.26   17.80
   3  -6  -5  384.46   17.80
   3  -6  -5  379.66   17.90
   3   6  -5  419.26   17.60
  -3   6   5  393.06   17.10
  -2  -6   5  105.89    7.80
   2  -6  -5  116.09    8.20
   2  -6  -5  115.29    8.40
  -2   6   5  116.39    7.90
  -2   6   5  111.59    7.30
   2   6  -5  112.49    8.00
   1  -6  -5   92.69    5.50
   1  -6  -5   87.99    7.10
   1  -6  -5   90.09    7.50
  -1  -6   5   92.89    7.10
   1   6  -5   99.89    7.40
  -1   6   5   88.79    7.00
  -1   6   5   99.99    7.00
   0  -6  -5  147.39    9.40
   0  -6  -5  153.78    7.90
   0  -6  -5  149.88    9.60
   0  -6   5  175.48    9.10
   0  -6   5  151.98    9.00
   0   6   5  168.48    9.40
   0   6   5  166.58    9.60
   0   6  -5  164.68    9.60
   1  -6   5   49.20    5.70
   1  -6   5   45.20    5.60
  -1  -6  -5   44.70    4.90
   1  -6   5   47.40    5.80
  -1  -6  -5   48.60    6.00
   1   6   5   52.29    6.50
   1   6   5   54.49    6.60
  -2  -6  -5  396.56   17.00
   2  -6   5  395.66   17.50
   2  -6   5  388.46   17.10
  -2  -6  -5  390.66   18.00
   2   6   5  402.26   18.60
   2   6   5  413.76   18.00
  -3  -6  -5  825.42   33.90
   3  -6   5  869.21   33.00
   3  -6   5  818.22   33.50
  -3  -6  -5  810.52   32.90
   3   6   5  802.62   37.90
   4  -6   5   52.19    6.70
  -4  -6  -5   47.00    6.10
  -4  -6  -5   58.09    7.70
   4  -6   5   49.70    6.00
   5  -6   5 1115.19   43.10
  -5  -6  -5 1111.49   44.50
   5  -6   5 1082.99   44.50
   6  -6   5  201.68   11.10
   6  -6   5  207.08   13.60
  -6  -6  -5  202.18   13.40
   7  -6   5  154.58   20.50
  -7  -7   5   49.10   11.80
  -6  -7   5   51.39    8.80
   6  -7  -5   55.19    8.50
  -6   7   5   42.80    6.60
   6   7  -5   49.70    7.30
  -5  -7   5  321.87   17.00
   5  -7  -5  306.57   16.90
   5   7  -5  328.97   16.00
  -5   7   5  330.07   15.60
   4  -7  -5   66.59    8.00
  -4  -7   5   58.49    7.60
  -4   7   5   48.90    6.80
   4   7  -5   52.89    7.00
  -3  -7   5  750.22   32.20
   3  -7  -5  772.02   32.50
   3  -7  -5  773.82   32.30
   3   7  -5  788.62   32.10
  -3   7   5  802.52   32.00
   2  -7  -5  949.40   37.90
   2  -7  -5  983.50   40.20
  -2  -7   5 1002.80   40.20
   2  -7  -5 1008.10   40.40
  -2   7   5 1016.40   40.00
  -2   7   5 1012.60   40.10
   2   7  -5 1022.80   40.00
  -1  -7   5  146.49    9.50
   1  -7  -5  134.99   10.00
   1  -7  -5  136.39    9.70
   1  -7  -5  139.19    7.50
  -1   7   5  128.79    9.40
   0  -7   5 1606.04   61.39
   0  -7  -5 1526.35   60.09
   0  -7  -5 1598.04   61.69
   0  -7  -5 1576.44   61.79
   0  -7   5 1569.24   60.89
   0   7   5 1584.14   61.89
   0   7   5 1617.24   61.49
  -1  -7  -5  101.39    7.40
   1  -7   5  108.89    8.10
   1  -7   5  118.49    8.90
  -1  -7  -5  103.89    9.20
   1   7   5  113.39    9.70
   1   7   5  113.89    9.40
   2  -7   5  499.35   22.10
  -2  -7  -5  504.75   21.30
   2  -7   5  516.65   21.50
  -2  -7  -5  489.75   22.70
  -3  -7  -5  176.18   10.80
   3  -7   5  189.18   10.60
  -3  -7  -5  188.48   12.40
   3  -7   5  197.38   11.90
   4  -7   5  112.59    8.40
  -4  -7  -5  105.29    9.30
  -4  -7  -5  115.09   10.90
   4  -7   5  103.29   10.30
   5  -7   5    3.30    5.10
   5  -7   5    2.80    7.00
  -5  -7  -5    3.10    7.60
  -6  -7  -5    3.10    9.10
   5   8  -5  477.45   22.80
  -4  -8   5    8.70    7.00
   4  -8  -5    6.50    7.20
   4   8  -5    7.60    7.00
  -4   8   5    9.40    5.70
  -3  -8   5   72.49    9.00
   3  -8  -5   69.09    9.30
   3  -8  -5   58.69    9.00
   3   8  -5   69.99    8.50
  -3   8   5   78.09    9.00
  -3   8   5   69.99    8.60
   2  -8  -5   36.60    7.60
   2  -8  -5   31.50    7.70
  -2  -8   5   31.20    7.20
  -2   8   5   42.70    7.20
  -2   8   5   29.10    6.50
  -1  -8   5  141.59   10.90
   1  -8  -5  138.79   11.40
   1  -8  -5  136.29    8.30
   1  -8  -5  135.29   11.50
  -1   8   5  141.39   11.10
   0  -8  -5   15.40    4.80
   0  -8   5   15.30    6.50
   0  -8   5   22.70    5.90
   0  -8  -5   17.80    7.00
   0  -8  -5   13.60    6.90
   0   8   5    8.80    6.30
   0   8   5   17.70    7.10
  -1  -8  -5   32.80    5.80
   1  -8   5   29.50    6.10
  -1  -8  -5   29.70    7.50
   2  -8   5  421.06   19.20
  -2  -8  -5  426.86   21.20
  -2  -8  -5  417.96   19.10
   3  -8   5  762.22   31.40
  -3  -8  -5  746.23   31.60
  -3  -8  -5  772.32   33.40
   4  -8   5    3.10    7.70
  -4  -8  -5    6.20    7.30
 -10   0   6  733.53   31.60
 -10   0   6  851.31   34.70
  -9   0   6    6.30    4.00
  -9   0   6    6.40    6.30
  -8   0   6  442.76   18.20
  -8   0   6  461.85   20.70
   8   0  -6  442.56   20.80
  -7   0   6  109.79    7.80
  -7   0   6  125.39    8.60
  -7   0   6  127.39    6.10
   7   0  -6  114.49    9.20
  -6   0   6  533.75   21.80
  -6   0   6  482.55   21.00
   6   0  -6  546.55   22.10
   5   0  -6  410.56   15.80
   5   0  -6  379.06   16.30
  -5   0   6  368.56   16.30
  -5   0   6  392.16   15.60
   5   0  -6  393.76   16.90
   4   0  -6  146.39    6.60
  -4   0   6  125.19    6.30
  -4   0   6  134.39    7.20
   4   0  -6  134.59    7.50
   4   0  -6  138.89    7.20
   3   0  -6 1562.44   59.09
  -3   0   6 1569.54   57.99
  -3   0   6 1569.94   59.19
  -3   0   6 1531.75   58.49
   3   0  -6 1560.14   59.19
   2   0  -6 2118.49   81.29
  -2   0   6 2151.58   80.59
   2   0  -6 2177.08   81.39
  -2   0   6 2222.38   80.79
  -2   0   6 2146.59   80.89
  -1   0   6    0.80    1.70
  -1   0   6    2.10    1.70
   1   0  -6    1.30    2.20
   1   0  -6    1.30    1.30
   1   0  -6    1.10    2.00
   1   0  -6    0.30    1.10
   0   0  -6 2306.27   86.69
   0   0  -6 2235.88   87.29
   0   0   6 2309.27   87.29
   0   0   6 2461.05   87.49
   0   0  -6 2326.47   87.59
  -1   0  -6  625.04   24.50
  -1   0  -6  594.74   24.10
   1   0   6  606.84   24.30
  -1   0  -6  625.84   24.50
  -1   0  -6  621.64   24.90
   1   0   6  675.43   25.00
   1   0   6  613.64   24.60
  -2   0  -6  853.61   34.10
   2   0   6  860.81   33.90
  -2   0  -6  901.41   33.60
   2   0   6  875.21   33.70
  -2   0  -6  893.91   33.90
  -2   0  -6  838.92   33.40
  -3   0  -6 2225.78   86.29
   3   0   6 2352.66   87.29
  -3   0  -6 2386.16   86.19
   3   0   6 2359.96   86.89
  -3   0  -6 2320.97   86.79
   3   0   6 2167.98   86.49
  -3   0  -6 2278.67   86.99
  -4   0  -6    1.50    3.30
  -4   0  -6    1.20    3.60
   4   0   6    0.60    3.30
  -4   0  -6    3.40    3.60
   4   0   6    2.30    3.20
   5   0   6  982.00   37.80
   5   0   6  923.21   37.30
  -5   0  -6  958.20   38.00
  -5   0  -6  942.71   38.30
  -6   0  -6  141.69    9.80
   6   0   6  124.89    8.70
   6   0   6  136.09    8.70
  -6   0  -6  122.49    9.90
   7   0   6   61.69    7.70
   7   0   6   59.39    7.20
  -7   0  -6   52.79    7.80
  -8   0  -6  147.19   13.00
   8   0   6  164.48   12.20
  -9   0  -6    2.60    8.80
   9   0   6    5.00    7.70
   9   0   6    5.10    7.10
 -11   1   6    4.10   10.50
 -10  -1   6   80.49   11.60
 -10  -1   6   89.79    8.60
 -10   1   6   97.69   12.40
 -10   1   6   77.59    8.80
  -9  -1   6    1.60    6.10
  -9  -1   6    0.10    4.10
  -9   1   6    1.00    6.00
  -9   1   6    2.80    4.00
  -8  -1   6  899.91   35.40
  -8  -1   6  895.91   37.30
   8   1  -6  922.11   37.60
  -8   1   6  920.41   37.10
   7  -1  -6  854.21   37.10
  -7  -1   6  891.01   35.90
  -7  -1   6  896.01   34.20
  -7  -1   6  861.11   34.70
   7  -1  -6  867.11   35.70
  -7   1   6  922.81   35.80
   7   1  -6  899.81   36.10
  -6  -1   6  486.35   20.10
   6  -1  -6  498.85   19.90
   6  -1  -6  500.75   20.20
   6  -1  -6  527.25   20.90
  -6  -1   6  498.45   19.30
  -6   1   6  439.86   20.10
   6   1  -6  466.55   21.00
  -6   1   6  484.05   20.60
  -5  -1   6 3339.67  122.29
   5  -1  -6 3439.96  122.09
   5  -1  -6 3311.17  122.39
  -5  -1   6 3225.28  121.49
   5  -1  -6 3299.37  122.59
  -5   1   6 3088.69  122.39
   5   1  -6 3159.68  122.79
   4  -1  -6   32.20    3.70
  -4  -1   6   32.80    3.70
  -4  -1   6   31.50    3.00
  -4  -1   6   28.30    2.90
  -4  -1   6   29.90    2.70
   4  -1  -6   35.40    4.10
   4  -1  -6   33.50    4.20
  -4   1   6   31.10    3.40
   4   1  -6   42.70    4.60
  -3  -1   6 2316.77   95.29
  -3  -1   6 2626.94   95.39
  -3  -1   6 2762.82   95.39
   3  -1  -6 2607.14   95.99
  -3  -1   6 2510.95   95.99
   3  -1  -6 2589.74   95.79
   3  -1  -6 2532.75   96.09
  -3   1   6 2529.85   95.59
   3   1  -6 2551.34   96.29
  -2  -1   6  892.71   35.60
   2  -1  -6  912.21   36.20
  -2  -1   6  929.11   35.60
  -2  -1   6  922.91   36.10
   2  -1  -6  951.60   36.00
  -2  -1   6  949.90   35.70
  -2   1   6  952.30   35.40
   2   1  -6  919.61   36.30
   2   1  -6 1024.70   35.20
  -2   1   6  932.91   35.80
   2   1  -6  929.81   35.10
   2   1  -6  960.10   36.20
  -2   1   6  903.41   35.20
   1  -1  -6  494.95   21.20
  -1  -1   6  550.54   21.00
   1  -1  -6  529.15   21.20
  -1  -1   6  510.45   20.90
  -1  -1   6  567.44   21.30
  -1   1   6  532.45   20.70
   1   1  -6  535.95   21.50
  -1   1   6  518.65   21.00
   1   1  -6  532.35   21.20
  -1   1   6  554.34   20.90
   1   1  -6  575.64   20.60
   1   1  -6  502.05   20.50
   0  -1   6  288.47   11.60
   0  -1   6  257.27   11.30
   0  -1  -6  274.67   11.50
   0  -1  -6  260.87   10.70
   0  -1   6  284.97   11.30
   0  -1  -6  298.67   10.90
   0  -1  -6  273.57   11.60
   0  -1   6  266.57   11.30
   0   1  -6  253.57   11.80
   0   1  -6  254.87   11.00
   0   1   6  236.38   11.30
   0   1  -6  248.08   11.40
   0   1   6  272.27   11.40
   1  -1   6  129.09    6.60
  -1  -1  -6  120.39    5.90
   1  -1   6  120.39    6.30
   1  -1   6  125.49    6.30
  -1  -1  -6  115.19    6.70
   1  -1   6  108.39    6.10
  -1  -1  -6  116.99    6.20
  -1   1  -6  130.39    6.70
  -1   1  -6  113.99    6.30
  -1   1  -6  118.69    6.10
  -1   1  -6  109.99    6.80
   1   1   6  132.39    6.60
   1   1   6  126.39    6.60
   1   1   6  122.39    6.40
   2  -1   6  775.42   30.60
  -2  -1  -6  786.92   30.60
   2  -1   6  784.82   30.90
  -2  -1  -6  770.02   30.10
  -2  -1  -6  774.72   30.70
   2  -1   6  778.42   30.40
   2  -1   6  668.23   30.00
  -2  -1  -6  777.62   30.30
  -2   1  -6  803.42   30.20
  -2   1  -6  839.62   30.80
  -2   1  -6  779.62   31.00
  -2   1  -6  763.82   30.20
   2   1   6  837.02   31.20
   2   1   6  776.62   30.50
   2   1   6  807.72   30.70
   3  -1   6  662.23   26.50
   3  -1   6  658.03   26.80
  -3  -1  -6  666.93   26.70
  -3  -1  -6  666.33   26.00
  -3  -1  -6  676.13   26.60
  -3  -1  -6  665.63   26.00
   3  -1   6  647.84   26.20
   3  -1   6  665.33   25.70
  -3   1  -6  637.24   26.20
  -3   1  -6  647.04   26.90
  -3   1  -6  675.83   25.80
   3   1   6  675.53   26.40
  -3   1  -6  621.84   26.60
   3   1   6  663.83   26.50
   3   1   6  700.23   27.20
  -4  -1  -6   48.70    5.90
   4  -1   6   44.40    5.00
   4  -1   6   45.80    4.80
  -4  -1  -6   42.90    5.20
  -4  -1  -6   49.30    5.70
  -4  -1  -6   44.10    4.60
  -4   1  -6   44.70    5.10
  -4   1  -6   45.50    6.10
   4   1   6   40.10    5.30
  -4   1  -6   43.90    6.00
   4   1   6   43.80    5.10
  -5  -1  -6  994.30   39.70
   5  -1   6  987.80   39.20
  -5  -1  -6  965.30   40.00
   5  -1   6  964.10   38.70
   5   1   6  981.70   39.10
   5   1   6 1029.10   39.00
  -5   1  -6 1010.70   39.60
  -5   1  -6  993.20   39.90
   6  -1   6  519.55   22.40
  -6  -1  -6  509.45   23.20
   6  -1   6  531.85   22.00
   6   1   6  505.25   22.40
   6   1   6  520.35   22.20
  -6   1  -6  525.25   23.50
  -6   1  -6  536.95   23.10
   7  -1   6  268.87   13.50
  -7  -1  -6  235.98   14.90
   7  -1   6  271.97   14.30
  -7   1  -6  259.47   15.10
  -7   1  -6  284.07   15.70
   7   1   6  272.97   14.20
   7   1   6  276.87   14.10
   8  -1   6 1334.87   52.19
   8  -1   6 1279.17   51.19
  -8  -1  -6 1313.97   53.39
   8   1   6 1334.97   51.59
  -8   1  -6 1293.37   53.59
   8   1   6 1314.77   52.09
   9  -1   6   13.60    6.60
   9  -1   6   26.20    9.10
  -9  -1  -6   28.60    9.70
   9   1   6   17.40    7.90
  -9   1  -6   18.90   10.00
 -10  -2   6  585.84   27.60
 -10  -2   6  600.74   25.40
 -10   2   6  637.74   27.90
 -10   2   6  524.25   24.60
  -9  -2   6   25.50    7.20
  -9  -2   6   23.80    5.40
  -9   2   6   28.60    7.40
   9   2  -6   25.60    7.90
  -8  -2   6  463.65   22.00
  -8  -2   6  481.35   20.40
   8  -2  -6  505.95   22.70
  -8   2   6  498.65   22.00
   8   2  -6  478.35   22.60
  -7  -2   6  236.48   11.10
  -7  -2   6  231.18   12.50
   7  -2  -6  224.18   11.70
  -7  -2   6  251.57   11.70
  -7   2   6  216.08   12.10
   7   2  -6  224.18   13.00
  -6  -2   6   10.60    2.80
  -6  -2   6   16.90    4.00
   6  -2  -6   15.10    4.60
   6  -2  -6   12.60    4.20
   6  -2  -6   11.40    3.60
  -6   2   6    8.20    3.90
  -6   2   6   12.20    4.50
   6   2  -6   10.90    4.30
  -5  -2   6  152.08    8.10
   5  -2  -6  162.48    8.60
   5  -2  -6  167.58    8.30
   5  -2  -6  164.08    8.80
  -5  -2   6  159.38    7.70
  -5   2   6  150.98    8.30
   5   2  -6  161.98    9.20
  -4  -2   6   67.69    5.20
   4  -2  -6   81.59    5.20
   4  -2  -6   85.29    5.80
   4  -2  -6   75.79    5.40
  -4  -2   6   81.09    4.70
   4   2  -6   59.59    5.70
  -3  -2   6  607.74   23.80
   3  -2  -6  620.94   23.80
   3  -2  -6  620.34   23.50
  -3  -2   6  591.04   23.50
   3  -2  -6  609.04   24.00
  -3  -2   6  622.84   22.80
   3   2  -6  566.64   22.70
   3   2  -6  547.25   24.10
  -3   2   6  572.04   23.50
   3   2  -6  619.64   22.90
   2  -2  -6 1551.14   57.79
  -2  -2   6 1543.05   57.59
   2  -2  -6 1513.85   57.59
   2  -2  -6 1495.35   57.29
  -2  -2   6 1550.14   57.49
  -2  -2   6 1518.85   56.99
  -2   2   6 1525.95   57.49
   2   2  -6 1421.56   57.89
   2   2  -6 1449.95   56.89
  -2   2   6 1477.55   56.79
  -2   2   6 1666.43   57.09
  -1  -2   6  488.75   18.50
  -1  -2   6  478.95   18.50
  -1  -2   6  473.65   18.10
   1  -2  -6  464.35   18.70
   1  -2  -6  479.05   18.30
  -1  -2   6  480.65   18.20
  -1   2   6  438.36   18.00
  -1   2   6  402.96   18.30
  -1   2   6  462.35   18.30
   1   2  -6  421.96   18.80
   0  -2  -6 5373.56  190.18
   0  -2   6 5160.98  190.88
   0  -2  -6 5005.90  190.08
   0  -2   6 5245.88  190.58
   0  -2   6 5210.98  190.58
   0  -2   6 5092.79  190.68
   0  -2  -6 5080.59  190.88
   0  -2  -6 5136.79  190.68
   0   2   6 5019.30  190.68
   0   2  -6 5127.29  190.48
   0   2   6 4974.80  190.78
   0   2  -6 5343.17  190.88
   0   2  -6 4903.91  191.28
   1  -2   6  344.47   14.60
   1  -2   6  362.86   14.40
  -1  -2  -6  365.06   14.80
   1  -2   6  365.06   14.60
  -1  -2  -6  344.87   14.60
   1  -2   6  351.56   14.80
  -1  -2  -6  342.57   14.10
  -1   2  -6  359.96   14.90
   1   2   6  347.57   14.70
  -1   2  -6  341.07   14.50
   1   2   6  363.46   14.40
   1   2   6  337.47   14.80
  -1   2  -6  326.77   15.20
  -2  -2  -6 2154.18   80.99
   2  -2   6 2197.88   81.49
  -2  -2  -6 2089.19   81.09
  -2  -2  -6 2101.09   80.69
   2  -2   6 2207.38   80.99
   2  -2   6 2153.58   81.29
   2  -2   6 2181.78   80.49
  -2   2  -6 2105.69   80.89
   2   2   6 2264.87   81.69
  -2   2  -6 2060.19   81.69
   2   2   6 2156.28   81.39
  -2   2  -6 2178.28   81.39
   2   2   6 2121.69   80.89
  -3  -2  -6 2049.40   77.79
   3  -2   6 2004.90   77.29
   3  -2   6 2103.89   78.09
  -3  -2  -6 2063.89   77.89
  -3  -2  -6 2069.09   78.39
   3  -2   6 2011.00   78.29
  -3   2  -6 2038.60   78.09
   3   2   6 2104.19   78.99
  -3   2  -6 2180.68   78.69
  -3   2  -6 2055.89   78.79
   3   2   6 2059.99   78.39
   3   2   6 2070.19   78.19
   4  -2   6  168.28    8.60
   4  -2   6  143.09    8.20
  -4  -2  -6  141.89    8.10
  -4  -2  -6  143.59    7.90
  -4  -2  -6  148.29    8.90
   4   2   6  137.39    8.60
  -4   2  -6  141.89    9.30
  -4   2  -6  143.29    9.00
   4   2   6  154.08    8.50
   5  -2   6  614.34   24.60
  -5  -2  -6  610.84   25.60
   5  -2   6  622.34   25.10
  -5  -2  -6  578.64   24.70
   5   2   6  574.24   24.90
  -5   2  -6  603.34   25.50
  -5   2  -6  609.24   25.90
   5   2   6  596.94   25.00
   6  -2   6  182.08   10.00
   6  -2   6  186.28   10.90
  -6  -2  -6  172.28   11.60
   6   2   6  167.18   10.80
  -6   2  -6  181.48   12.00
  -6   2  -6  184.58   12.10
   6   2   6  176.78   10.80
   7  -2   6    3.90    4.10
  -7  -2  -6    3.70    6.20
   7  -2   6    5.20    5.20
   7   2   6    9.00    6.40
  -7   2  -6    5.50    6.80
  -7   2  -6    5.40    6.50
   7   2   6    4.50    5.60
   8  -2   6    5.00    5.60
  -8  -2  -6    4.10    7.70
   8  -2   6    0.60    5.10
   8   2   6    4.60    7.20
  -8   2  -6    4.60    8.50
  -8   2  -6    1.70    7.70
   9  -2   6    2.80    6.40
  -9  -2  -6    7.80    9.60
   9  -2   6    2.10    8.00
   9   2   6    1.30    8.20
  -9   2  -6    3.30    9.90
 -10  -3   6  145.99   14.20
 -10  -3   6  137.49   11.80
 -10   3   6  134.29   11.20
  -9  -3   6   10.80    7.30
  -9  -3   6   10.00    5.80
  -9   3   6    9.00    4.80
   9   3  -6   10.50    8.00
   8  -3  -6  765.02   31.30
  -8  -3   6  760.22   31.00
  -8  -3   6  761.72   30.90
  -8  -3   6  761.62   32.30
   8   3  -6  738.23   32.70
  -7  -3   6  781.22   33.00
  -7  -3   6  820.52   32.00
   7  -3  -6  778.62   32.20
  -7  -3   6  792.42   32.00
   7   3  -6  810.42   33.40
   6  -3  -6  139.59    8.70
  -6  -3   6  169.18    8.90
   6  -3  -6  138.49   11.50
  -6  -3   6  148.89    8.70
   6   3  -6  175.78   10.30
  -5  -3   6 2222.18   84.79
   5  -3  -6 2268.87   85.19
   5  -3  -6 2322.17   86.29
   5  -3  -6 2134.39   84.99
  -5  -3   6 2267.07   85.09
   5   3  -6 2301.47   85.79
   5   3  -6 2230.88   83.89
  -4  -3   6  136.39    7.00
   4  -3  -6  147.29    7.70
   4  -3  -6  127.69    7.90
  -4  -3   6  142.99    7.50
   4  -3  -6  131.19    7.10
   4   3  -6  119.99    8.10
  -4   3   6  115.39    7.90
   4   3  -6  121.69    6.20
   3  -3  -6 1976.80   74.29
  -3  -3   6 1912.21   74.09
   3  -3  -6 1974.10   73.39
   3  -3  -6 2074.59   74.29
  -3  -3   6 2071.19   74.09
   3   3  -6 1905.11   73.39
   3   3  -6 1900.71   74.49
  -3   3   6 1930.11   73.19
  -3   3   6 1902.11   73.99
  -2  -3   6 1273.57   49.00
   2  -3  -6 1269.77   49.20
   2  -3  -6 1327.17   49.20
   2  -3  -6 1329.37   48.30
  -2  -3   6 1274.97   48.10
  -2  -3   6 1320.87   49.10
   2   3  -6 1268.17   48.60
   2   3  -6 1245.98   49.40
  -2   3   6 1237.18   48.40
  -2   3   6 1279.17   49.00
  -1  -3   6  271.37   11.70
  -1  -3   6  275.17   11.50
   1  -3  -6  255.77   11.60
   1  -3  -6  286.77   11.00
   1  -3  -6  256.17   10.20
   1  -3  -6  237.68   11.50
  -1  -3   6  254.87   11.20
  -1  -3   6  261.37   10.80
   1   3  -6  246.48   11.90
  -1   3   6  264.47   11.00
  -1   3   6  257.67   11.40
   1   3  -6  238.28   11.00
   0  -3   6  452.25   18.10
   0  -3   6  485.25   18.90
   0  -3  -6  459.05   18.10
   0  -3   6  476.05   18.30
   0  -3  -6  444.36   18.60
   0  -3   6  448.26   18.20
   0  -3  -6  448.66   17.60
   0   3   6  458.75   18.50
   0   3  -6  427.96   19.00
   0   3  -6  435.36   19.90
   0   3   6  437.26   18.20
   0   3  -6  436.06   18.20
  -1  -3  -6  369.76   15.40
   1  -3   6  395.36   15.60
   1  -3   6  394.16   15.80
  -1  -3  -6  376.46   16.10
  -1  -3  -6  392.56   15.90
   1  -3   6  389.16   15.80
   1  -3   6  421.96   16.60
  -1   3  -6  358.36   16.60
  -1   3  -6  375.26   16.30
   1   3   6  370.76   16.00
   1   3   6  382.56   16.10
  -1   3  -6  344.27   15.90
  -2  -3  -6  299.77   13.40
   2  -3   6  301.47   13.40
   2  -3   6  334.67   14.10
  -2  -3  -6  310.27   13.40
   2  -3   6  317.37   12.80
  -2  -3  -6  307.67   13.00
   2  -3   6  298.97   13.20
   2   3   6  298.17   13.60
   2   3   6  295.07   13.70
  -2   3  -6  314.17   13.90
  -2   3  -6  299.17   13.70
  -2   3  -6  283.47   14.20
  -3  -3  -6  587.34   24.00
  -3  -3  -6  571.94   23.80
  -3  -3  -6  571.44   23.50
   3  -3   6  560.74   23.60
   3  -3   6  572.74   23.90
   3   3   6  597.84   24.50
  -3   3  -6  609.04   24.50
  -3   3  -6  594.54   24.10
   3   3   6  614.74   24.30
  -3   3  -6  621.34   24.90
   3   3   6  573.34   24.10
   4  -3   6  117.19    7.80
  -4  -3  -6  134.89    7.80
  -4  -3  -6  123.39    7.80
   4  -3   6  135.19    7.50
  -4  -3  -6  119.79    8.60
  -4   3  -6  118.69    9.00
   4   3   6  111.59    8.30
  -4   3  -6  134.29    9.10
   4   3   6  130.19    8.30
   5  -3   6 1067.09   42.60
  -5  -3  -6 1149.19   42.90
  -5  -3  -6 1092.39   42.90
   5  -3   6 1088.19   43.30
  -5  -3  -6 1099.19   43.60
   5   3   6 1099.19   43.30
   5   3   6 1033.30   43.10
  -5   3  -6 1118.89   44.20
  -5   3  -6 1126.29   44.10
   6  -3   6  538.95   24.10
   6  -3   6  536.75   23.00
  -6  -3  -6  554.74   24.70
   6   3   6  604.14   24.30
   6   3   6  551.14   24.00
  -6   3  -6  569.84   24.90
  -6   3  -6  525.25   25.10
  -7  -3  -6  242.28   15.30
   7  -3   6  208.18   13.30
   7  -3   6  244.58   12.50
   7   3   6  249.18   14.10
  -7   3  -6  247.88   15.80
  -7   3  -6  244.98   15.20
   8  -3   6  691.43   30.10
  -8  -3  -6  692.73   31.30
   8  -3   6  640.44   28.00
   8   3   6  680.63   29.50
  -8   3  -6  720.63   32.00
  -9  -3  -6    0.90   10.40
  -9   3  -6    3.80   11.10
   9   3   6    8.50   10.80
   9  -4  -6    9.40    7.50
  -9  -4   6    7.70    7.00
  -9  -4   6    9.00    8.00
  -9   4   6    7.70    4.80
   9   4  -6    5.30    8.50
   8  -4  -6  717.23   29.30
  -8  -4   6  658.13   30.00
  -8  -4   6  686.03   29.00
  -8  -4   6  694.93   28.80
   8   4  -6  695.43   30.70
  -8   4   6  658.93   27.00
  -7  -4   6  153.88    9.90
  -7  -4   6  153.78    9.80
   7  -4  -6  143.89   10.20
  -7  -4   6  139.39   10.80
   7   4  -6  158.28   11.60
  -7   4   6  153.18    7.70
   7   4  -6  138.69    7.60
  -6  -4   6   22.50    4.60
   6  -4  -6   13.50    4.50
  -6  -4   6   17.60    4.90
   6   4  -6   23.60    5.70
   6   4  -6   16.90    3.10
  -6   4   6   25.00    3.20
   5  -4  -6    5.30    4.70
  -5  -4   6    4.30    3.90
  -5  -4   6    3.80    3.50
   5  -4  -6    2.10    3.60
   5   4  -6    4.00    4.60
   5   4  -6    6.00    2.80
  -5   4   6    6.00    2.40
   4  -4  -6   63.99    6.10
  -4  -4   6   47.80    5.30
   4  -4  -6   46.40    5.60
  -4  -4   6   52.89    5.20
   4   4  -6   49.30    6.20
  -4   4   6   42.70    3.70
   4   4  -6   44.30    4.30
  -3  -4   6  674.73   27.70
  -3  -4   6  656.43   27.70
   3  -4  -6  677.13   27.90
   3  -4  -6  706.43   28.00
   3   4  -6  695.43   27.20
  -3   4   6  720.13   27.00
   3   4  -6  728.63   28.40
  -2  -4   6 1015.20   39.30
   2  -4  -6 1031.00   39.60
  -2  -4   6 1034.60   39.50
   2  -4  -6 1018.40   39.50
  -2   4   6 1000.40   39.30
   2   4  -6 1034.20   39.00
   2   4  -6  959.80   39.60
  -2   4   6  995.70   38.80
  -1  -4   6  339.77   14.10
   1  -4  -6  346.47   13.60
  -1  -4   6  343.07   14.70
  -1  -4   6  348.97   15.20
   1  -4  -6  342.47   15.10
   1  -4  -6  350.46   15.20
  -1   4   6  351.66   14.90
   1   4  -6  344.87   14.70
   1   4  -6  329.07   15.30
  -1   4   6  349.67   14.60
   0  -4   6 2305.57   88.99
   0  -4   6 2354.36   88.49
   0  -4  -6 2393.26   89.09
   0  -4  -6 2414.76   87.99
   0  -4   6 2432.06   88.49
   0  -4   6 2398.46   88.59
   0   4   6 2339.17   88.79
   0   4   6 2337.87   88.89
   0   4  -6 2256.77   88.69
   0   4  -6 2305.37   89.19
  -1  -4  -6  647.44   25.60
   1  -4   6  684.43   26.20
   1  -4   6  673.23   26.20
   1  -4   6  663.63   25.90
  -1  -4  -6  645.54   26.50
  -1   4  -6  625.84   27.00
   1   4   6  656.73   26.50
   1   4   6  679.63   26.50
  -1   4  -6  629.84   26.30
  -2  -4  -6  581.74   23.70
   2  -4   6  582.04   23.30
   2  -4   6  562.14   22.80
  -2  -4  -6  597.44   23.00
   2  -4   6  581.54   23.40
   2   4   6  571.54   23.70
  -2   4  -6  627.64   27.80
  -2   4  -6  553.44   24.20
  -2   4  -6  545.85   23.70
   2   4   6  565.94   23.90
  -3  -4  -6 1424.36   55.69
  -3  -4  -6 1482.85   55.29
   3  -4   6 1405.16   55.79
   3  -4   6 1480.85   55.49
  -3   4  -6 1394.26   56.19
   3   4   6 1411.16   55.89
   3   4   6 1484.45   56.49
  -3   4  -6 1486.15   56.59
  -4  -4  -6   32.90    5.20
   4  -4   6   33.30    4.60
   4  -4   6   24.90    4.50
  -4  -4  -6   30.60    8.60
  -4  -4  -6   38.30    5.10
  -4   4  -6   28.00    6.00
  -4   4  -6   34.90    5.90
   4   4   6   36.60    5.70
  -5  -4  -6  669.33   28.30
  -5  -4  -6  692.93   27.60
  -5  -4  -6  722.93   27.80
   5  -4   6  670.63   28.00
   5  -4   6  671.33   27.10
   5   4   6  652.53   27.80
  -5   4  -6  639.04   28.50
  -5   4  -6  611.84   28.60
  -6  -4  -6   56.09    8.20
   6  -4   6   37.90    6.30
   6  -4   6   28.80    4.80
  -6   4  -6   41.50    8.00
  -6   4  -6   52.29    8.40
   6   4   6   44.40    7.40
  -7  -4  -6    5.60    7.90
   7  -4   6    4.80    6.50
   7  -4   6    6.00    5.40
   7   4   6    6.20    6.90
  -7   4  -6    8.90    8.20
   8  -4   6   33.90    8.60
   8  -4   6   22.50    6.60
  -8  -4  -6   28.70   10.40
   8   4   6   25.10    9.00
  -8   4  -6   26.30   10.50
  -9  -5   6   24.00    9.30
  -9  -5   6   22.40    9.80
   9  -5  -6   24.90    9.10
  -9   5   6   22.90    7.40
  -8  -5   6  827.62   34.20
  -8  -5   6  817.22   34.70
   8  -5  -6  833.72   34.80
  -8  -5   6  841.62   35.60
  -8   5   6  775.52   32.40
   8   5  -6  821.52   35.90
  -7  -5   6  358.76   17.20
  -7  -5   6  376.06   17.80
   7  -5  -6  328.57   17.20
  -7  -5   6  368.26   18.30
   7   5  -6  371.66   18.90
  -7   5   6  354.46   15.40
   7   5  -6  320.57   15.30
   6  -5  -6  541.65   24.70
  -6  -5   6  557.74   24.70
  -6  -5   6  614.74   24.90
  -6  -5   6  611.74   25.40
   6   5  -6  578.14   25.60
  -6   5   6  578.44   23.10
   6   5  -6  552.84   23.30
  -5  -5   6 1473.55   58.09
   5  -5  -6 1511.95   58.19
  -5  -5   6 1507.85   58.39
   5  -5  -6 1455.75   58.29
   5   5  -6 1476.35   57.19
  -5   5   6 1516.15   57.09
   5   5  -6 1550.54   58.69
  -4  -5   6   46.90    6.10
  -4  -5   6   43.80    6.30
   4  -5  -6   47.00    5.80
   4  -5  -6   49.10    6.00
  -4   5   6   43.20    4.50
   4   5  -6   43.20    4.90
   4   5  -6   55.59    6.60
  -3  -5   6  820.02   32.10
   3  -5  -6  786.82   32.30
  -3  -5   6  792.52   32.20
   3  -5  -6  784.42   32.10
   3   5  -6  790.32   31.60
  -3   5   6  809.82   31.40
   3   5  -6  810.02   32.50
   2  -5  -6  618.34   26.00
  -2  -5   6  630.64   25.70
  -2  -5   6  610.34   26.00
   2  -5  -6  613.24   26.00
  -2   5   6  647.24   25.40
   2   5  -6  637.24   25.60
  -2   5   6  653.53   25.90
   2   5  -6  645.84   26.20
   1  -5  -6  102.89    5.40
   1  -5  -6  104.09    7.20
  -1  -5   6   96.79    7.40
  -1  -5   6  105.49    6.90
   1  -5  -6  108.39    7.10
   1   5  -6   94.79    7.50
  -1   5   6   99.89    6.90
   1   5  -6  102.69    7.10
  -1   5   6   88.99    6.30
   0  -5   6   68.59    6.00
   0  -5   6   72.29    6.10
   0  -5  -6   77.29    6.50
   0  -5  -6   78.99    5.00
   0   5   6   86.89    6.10
   0   5   6   79.89    6.30
   0   5  -6   82.49    6.40
   0   5  -6   71.49    6.80
  -1  -5  -6   30.90    5.00
   1  -5   6   38.90    4.70
   1  -5   6   24.00    4.40
  -1  -5  -6   30.30    3.80
   1  -5   6   33.10    4.50
   1   5   6   36.90    5.30
   1   5   6   33.40    4.90
  -1   5  -6   37.40    5.50
  -1   5  -6   39.30    5.70
  -2  -5  -6   38.70    4.90
   2  -5   6   45.00    5.00
   2  -5   6   44.80    5.80
  -2  -5  -6   43.50    5.50
   2  -5   6   44.70    5.60
  -2   5  -6   45.60    6.70
   2   5   6   35.80    5.20
   2   5   6   28.00    5.00
  -3  -5  -6  258.37   13.00
   3  -5   6  254.47   12.80
  -3  -5  -6  256.87   12.20
   3  -5   6  253.87   12.30
  -3   5  -6  262.37   14.20
   3   5   6  245.28   13.20
   4  -5   6  210.78   10.70
  -4  -5  -6  176.38   11.10
  -4  -5  -6  201.08   10.80
   4  -5   6  183.78   11.20
  -4   5  -6  208.58   13.00
   4   5   6  204.78   11.90
   5  -5   6 1221.38   50.09
   5  -5   6 1256.37   49.20
  -5  -5  -6 1248.68   49.99
  -5  -5  -6 1296.27   49.90
  -5   5  -6 1329.57   51.59
   6  -5   6  540.75   23.10
   6  -5   6  553.54   24.70
   7  -5   6  277.87   14.00
   7  -5   6  264.47   16.90
   7   5   6  257.57   17.30
  -8  -6   6  309.57   17.50
   8  -6  -6  284.47   19.20
  -8  -6   6  314.67   19.20
  -8  -6   6  329.37   19.50
   8   6  -6  244.18   16.00
   8   6  -6  314.77   20.30
  -7  -6   6  114.99   12.70
  -7  -6   6  124.59   11.10
  -7  -6   6  118.99   11.60
   7  -6  -6  102.69   11.10
   7   6  -6  120.99    9.00
  -7   6   6  125.49    8.80
   7   6  -6  121.49   13.60
  -6  -6   6   33.80    7.40
  -6  -6   6   36.20    7.10
  -6  -6   6   34.30    7.40
   6  -6  -6   29.50    6.60
   6   6  -6   26.10    5.30
  -6   6   6   27.20    4.40
   6   6  -6   27.50    7.50
  -5  -6   6    0.60    4.80
  -5  -6   6    1.60    5.20
   5  -6  -6    2.40    5.20
   5   6  -6    1.90    4.40
   5   6  -6    0.40    6.00
  -5   6   6    2.30    3.40
  -4  -6   6   25.70    7.40
  -4  -6   6   20.30    5.10
   4  -6  -6   23.20    5.90
   4  -6  -6   18.60    5.30
   4   6  -6   24.20    4.80
   4   6  -6   28.60    6.40
  -4   6   6   24.30    4.30
   3  -6  -6  270.97   14.00
  -3  -6   6  270.97   13.50
   3  -6  -6  271.97   14.00
   3   6  -6  288.07   13.30
   3   6  -6  284.77   14.60
  -3   6   6  254.07   13.50
  -3   6   6  275.17   13.00
  -2  -6   6  652.43   27.30
   2  -6  -6  632.44   27.50
   2  -6  -6  647.04   27.60
   2   6  -6  673.63   27.10
  -2   6   6  674.43   27.10
  -2   6   6  674.63   27.40
  -1  -6   6   88.29    7.10
   1  -6  -6   87.69    7.60
   1  -6  -6   91.49    7.80
  -1   6   6   91.19    7.00
   1   6  -6   93.09    7.70
  -1   6   6   85.19    7.40
   0  -6  -6 1503.25   58.69
   0  -6   6 1487.75   58.09
   0  -6  -6 1545.05   57.19
   0  -6   6 1457.35   59.79
   0  -6  -6 1501.35   58.59
   0   6  -6 1572.24   58.39
   0   6   6 1477.45   58.39
   0   6   6 1498.75   58.59
   1  -6   6  222.88   11.20
   1  -6   6  221.28   11.00
  -1  -6  -6  216.28   10.40
   1  -6   6  221.08   11.20
  -1  -6  -6  215.08   11.80
   1   6   6  215.08   12.10
   1   6   6  214.28   11.90
  -2  -6  -6  755.12   29.90
  -2  -6  -6  732.53   31.00
   2  -6   6  738.73   30.10
   2  -6   6  727.23   30.40
   2   6   6  781.82   31.70
   2   6   6  753.02   30.90
   3  -6   6  663.23   26.10
  -3  -6  -6  602.64   26.90
  -3  -6  -6  618.94   26.00
   3  -6   6  605.54   26.60
   3   6   6  675.23   27.30
  -4  -6  -6   16.50    6.10
  -4  -6  -6   12.80    5.20
   4  -6   6   19.70    6.00
   4  -6   6   14.80    4.50
   5  -6   6  373.56   16.40
  -5  -6  -6  346.97   17.30
   5  -6   6  333.97   18.10
  -5  -6  -6  354.76   18.10
  -6  -6  -6  198.48   13.60
   6  -6   6  191.08   11.20
   6  -6   6  175.08   14.20
  -6  -7   6  162.88   13.10
   6  -7  -6  152.08   13.30
   6   7  -6  164.68   11.50
  -6   7   6  170.08   10.60
  -5  -7   6  667.33   29.10
   5  -7  -6  680.93   29.70
  -5   7   6  672.63   28.20
   5   7  -6  672.03   28.30
   4  -7  -6   67.89    8.40
  -4  -7   6   60.19    7.90
   4  -7  -6   69.49    9.10
   4   7  -6   65.59    7.40
  -4   7   6   64.29    7.00
   3  -7  -6  367.86   19.00
   3  -7  -6  403.36   19.00
  -3  -7   6  380.86   18.40
  -3   7   6  396.66   18.00
  -3   7   6  379.56   18.50
   3   7  -6  422.66   18.60
   2  -7  -6  510.15   22.80
   2  -7  -6  494.25   22.50
  -2  -7   6  481.25   22.20
  -2   7   6  496.45   22.20
  -2   7   6  495.65   22.00
   2   7  -6  527.05   22.40
  -1  -7   6   25.70    5.80
   1  -7  -6   29.10    6.30
   1  -7  -6   36.80    6.60
   1  -7  -6   31.90    4.20
   1   7  -6   33.00    6.70
  -1   7   6   37.80    6.00
  -1   7   6   37.20    6.20
   0  -7  -6  400.46   19.20
   0  -7   6  408.36   18.50
   0  -7  -6  382.46   16.90
   0   7   6  410.26   19.10
   0   7   6  414.56   18.90
  -1  -7  -6   94.69    9.00
   1  -7   6   94.29    8.80
  -1  -7  -6  100.29    7.20
   1  -7   6  104.39    8.40
   1   7   6   92.49    9.30
   1   7   6   88.49    9.50
   2  -7   6  110.19    8.60
  -2  -7  -6  107.29   10.00
   2  -7   6  108.89   13.20
  -2  -7  -6  101.49    8.20
   2   7   6  104.99   10.70
  -3  -7  -6  316.77   17.20
   3  -7   6  345.07   15.80
  -3  -7  -6  330.47   15.90
   3  -7   6  314.07   16.50
   4  -7   6    4.90    6.40
  -4  -7  -6    2.20    6.10
   4  -7   6    3.80    5.30
  -4  -7  -6    2.20    7.00
   5  -7   6  485.25   21.70
  -5  -7  -6  505.45   23.00
   5  -7   6  496.45   23.70
  -5  -7  -6  472.95   23.80
  -4  -8   6   45.10    9.10
   4  -8  -6   44.00    9.20
   4   8  -6   40.20    8.50
  -4   8   6   34.30    6.90
  -4   8   6   56.39    8.80
  -3  -8   6  427.06   21.10
   3  -8  -6  437.56   21.50
   3  -8  -6  429.36   21.60
  -3   8   6  412.56   20.70
   3   8  -6  421.36   20.40
  -3   8   6  416.36   20.30
  -2  -8   6  451.15   21.80
   2  -8  -6  456.45   22.20
   2  -8  -6  436.56   22.10
   2   8  -6  491.15   23.70
  -2   8   6  443.76   21.50
  -1  -8   6   44.80    7.90
   1  -8  -6   46.90    5.30
   1  -8  -6   36.40    8.30
   1  -8  -6   41.80    8.40
  -1   8   6   54.49    8.10
  -1   8   6   55.99    8.40
   0  -8  -6  582.34   25.00
   0  -8   6  624.84   27.10
   0  -8  -6  583.84   27.30
   0   8   6  640.04   27.40
   0   8   6  645.34   27.90
  -1  -8  -6   98.89    8.50
   1  -8   6   89.79    9.30
  -1  -8  -6   92.39   11.10
  -2  -8  -6  544.15   23.70
  -2  -8  -6  509.65   25.60
   2  -8   6  578.64   24.10
   3  -8   6  460.85   20.70
  -3  -8  -6  443.06   21.00
 -10   0   7  209.58   14.90
 -10   0   7  179.58   10.90
   9   0  -7   56.79    8.60
  -9   0   7   69.69    9.70
   8   0  -7  731.13   31.60
  -8   0   7  750.92   31.40
  -8   0   7  747.93   28.90
   7   0  -7  305.07   15.90
  -7   0   7  332.37   15.70
  -7   0   7  340.67   15.10
   6   0  -7  774.02   31.30
  -6   0   7  764.12   30.70
  -5   0   7 1916.31   77.79
   5   0  -7 1981.50   78.09
   5   0  -7 2062.19   77.79
   5   0  -7 2184.88   77.19
  -5   0   7 2115.69   77.09
  -4   0   7   30.00    4.10
   4   0  -7   33.30    4.50
  -4   0   7   33.40    3.60
   4   0  -7   36.00    4.30
  -3   0   7 3355.16  122.49
  -3   0   7 3374.36  122.79
  -3   0   7 3329.37  122.29
  -3   0   7 3076.89  123.39
   3   0  -7 3259.17  123.39
   3   0  -7 3353.56  123.49
  -2   0   7 1726.33   63.39
   2   0  -7 1687.63   63.99
  -2   0   7 1702.83   63.19
  -2   0   7 1681.23   63.49
   2   0  -7 1615.14   63.79
   1   0  -7  597.64   24.30
  -1   0   7  636.94   24.00
  -1   0   7  597.74   24.00
   1   0  -7  640.64   23.20
   1   0  -7  579.24   24.10
   1   0  -7  586.14   23.10
   0   0  -7 1733.03   65.29
   0   0  -7 1717.23   65.49
   0   0   7 1739.83   64.89
   0   0   7 1683.53   65.19
   0   0  -7 1633.24   64.49
   0   0   7 1831.12   65.49
   1   0   7  298.37   12.80
   1   0   7  317.97   13.20
  -1   0  -7  293.87   12.70
  -1   0  -7  249.48   13.10
  -1   0  -7  289.57   12.20
  -1   0  -7  299.47   13.20
   1   0   7  306.77   12.60
  -2   0  -7   19.80    3.20
   2   0   7   22.60    3.50
  -2   0  -7   20.80    3.80
  -2   0  -7   22.10    3.50
  -2   0  -7   17.00    5.60
   2   0   7   21.00    3.50
   3   0   7  512.85   21.10
  -3   0  -7  506.35   21.70
   3   0   7  555.74   22.20
  -3   0  -7  515.35   20.80
   3   0   7  528.35   21.50
  -3   0  -7  474.25   20.80
  -4   0  -7   32.00    4.80
  -4   0  -7   26.80    5.00
   4   0   7   27.60    4.70
   4   0   7   24.90    4.70
   5   0   7  210.18   11.30
   5   0   7  220.38   11.50
  -5   0  -7  202.98   12.20
  -6   0  -7  287.07   15.30
   6   0   7  254.17   13.90
   6   0   7  280.37   13.70
   7   0   7  430.46   19.80
   7   0   7  438.56   20.40
  -7   0  -7  445.76   21.80
  -8   0  -7  912.31   40.90
   8   0   7  987.30   39.80
   8   0   7  957.50   38.90
  -9   0  -7   13.30   10.00
   9   0   7   10.50    8.10
   9   0   7   11.80    8.90
 -10  -1   7  784.02   31.70
 -10  -1   7  672.03   28.30
 -10   1   7  591.64   27.90
 -10   1   7  757.72   31.50
  -9  -1   7    7.20    6.70
  -9  -1   7   12.00    4.50
  -9   1   7    8.50    6.70
   9   1  -7    9.10    7.00
  -8  -1   7 1613.94   62.79
   8  -1  -7 1597.94   62.69
  -8  -1   7 1508.75   60.79
  -8   1   7 1631.04   62.69
   8   1  -7 1673.13   63.29
  -7  -1   7  876.21   33.80
  -7  -1   7  832.62   34.70
  -7  -1   7  843.92   32.90
   7  -1  -7  830.42   34.60
  -7   1   7  842.52   34.50
   7   1  -7  844.12   34.90
  -7   1   7  899.71   37.30
  -6  -1   7  113.99    7.00
   6  -1  -7  118.89    7.10
   6  -1  -7  116.79    7.50
   6  -1  -7  101.39    7.70
  -6  -1   7  109.99    5.90
  -6   1   7  108.19    7.50
   6   1  -7   97.29    8.10
  -6   1   7  100.39    7.50
  -5  -1   7 1458.45   56.19
  -5  -1   7 1529.95   55.39
   5  -1  -7 1503.75   55.89
   5  -1  -7 1467.65   56.49
   5  -1  -7 1425.16   56.29
  -5   1   7 1362.16   56.39
  -5   1   7 1511.55   55.79
   5   1  -7 1488.25   56.89
   4  -1  -7   70.89    5.10
  -4  -1   7   70.39    4.40
  -4  -1   7   64.79    4.10
  -4  -1   7   68.09    5.60
   4  -1  -7   76.09    5.80
   4  -1  -7   71.89    5.60
  -4   1   7   64.19    4.70
   4   1  -7   70.99    5.80
  -3  -1   7   39.10    4.30
  -3  -1   7   41.60    3.20
   3  -1  -7   42.50    4.60
   3  -1  -7   46.00    4.10
   3  -1  -7   42.30    4.60
  -3  -1   7   46.40    3.80
  -3   1   7   42.10    3.80
   3   1  -7   39.70    4.70
   3   1  -7   45.50    4.50
   2  -1  -7  548.65   21.70
  -2  -1   7  549.25   21.30
  -2  -1   7  540.95   21.80
  -2  -1   7  547.15   21.20
   2  -1  -7  547.75   21.90
   2   1  -7  576.94   20.60
  -2   1   7  561.24   21.00
   2   1  -7  551.24   22.10
  -2   1   7  504.55   21.30
   2   1  -7  497.75   20.40
  -2   1   7  534.05   20.90
   2   1  -7  509.25   21.70
   1  -1  -7   33.40    4.10
   1  -1  -7   36.60    4.30
  -1  -1   7   41.50    3.70
  -1  -1   7   37.10    3.80
  -1  -1   7   38.90    4.20
  -1   1   7   45.30    3.60
  -1   1   7   40.00    4.20
   1   1  -7   44.60    4.20
   1   1  -7   36.90    3.00
   1   1  -7   45.30    4.60
   1   1  -7   60.29    3.80
  -1   1   7   37.90    3.70
   0  -1  -7 2113.79   81.49
   0  -1   7 2038.20   80.99
   0  -1  -7 2215.18   80.69
   0  -1   7 2100.59   81.49
   0  -1  -7 2182.28   80.59
   0  -1   7 2122.39   81.29
   0  -1   7 2188.48   81.39
   0  -1  -7 2215.38   81.59
   0   1   7 2306.37   81.59
   0   1  -7 2119.19   80.79
   0   1   7 2080.59   81.39
   0   1  -7 2170.88   81.39
   0   1  -7 2234.08   81.89
   1  -1   7   28.40    3.80
   1  -1   7   30.80    3.90
   1  -1   7   31.10    4.20
   1  -1   7   33.70    4.00
  -1  -1  -7   35.60    3.90
  -1  -1  -7   28.00    3.60
  -1  -1  -7   27.20    3.90
   1   1   7   30.80    3.80
  -1   1  -7   36.40    4.60
   1   1   7   35.00    4.30
  -1   1  -7   37.70    4.70
  -1   1  -7   33.70    3.70
   1   1   7   37.90    4.10
  -1   1  -7   32.20    4.20
   2  -1   7 2256.57   84.39
   2  -1   7 2166.88   83.99
   2  -1   7 2125.79   84.49
   2  -1   7 2059.09   83.79
  -2  -1  -7 2259.47   83.99
  -2  -1  -7 2197.08   83.69
  -2  -1  -7 2294.67   84.49
   2   1   7 2280.37   84.39
   2   1   7 2309.37   84.89
   2   1   7 2280.67   84.09
  -2   1  -7 2208.58   84.79
  -2   1  -7 2367.66   84.39
  -2   1  -7 2232.28   83.89
  -2   1  -7 2203.18   83.89
   3  -1   7 1959.60   77.19
  -3  -1  -7 2060.59   76.99
  -3  -1  -7 2053.59   76.99
   3  -1   7 2031.90   77.89
   3  -1   7 1954.70   76.69
   3  -1   7 2038.60   77.59
  -3  -1  -7 2057.89   77.69
   3   1   7 1895.81   77.19
  -3   1  -7 2031.80   77.69
  -3   1  -7 2097.99   76.89
   3   1   7 2249.38   78.49
  -3   1  -7 2068.39   77.99
  -3   1  -7 2025.40   77.09
   3   1   7 2054.99   77.59
  -4  -1  -7   10.30    3.80
  -4  -1  -7   10.20    3.80
   4  -1   7    7.10    3.90
  -4  -1  -7    8.60    4.40
   4  -1   7    6.40    3.60
   4   1   7    9.10    3.90
  -4   1  -7    7.90    6.00
  -4   1  -7   11.70    4.30
   4   1   7   10.70    4.20
  -4   1  -7    8.70    4.50
   5  -1   7 1776.82   71.19
  -5  -1  -7 1729.43   72.39
  -5  -1  -7 1917.81   72.39
   5  -1   7 1903.11   71.99
  -5   1  -7 1897.71   72.49
   5   1   7 1959.50   71.59
   5   1   7 1888.91   71.79
   6  -1   7  403.16   18.20
   6  -1   7  404.36   18.60
  -6  -1  -7  395.36   19.40
   6   1   7  400.06   18.20
   6   1   7  395.16   18.60
  -6   1  -7  401.26   19.70
   7  -1   7   58.99    7.90
  -7  -1  -7   63.99    8.80
   7  -1   7   64.09    8.40
   7   1   7   79.89    9.40
  -7   1  -7   74.09   10.80
   7   1   7   88.49    9.10
   8  -1   7  218.18   14.30
   8  -1   7  203.58   13.10
  -8  -1  -7  191.58   15.70
   8   1   7  229.38   14.30
  -8   1  -7  202.18   16.10
   8   1   7  228.38   13.80
  -9  -1  -7   -1.20    9.60
   9  -1   7    7.10    9.30
   9  -1   7    4.50    7.50
   9   1   7    4.20    8.50
  -9   1  -7    1.50   12.70
 -10  -2   7   15.80    8.90
 -10  -2   7   15.40    6.70
  -9  -2   7   10.00    6.90
  -9  -2   7   12.40    5.30
   9   2  -7   11.50    7.30
  -9   2   7    5.70    6.90
  -8  -2   7  100.79    9.80
  -8  -2   7  107.29    8.70
  -8  -2   7  114.19    7.60
   8   2  -7  118.89   10.70
  -8   2   7  130.59   10.20
  -7  -2   7  277.27   14.50
  -7  -2   7  285.37   13.60
  -7  -2   7  280.27   12.80
   7  -2  -7  299.27   13.80
   7  -2  -7  278.77   14.40
  -7   2   7  300.47   14.40
   7   2  -7  266.07   14.60
   6  -2  -7   62.99    6.80
  -6  -2   7   67.49    6.00
   6  -2  -7   60.49    7.00
  -6  -2   7   60.69    5.00
   6  -2  -7   66.89    6.10
   6   2  -7   43.00    6.00
  -6   2   7   58.69    6.50
  -6   2   7   59.49    6.50
   5  -2  -7 1541.75   60.59
   5  -2  -7 1591.24   60.59
  -5  -2   7 1631.94   59.99
  -5  -2   7 1606.24   60.59
   5  -2  -7 1570.94   60.39
   5   2  -7 1558.84   61.29
   4  -2  -7  172.58    8.70
  -4  -2   7  185.08    8.90
  -4  -2   7  162.18    8.00
   4  -2  -7  166.58    8.60
   4  -2  -7  172.68    9.20
  -4   2   7  154.58    8.30
   4   2  -7  179.48    9.40
  -3  -2   7 2622.04   96.19
  -3  -2   7 2398.86   95.69
   3  -2  -7 2643.44   96.19
   3  -2  -7 2500.15   96.69
  -3  -2   7 2510.05   96.39
   3  -2  -7 2605.24   96.39
   3   2  -7 2685.03   95.39
   3   2  -7 2527.25   96.89
  -3   2   7 2601.14   96.29
   3   2  -7 2546.75   95.39
   2  -2  -7 2034.20   77.09
   2  -2  -7 2080.19   76.89
  -2  -2   7 2048.59   76.89
   2  -2  -7 2146.89   76.69
  -2  -2   7 2108.69   76.69
  -2  -2   7 2047.30   76.19
  -2   2   7 2039.60   76.09
  -2   2   7 2061.89   76.29
   2   2  -7 1906.11   77.09
  -2   2   7 1934.51   76.69
   2   2  -7 1971.10   75.99
  -1  -2   7  238.38   10.20
   1  -2  -7  248.48   10.40
  -1  -2   7  234.88    9.90
   1  -2  -7  203.18   10.30
  -1  -2   7  244.98   10.30
  -1   2   7  208.18   10.10
   1   2  -7  186.68    9.40
  -1   2   7  240.78    9.80
   1   2  -7  210.08   10.60
   0  -2  -7 3135.19  118.69
   0  -2   7 3137.59  118.39
   0  -2  -7 3137.69  117.79
   0  -2   7 3270.97  118.79
   0  -2  -7 3244.28  118.59
   0  -2   7 3222.58  118.49
   0  -2   7 3286.57  118.49
   0   2  -7 3067.09  118.19
   0   2   7 3077.69  118.69
   0   2   7 3108.99  118.49
   0   2  -7 3155.48  119.29
  -1  -2  -7  211.38   10.10
   1  -2   7  223.88    9.90
   1  -2   7  206.08    9.80
  -1  -2  -7  206.48    9.20
   1  -2   7  224.48    9.60
   1  -2   7  211.38   10.20
  -1  -2  -7  199.68    9.90
  -1   2  -7  192.18   10.60
   1   2   7  214.48   10.00
  -1   2  -7  197.88    9.80
   1   2   7  215.48   10.10
  -2  -2  -7   56.69    5.70
  -2  -2  -7   60.89    5.10
   2  -2   7   53.09    4.80
   2  -2   7   55.09    5.20
  -2  -2  -7   53.09    4.60
   2  -2   7   58.39    5.60
   2  -2   7   63.79    4.70
   2   2   7   59.89    5.20
  -2   2  -7   53.19    5.00
  -2   2  -7   48.60    5.90
  -2   2  -7   58.49    7.90
   2   2   7   64.49    5.80
   3  -2   7   28.60    4.30
  -3  -2  -7   39.00    4.50
  -3  -2  -7   34.40    4.30
   3  -2   7   42.50    4.80
  -3  -2  -7   38.60    4.90
   3   2   7   28.80    4.80
  -3   2  -7   36.30    5.60
  -3   2  -7   31.10    4.50
   3   2   7   31.50    4.50
   3   2   7   23.60    4.70
  -3   2  -7   32.20    5.00
  -4  -2  -7   62.79    6.10
  -4  -2  -7   63.49    6.40
  -4  -2  -7   67.19    7.20
   4  -2   7   72.99    6.30
   4  -2   7   68.39    6.30
   4   2   7   62.79    6.80
  -4   2  -7   64.09    7.40
   4   2   7   68.19    6.50
  -4   2  -7   72.09    9.70
   5  -2   7  410.76   18.50
  -5  -2  -7  437.36   18.70
   5  -2   7  403.36   18.80
  -5  -2  -7  411.96   19.50
  -5   2  -7  419.26   19.90
   5   2   7  410.76   18.90
   5   2   7  459.05   19.10
  -6  -2  -7  240.28   14.20
   6  -2   7  244.28   13.60
   6  -2   7  235.78   12.70
  -6   2  -7  244.68   14.70
   6   2   7  246.58   13.50
   6   2   7  257.67   13.60
   7  -2   7   63.19    8.00
   7  -2   7   44.90    6.60
  -7  -2  -7   66.29    9.00
   7   2   7   70.99    8.60
  -7   2  -7   65.59    9.50
   7   2   7   74.59    9.50
  -8  -2  -7  761.22   35.40
   8  -2   7  791.62   33.00
   8  -2   7  794.52   34.60
  -8   2  -7  813.52   36.30
   8   2   7  849.02   34.10
  -9  -2  -7   31.70   16.50
   9  -2   7   20.90    8.80
 -10  -3   7  418.46   29.70
  -9  -3   7    4.10    7.10
  -9  -3   7    1.50    5.70
   9   3  -7   -0.20    7.70
  -8  -3   7  979.00   41.20
  -8  -3   7  993.60   39.80
   8  -3  -7  997.00   40.20
  -8  -3   7 1003.20   40.00
   8   3  -7 1030.40   41.80
   7  -3  -7  365.96   16.30
  -7  -3   7  351.26   15.70
  -7  -3   7  322.87   16.90
  -7  -3   7  342.97   15.90
   7   3  -7  333.57   17.30
   6  -3  -7  459.15   20.00
   6  -3  -7  450.65   19.60
  -6  -3   7  444.56   19.50
  -6  -3   7  465.45   19.20
   6   3  -7  446.96   20.50
  -5  -3   7  486.85   20.40
   5  -3  -7  495.95   20.40
  -5  -3   7  482.65   20.00
   5  -3  -7  471.75   20.70
   5   3  -7  478.75   21.20
  -4  -3   7   51.39    4.70
  -4  -3   7   46.90    5.20
   4  -3  -7   58.09    5.90
   4  -3  -7   44.20    5.40
   4   3  -7   50.79    5.90
  -4   3   7   51.89    4.90
   4   3  -7   48.30    3.60
  -3  -3   7  524.25   21.30
   3  -3  -7  529.95   21.60
  -3  -3   7  532.05   21.50
   3  -3  -7  533.95   21.80
   3   3  -7  530.65   20.60
  -3   3   7  503.85   20.30
  -3   3   7  511.85   21.30
   3   3  -7  534.25   22.10
   2  -3  -7  214.78    9.10
   2  -3  -7  195.38    9.80
  -2  -3   7  201.88    9.40
  -2  -3   7  196.48    9.40
  -2  -3   7  191.18    8.60
   2  -3  -7  201.78    9.60
   2   3  -7  171.18    9.80
  -2   3   7  184.48    8.40
  -2   3   7  178.08    9.10
   2   3  -7  181.88    8.70
   1  -3  -7    6.90    2.80
   1  -3  -7    9.90    3.20
  -1  -3   7   14.30    3.20
  -1  -3   7    7.60    2.30
  -1  -3   7   15.30    3.10
   1   3  -7    4.50    2.30
   1   3  -7    3.00    2.80
  -1   3   7    7.40    2.80
  -1   3   7    6.90    2.20
   0  -3  -7 1561.94   55.39
   0  -3   7 1512.65   55.39
   0  -3  -7 1447.46   55.79
   0  -3  -7 1480.75   54.79
   0  -3   7 1515.35   55.59
   0  -3   7 1520.15   56.09
   0  -3   7 1495.55   55.49
   0   3  -7 1381.86   55.39
   0   3   7 1368.26   55.69
   0   3  -7 1358.56   56.19
   0   3   7 1382.36   55.49
   1  -3   7 1082.59   40.70
  -1  -3  -7 1067.19   41.20
   1  -3   7 1088.49   40.90
  -1  -3  -7 1069.49   40.30
   1  -3   7 1030.80   40.90
   1  -3   7 1106.99   41.50
  -1  -3  -7 1074.49   40.90
  -1   3  -7 1036.70   40.90
   1   3   7 1047.60   41.20
   1   3   7 1028.30   41.20
  -1   3  -7  994.30   41.60
  -2  -3  -7 1009.80   38.10
  -2  -3  -7  961.10   37.90
  -2  -3  -7  996.00   37.40
   2  -3   7  984.60   38.00
   2  -3   7  971.40   37.30
   2  -3   7  941.61   37.70
  -2   3  -7  955.00   38.70
   2   3   7  952.80   38.30
   2   3   7  982.90   38.30
  -2   3  -7  941.81   37.90
   3  -3   7 1256.07   49.99
   3  -3   7 1309.07   50.39
  -3  -3  -7 1267.67   50.29
  -3  -3  -7 1295.37   49.80
  -3  -3  -7 1304.17   50.19
  -3   3  -7 1338.87   51.29
  -3   3  -7 1273.17   50.19
   3   3   7 1338.67   50.59
   3   3   7 1308.37   51.19
   4  -3   7  276.97   12.80
   4  -3   7  260.17   13.20
  -4  -3  -7  268.17   13.70
  -4  -3  -7  274.77   12.80
  -4  -3  -7  266.17   13.00
   4   3   7  256.27   13.40
  -4   3  -7  274.77   14.40
  -5  -3  -7 1371.76   51.59
   5  -3   7 1335.87   51.49
   5  -3   7 1269.77   51.99
  -5  -3  -7 1322.07   52.49
   5   3   7 1351.06   52.09
  -5   3  -7 1315.17   52.99
  -6  -3  -7  558.74   24.60
   6  -3   7  518.95   22.70
   6  -3   7  559.34   23.90
   6   3   7  499.35   23.60
  -6   3  -7  517.95   24.80
   6   3   7  544.85   23.90
   7  -3   7   12.70    5.90
  -7  -3  -7    5.60    7.60
   7  -3   7    3.60    5.30
   7   3   7   12.40    7.70
  -7   3  -7   18.50    8.50
   8  -3   7  262.37   15.10
  -8  -3  -7  270.37   18.70
   8  -3   7  282.97   16.90
  -8   3  -7  283.57   19.80
   8   3   7  274.07   16.60
  -9  -4   7    8.70    7.20
   9  -4  -7    8.50    7.30
  -9  -4   7    6.80    8.30
   9   4  -7    7.00    9.00
  -8  -4   7  116.39    9.70
  -8  -4   7  122.29   10.20
   8  -4  -7  121.29   10.60
  -8  -4   7  122.19   11.70
   8   4  -7  121.39   12.70
  -7  -4   7  152.88   11.00
   7  -4  -7  145.49   10.40
  -7  -4   7  164.78   10.40
  -7  -4   7  155.38    9.80
   7   4  -7  145.59   11.60
  -6  -4   7  289.37   14.00
  -6  -4   7  272.77   13.60
   6  -4  -7  289.37   14.20
  -6   4   7  278.77   11.80
   6   4  -7  287.97   15.20
   6   4  -7  282.07   11.90
  -5  -4   7 1339.27   51.99
  -5  -4   7 1300.37   51.79
   5  -4  -7 1341.27   52.19
   5  -4  -7 1319.87   52.19
  -5   4   7 1351.16   50.59
   5   4  -7 1378.46   52.89
   5   4  -7 1338.87   50.79
  -4  -4   7   21.10    4.00
   4  -4  -7   27.20    5.10
   4  -4  -7   22.30    4.40
  -4  -4   7   20.10    4.00
  -4   4   7   28.40    4.30
   4   4  -7   19.90    3.30
   4   4  -7   19.30    4.90
  -4   4   7   19.90    2.80
   3  -4  -7 1528.25   57.79
   3  -4  -7 1540.45   57.79
  -3  -4   7 1542.25   57.59
  -3  -4   7 1502.55   57.59
   3   4  -7 1487.25   58.09
  -3   4   7 1459.65   56.69
   3   4  -7 1486.75   56.79
  -3   4   7 1443.76   57.49
   2  -4  -7  788.82   31.00
  -2  -4   7  802.32   31.00
  -2  -4   7  788.42   30.70
   2  -4  -7  781.12   31.00
  -2   4   7  768.22   30.70
   2   4  -7  769.02   30.30
  -2   4   7  749.13   30.10
   2   4  -7  730.53   31.10
   1  -4  -7  164.28    7.10
  -1  -4   7  163.98    8.10
  -1  -4   7  175.18    8.60
  -1  -4   7  167.18    9.30
   1  -4  -7  164.28    9.00
   1  -4  -7  173.18    9.10
  -1   4   7  160.38    8.70
   1   4  -7  170.38    9.60
   1   4  -7  159.58    8.40
  -1   4   7  147.99    8.10
   0  -4  -7 1419.86   54.29
   0  -4  -7 1409.76   52.89
   0  -4   7 1385.66   53.69
   0  -4   7 1380.96   53.49
   0   4   7 1424.56   53.99
   0   4   7 1402.46   54.09
   0   4  -7 1410.26   53.89
   0   4  -7 1397.26   54.59
   1  -4   7  160.98    8.50
  -1  -4  -7  171.58    7.80
   1  -4   7  151.08    8.20
  -1  -4  -7  156.48    9.00
   1  -4   7  150.78    7.90
   1   4   7  137.99    8.50
  -1   4  -7  130.79    8.40
  -1   4  -7  148.89    9.50
   1   4   7  154.58    8.70
  -2  -4  -7  147.89    8.30
   2  -4   7  156.98    8.90
   2  -4   7  153.88    8.80
  -2  -4  -7  164.88    9.30
   2  -4   7  151.78    8.30
   2   4   7  156.98    9.30
  -2   4  -7  173.38   10.40
  -2   4  -7  147.69    9.70
   2   4   7  177.78    9.70
  -3  -4  -7    4.30    3.70
   3  -4   7    5.90    4.20
   3  -4   7    2.90    3.70
  -3  -4  -7    5.50    4.30
   3   4   7    2.10    4.20
  -3   4  -7    3.60    4.90
   3   4   7    0.30    4.50
   4  -4   7   34.90    5.40
   4  -4   7   29.40    5.60
  -4  -4  -7   34.30    5.30
  -4  -4  -7   34.20    5.70
  -4   4  -7   43.30    7.20
   4   4   7   37.20    6.20
   5  -4   7  211.88   11.30
  -5  -4  -7  201.78   12.00
   5  -4   7  193.58   11.70
  -5  -4  -7  208.88   12.00
  -5   4  -7  205.68   13.70
   5   4   7  210.28   12.50
   6  -4   7  125.59   10.30
   6  -4   7  119.79    9.10
  -6   4  -7  128.79   12.50
   7  -4   7  155.28   10.30
   7  -4   7  134.49   12.10
  -7   4  -7  142.59   14.90
   7   4   7  151.68   13.10
   8   4   7  676.53   31.10
  -8   4  -7  670.63   33.30
   9  -5  -7    0.30    8.20
  -8  -5   7  987.90   40.90
   8  -5  -7  927.21   40.00
  -8  -5   7  929.21   39.70
  -8  -5   7  966.00   39.80
   8   5  -7 1017.00   41.70
  -8   5   7  956.20   37.50
  -7  -5   7  266.87   14.70
  -7  -5   7  242.28   14.20
  -7  -5   7  257.27   15.20
   7  -5  -7  237.68   14.40
  -7   5   7  254.37   11.60
   7   5  -7  244.88   15.60
   7   5  -7  235.68   11.50
  -6  -5   7  210.28   12.10
  -6  -5   7  204.58   12.00
   6  -5  -7  175.08   11.90
   6   5  -7  194.68   13.40
   6   5  -7  195.88   10.00
  -6   5   7  206.08    9.70
   5  -5  -7  425.16   19.40
  -5  -5   7  440.46   19.20
  -5  -5   7  420.76   19.20
   5  -5  -7  441.66   19.70
  -5   5   7  413.36   17.50
   5   5  -7  407.56   17.70
   5   5  -7  429.26   20.00
  -4  -5   7    2.60    4.20
   4  -5  -7    6.30    5.10
   4  -5  -7    4.60    4.20
  -4  -5   7    2.70    4.40
  -4   5   7    2.80    2.60
  -4   5   7    1.70    3.80
   4   5  -7    3.00    5.00
   4   5  -7    1.20    3.30
   3  -5  -7   40.70    5.80
  -3  -5   7   32.50    5.20
  -3  -5   7   33.00    5.20
   3  -5  -7   34.90    5.20
  -3   5   7   32.30    4.30
   3   5  -7   39.90    4.80
   3   5  -7   44.60    6.10
  -3   5   7   42.00    5.20
  -2  -5   7  128.79    8.00
   2  -5  -7  116.09    8.10
   2  -5  -7  115.19    8.30
  -2  -5   7  104.39    7.90
  -2   5   7  110.89    7.80
   2   5  -7  114.99    8.60
   2   5  -7  112.69    7.50
   1  -5  -7   94.09    7.20
   1  -5  -7   94.49    7.30
  -1  -5   7   76.79    6.80
  -1  -5   7   77.09    7.60
   1  -5  -7   85.99    5.00
   1   5  -7   97.09    7.60
   1   5  -7   96.39    7.10
  -1   5   7   89.99    6.30
  -1   5   7   85.79    6.90
   0  -5   7  697.03   28.00
   0  -5  -7  688.93   27.00
   0  -5   7  634.14   27.80
   0  -5  -7  678.23   28.50
   0   5   7  712.63   28.40
   0   5  -7  701.83   28.20
   0   5  -7  741.03   29.00
   0   5   7  698.93   28.40
   1  -5   7  204.78   10.50
  -1  -5  -7  188.48   10.90
  -1  -5  -7  203.08    9.80
   1  -5   7  202.78   10.80
   1  -5   7  222.08   10.60
   1   5   7  201.58   11.00
  -1   5  -7  223.08   11.30
  -1   5  -7  210.78   12.00
   1   5   7  190.58   11.10
   2  -5   7  385.96   16.80
  -2  -5  -7  366.96   16.10
   2  -5   7  367.26   16.80
  -2  -5  -7  354.16   17.10
   2   5   7  352.66   17.20
   2   5   7  409.16   17.90
  -2   5  -7  396.76   18.20
   3  -5   7 1253.57   48.10
  -3  -5  -7 1243.98   48.70
   3  -5   7 1198.58   48.40
  -3  -5  -7 1216.38   47.80
  -3   5  -7 1241.68   49.40
   3   5   7 1258.57   48.90
   4  -5   7   23.70    5.80
  -4  -5  -7   27.60    5.50
  -4  -5  -7   26.20    6.10
   4  -5   7   31.30    5.60
  -4   5  -7   30.30    7.70
   4   5   7   33.70    6.90
   5  -5   7 1226.78   49.00
  -5  -5  -7 1260.87   49.80
  -5  -5  -7 1284.07   49.40
   5  -5   7 1243.88   49.99
  -5   5  -7 1247.08   51.09
   6  -5   7  247.18   13.60
   6  -5   7  222.58   14.80
  -6   5  -7  252.07   17.30
   7  -5   7  173.28   11.90
   7  -5   7  154.98   14.30
  -8  -6   7   95.19   11.80
  -8  -6   7   84.29   11.90
  -8  -6   7   82.39   12.20
   8   6  -7   84.89   12.90
   7  -6  -7  159.88   13.20
  -7  -6   7  162.18   13.90
  -7  -6   7  162.58   13.70
  -7  -6   7  171.78   12.60
   7   6  -7  130.49    9.60
  -7   6   7  150.28    9.70
   7   6  -7  174.08   15.20
  -6  -6   7  192.28   13.00
  -6  -6   7  195.68   12.60
   6  -6  -7  195.08   13.20
   6   6  -7  193.98   14.40
  -6   6   7  197.68   10.40
   6   6  -7  185.48   10.60
  -5  -6   7  813.12   33.90
  -5  -6   7  809.52   33.40
   5  -6  -7  771.22   33.40
   5   6  -7  773.02   33.70
  -5   6   7  792.62   31.90
   5   6  -7  833.42   32.20
   4  -6  -7   87.49    9.30
  -4  -6   7   79.59    8.80
   4  -6  -7   86.59    8.90
  -4  -6   7   76.29    8.50
  -4   6   7   98.29    8.20
   4   6  -7   81.09    7.10
   4   6  -7   83.39    9.80
  -4   6   7   86.09    6.80
   3  -6  -7 1021.70   41.40
   3  -6  -7  999.00   41.10
  -3  -6   7 1028.80   41.10
   3   6  -7 1015.60   40.50
  -3   6   7 1006.20   41.00
  -3   6   7 1055.59   40.50
   3   6  -7 1049.79   41.50
   2  -6  -7  981.20   40.20
  -2  -6   7  984.60   39.90
   2  -6  -7  982.30   40.20
   2   6  -7 1025.80   40.50
  -2   6   7 1027.90   40.10
   2   6  -7  997.70   39.60
  -1  -6   7  343.37   16.30
   1  -6  -7  359.96   16.80
   1  -6  -7  325.87   14.30
   1  -6  -7  350.66   16.70
  -1   6   7  334.97   16.40
   1   6  -7  389.56   19.90
  -1   6   7  356.66   16.20
   1   6  -7  377.06   16.50
   0  -6  -7 1114.09   45.10
   0  -6  -7 1099.39   43.30
   0  -6   7 1133.19   44.50
   0   6   7 1145.79   45.00
   0   6  -7 1207.08   44.90
   0   6   7 1099.29   44.90
  -1  -6  -7  196.48    9.90
  -1  -6  -7  199.18   11.50
   1  -6   7  203.08   11.00
   1   6   7  182.78   11.50
   1   6   7  207.78   12.00
  -2  -6  -7  173.38    9.50
   2  -6   7  162.28   10.50
  -2  -6  -7  167.48   10.90
   2   6   7  163.08   11.00
   2   6   7  159.18   11.70
  -3  -6  -7   43.00    7.10
  -3  -6  -7   56.89    6.40
   3  -6   7   42.00    6.80
   3   6   7   68.59    8.40
  -4  -6  -7   70.69    9.20
  -4  -6  -7   77.69    8.60
   4  -6   7   65.59    8.20
  -5  -6  -7  236.38   13.80
  -5  -6  -7  224.38   14.20
   5  -6   7  209.38   14.50
   6  -6   7  205.48   15.30
   6  -7  -7  137.59   15.90
  -6  -7   7  138.29   12.50
  -6   7   7  123.79   10.20
   6   7  -7  126.39   12.00
   5  -7  -7  198.98   14.40
  -5  -7   7  201.08   13.80
  -5   7   7  205.38   13.50
   5   7  -7  210.78   12.70
  -5   7   7  215.08   11.80
   4  -7  -7  147.59   12.50
  -4  -7   7  129.59   11.00
   4  -7  -7  139.59   11.70
  -4   7   7  131.19   10.60
  -4   7   7  134.29    9.50
   4   7  -7  136.79    9.90
  -3  -7   7   67.49    8.80
   3  -7  -7   68.19    8.70
   3  -7  -7   72.89    9.60
  -3   7   7   59.69    7.70
   3   7  -7   62.59    7.90
  -3   7   7   54.29    7.30
   2  -7  -7   81.19    9.50
   2  -7  -7   79.99    9.60
  -2  -7   7   84.09    8.90
   2   7  -7   86.99    9.00
  -2   7   7   81.89    8.90
  -2   7   7   84.29    8.10
   1  -7  -7  100.49    6.50
   1  -7  -7   99.39    9.80
   1  -7  -7   93.79    9.80
  -1  -7   7   99.69    9.00
  -1   7   7   95.89    8.80
   1   7  -7  110.19    9.70
  -1   7   7   94.19    9.10
   0  -7   7  564.44   24.80
   0  -7  -7  576.74   25.60
   0  -7  -7  551.64   23.10
   0   7   7  603.64   25.60
   0   7   7  568.84   25.20
  -1  -7  -7   54.09    6.70
  -1  -7  -7   61.39    8.20
   1   7   7   58.99    8.20
   1   7   7   53.39    7.80
  -2  -7  -7  568.74   23.90
   2  -7   7  594.34   24.50
  -2  -7  -7  547.25   25.50
   2   7   7  552.24   25.80
   3  -7   7  828.22   32.50
  -3  -7  -7  779.92   33.70
  -3  -7  -7  765.42   32.20
   3  -7   7  771.92   33.00
   4  -7   7    2.40    6.10
  -4  -7  -7   -2.40    7.70
  -4  -7  -7    2.10    7.00
   4  -7   7    3.20    6.60
   5  -7   7  677.53   34.20
  -5  -7  -7  700.03   30.60
  -5  -7  -7  707.63   31.60
   4   8  -7    1.50    8.10
   3  -8  -7  760.22   33.90
   3  -8  -7  784.52   33.90
  -3  -8   7  724.93   33.30
  -3   8   7  773.02   33.40
   3   8  -7  811.42   33.10
   2  -8  -7  784.02   35.20
   2  -8  -7  851.91   35.60
  -2  -8   7  773.42   34.70
   2   8  -7  852.71   34.80
  -2   8   7  794.52   34.80
  -2   8   7  837.92   34.80
  -1  -8   7   18.60    7.60
   1  -8  -7   16.10    8.00
   1  -8  -7   17.30    8.20
  -1   8   7   16.30    6.80
  -1   8   7   16.00    7.50
   0  -8  -7  533.15   23.10
   0  -8   7  604.04   25.90
   0  -8  -7  528.05   26.10
   0   8   7  549.95   25.90
   0   8   7  586.94   26.40
  -1  -8  -7  111.19    9.10
  -1  -8  -7   99.59   11.50
   1   8   7   98.89   12.60
   2  -8   7   50.09    8.00
 -10   0   8  749.53   31.40
 -10   0   8  630.54   27.50
  -9   0   8   12.60    4.00
   9   0  -8   10.00    7.30
  -9   0   8    7.90    6.80
   8   0  -8 1348.27   54.79
  -8   0   8 1402.96   54.59
  -7   0   8  872.31   35.60
   7   0  -8  865.81   35.80
  -7   0   8  885.21   34.90
  -6   0   8  282.97   12.70
  -6   0   8  223.08   10.20
   6   0  -8  278.77   13.20
  -5   0   8 2310.47   85.59
  -5   0   8 2273.47   84.59
   5   0  -8 2270.37   85.69
   5   0  -8 2152.88   85.29
  -4   0   8   23.70    3.30
  -4   0   8   23.00    4.20
   4   0  -8   17.70    4.10
   4   0  -8   16.70    3.80
   3   0  -8 1285.77   48.50
  -3   0   8 1251.77   47.70
   3   0  -8 1254.47   48.40
  -3   0   8 1271.57   47.40
  -3   0   8 1191.38   48.40
  -2   0   8    1.00    2.50
   2   0  -8    3.80    3.10
  -2   0   8    5.00    2.50
   2   0  -8    2.90    3.20
  -1   0   8    7.30    2.70
   1   0  -8    5.30    3.10
   1   0  -8    7.40    2.00
  -1   0   8    7.40    2.80
   1   0  -8    6.40    1.80
   1   0  -8    7.30    3.10
   0   0   8   37.60    4.40
   0   0  -8   38.30    4.90
   0   0  -8   31.80    4.20
   0   0   8   24.30    3.70
   0   0  -8   29.40    3.50
  -1   0  -8  204.68   10.40
  -1   0  -8  211.28   10.00
   1   0   8  216.88   10.30
  -1   0  -8  185.78    9.20
   1   0   8  200.78    9.90
  -2   0  -8  243.48   11.50
   2   0   8  277.17   13.00
   2   0   8  264.77   12.30
  -2   0  -8  253.57   11.80
   2   0   8  260.87   13.10
  -2   0  -8  262.07   12.70
   3   0   8 1566.94   60.59
   3   0   8 1592.94   61.09
  -3   0  -8 1577.54   60.89
  -3   0  -8 1568.34   59.89
   3   0   8 1514.65   60.09
  -3   0  -8 1609.04   59.89
   4   0   8    1.40    4.50
   4   0   8    1.90    4.10
  -4   0  -8   -0.10    4.50
  -4   0  -8   -0.90    4.30
   5   0   8 1188.08   46.70
  -5   0  -8 1168.98   47.80
   5   0   8 1218.98   47.30
   6   0   8  281.27   14.20
  -6   0  -8  286.67   15.90
   6   0   8  250.97   14.30
   7   0   8  306.67   15.70
  -7   0  -8  287.97   17.70
   7   0   8  284.07   16.00
   8   0   8  824.72   35.50
  -8   0  -8  812.22   36.90
   9   0   8  164.08   16.10
 -10  -1   8  258.67   17.40
 -10  -1   8  251.77   13.40
 -10   1   8  224.48   16.80
  -9  -1   8   11.40    4.60
  -9  -1   8    7.60    6.90
  -9   1   8   10.60    7.20
   9   1  -8    9.10    7.60
  -8  -1   8   66.39   10.70
  -8  -1   8   64.19    8.70
  -8  -1   8   73.19    6.10
   8  -1  -8   66.49    9.70
  -8   1   8   79.09    9.20
   8   1  -8   81.29    9.80
  -7  -1   8   43.70    5.70
   7  -1  -8   42.60    6.40
   7  -1  -8   42.80    6.50
  -7  -1   8   41.70    4.70
  -7   1   8   49.70    6.40
  -7   1   8   43.60    6.60
   7   1  -8   39.70    6.50
   6  -1  -8    8.50    4.50
   6  -1  -8    9.80    4.70
   6  -1  -8   12.90    4.40
  -6  -1   8    8.40    2.70
  -6  -1   8    9.90    4.40
   6   1  -8    6.10    4.50
  -6   1   8    5.80    4.60
  -6   1   8    6.20    3.60
  -5  -1   8  177.88    7.90
  -5  -1   8  166.28    9.30
   5  -1  -8  174.98    8.90
   5  -1  -8  181.68    9.70
   5  -1  -8  168.08    9.60
  -5   1   8  162.38    8.60
   5   1  -8  159.88    9.80
  -5   1   8  153.08    9.70
   4  -1  -8   70.79    6.00
   4  -1  -8   59.49    5.70
   4  -1  -8   63.59    5.30
  -4  -1   8   76.99    6.00
  -4  -1   8   73.69    4.50
   4   1  -8   64.79    6.10
  -4   1   8   64.09    5.10
  -3  -1   8 1693.53   64.79
   3  -1  -8 1789.92   65.49
  -3  -1   8 1655.33   65.49
  -3  -1   8 1758.52   64.79
   3  -1  -8 1666.13   65.49
  -3   1   8 1728.63   64.99
   3   1  -8 1701.43   65.49
  -3   1   8 1751.22   64.49
   3   1  -8 1729.13   65.79
  -3   1   8 1703.23   64.29
  -2  -1   8 2221.38   82.09
  -2  -1   8 2170.48   82.59
   2  -1  -8 2194.28   82.59
  -2  -1   8 2225.78   81.99
   2  -1  -8 2256.67   82.59
   2   1  -8 2162.08   82.89
   2   1  -8 2176.38   81.09
   2   1  -8 2102.09   82.49
  -2   1   8 2091.99   82.09
   2   1  -8 2158.48   81.19
  -2   1   8 2235.18   81.89
   1  -1  -8  158.88    8.60
   1  -1  -8  164.18    8.60
  -1  -1   8  152.58    8.00
  -1  -1   8  156.38    8.40
  -1  -1   8  157.68    8.10
   1  -1  -8  171.78    6.80
  -1   1   8  184.58    8.10
  -1   1   8  144.69    8.10
   1   1  -8  172.18    8.50
   1   1  -8  157.08    8.90
   1   1  -8  153.78    7.30
   0  -1  -8 2850.61  107.79
   0  -1   8 2862.11  107.59
   0  -1   8 2877.01  107.69
   0  -1  -8 2982.20  106.79
   0  -1  -8 2932.61  107.89
   0  -1   8 2860.91  107.79
   0   1   8 2799.42  107.69
   0   1  -8 2881.11  108.19
   0   1  -8 2839.72  106.99
   0   1  -8 2744.63  107.59
   0   1   8 2886.81  107.79
  -1  -1  -8  873.61   34.10
   1  -1   8  893.71   34.40
   1  -1   8  872.71   34.10
  -1  -1  -8  848.32   34.30
  -1  -1  -8  845.82   33.30
   1  -1   8  841.22   33.90
  -1   1  -8  835.02   34.60
  -1   1  -8  873.11   34.00
   1   1   8  911.31   34.50
   1   1   8  870.91   34.20
  -1   1  -8  859.31   33.50
   2  -1   8 1089.49   41.50
   2  -1   8 1067.39   41.70
   2  -1   8  992.70   41.10
  -2  -1  -8 1097.89   42.00
  -2  -1  -8 1090.79   41.00
  -2  -1  -8 1062.79   41.40
   2  -1   8 1086.59   42.10
  -2   1  -8  988.00   41.00
  -2   1  -8 1049.79   42.20
  -2   1  -8 1074.49   41.30
   2   1   8 1057.89   41.70
   2   1   8 1147.19   42.40
   3  -1   8  514.75   20.90
   3  -1   8  490.45   22.20
  -3  -1  -8  513.05   22.10
   3  -1   8  483.35   21.60
  -3  -1  -8  487.85   21.10
   3  -1   8  520.95   21.50
  -3  -1  -8  521.45   21.30
  -3   1  -8  466.25   23.40
   3   1   8  526.45   21.80
  -3   1  -8  509.75   21.30
  -3   1  -8  536.35   22.40
   3   1   8  586.64   22.80
   4  -1   8  164.48   10.20
  -4  -1  -8  194.28   10.90
   4  -1   8  158.78    9.70
  -4  -1  -8  184.08    9.80
   4   1   8  174.88   10.10
   4   1   8  169.98   10.10
  -4   1  -8  172.18   11.00
  -4   1  -8  152.28    9.90
   5  -1   8   13.60    4.70
  -5  -1  -8   26.00    6.20
  -5  -1  -8   20.30    5.60
   5  -1   8   28.30    5.80
  -5   1  -8   20.80    6.10
   5   1   8   17.50    5.30
   5   1   8   21.80    5.60
   6  -1   8   25.90    5.80
  -6  -1  -8   33.70    7.30
   6  -1   8   27.10    6.30
  -6   1  -8   35.80    7.40
   6   1   8   27.60    6.50
   6   1   8   28.40    6.80
   7  -1   8   81.09   10.10
   7  -1   8   73.39    9.60
  -7  -1  -8   76.49   10.00
   7   1   8   86.09   10.20
   7   1   8   79.09    9.70
  -7   1  -8   78.99   10.50
   8  -1   8  205.48   14.90
  -8  -1  -8  177.28   16.40
   8  -1   8  208.88   13.80
  -8   1  -8  186.48   16.60
   8   1   8  187.78   14.20
   8   1   8  184.78   13.70
 -10  -2   8  264.77   14.20
 -10  -2   8  273.47   18.00
  10   2  -8  214.38   17.60
  -9  -2   8   37.40    5.90
  -9  -2   8   37.00    8.30
   9   2  -8   40.80    9.00
   8  -2  -8  976.10   40.20
  -8  -2   8  981.00   40.50
  -8  -2   8  995.90   38.60
  -8  -2   8  937.61   39.20
  -8   2   8 1020.90   40.20
   8   2  -8  970.90   40.90
  -7  -2   8  569.74   24.10
  -7  -2   8  562.74   25.00
   7  -2  -8  590.34   24.90
   7  -2  -8  606.44   25.90
   7   2  -8  610.14   26.30
  -7   2   8  609.64   25.60
  -7   2   8  632.64   24.80
   6  -2  -8  666.73   28.80
   6  -2  -8  681.83   28.80
   6  -2  -8  705.13   28.50
  -6  -2   8  701.53   27.80
  -6  -2   8  722.13   28.80
  -6   2   8  707.73   29.20
  -6   2   8  735.73   28.80
   6   2  -8  673.03   29.50
  -6   2   8  741.23   28.40
   5  -2  -8 1680.93   68.99
   5  -2  -8 1778.92   68.79
   5  -2  -8 1790.02   68.89
  -5  -2   8 1836.12   68.29
  -5  -2   8 1845.32   69.09
   5   2  -8 1843.42   69.79
  -5   2   8 1869.91   68.69
   4  -2  -8  246.68   11.70
  -4  -2   8  254.87   11.10
   4  -2  -8  248.08   12.10
   4  -2  -8  251.57   11.70
  -4  -2   8  251.87   11.80
  -4   2   8  238.38   11.30
   4   2  -8  228.58   12.30
  -3  -2   8  396.26   16.60
   3  -2  -8  401.06   17.40
   3  -2  -8  425.96   17.10
  -3  -2   8  393.66   17.00
   3  -2  -8  414.26   17.00
  -3   2   8  370.06   16.60
   3   2  -8  392.46   15.50
  -3   2   8  391.16   15.70
   3   2  -8  420.16   17.80
   2  -2  -8  137.49    7.80
  -2  -2   8  142.19    7.30
  -2  -2   8  139.29    7.60
   2  -2  -8  153.18    7.70
  -2  -2   8  133.89    6.90
   2   2  -8  113.69    8.10
   2   2  -8  142.89    6.40
  -2   2   8  118.59    6.40
  -2   2   8  120.49    7.20
   1  -2  -8    8.30    3.30
  -1  -2   8   12.90    3.20
  -1  -2   8   11.30    2.80
  -1  -2   8   19.10    3.70
   1  -2  -8   13.80    3.70
  -1   2   8    9.10    2.50
  -1   2   8   11.20    3.00
   1   2  -8    9.30    3.70
   1   2  -8    6.90    2.10
   0  -2  -8  290.17   13.50
   0  -2   8  330.87   13.50
   0  -2   8  314.47   13.60
   0  -2   8  310.17   13.30
   0  -2  -8  306.77   12.40
   0  -2  -8  297.37   13.50
   0   2   8  316.17   13.30
   0   2  -8  279.37   14.00
   0   2   8  289.07   13.40
   0   2  -8  279.07   12.80
   1  -2   8  205.08    9.60
  -1  -2  -8  191.68    9.90
   1  -2   8  195.28   10.00
   1  -2   8  179.48    9.60
  -1  -2  -8  187.98    9.70
  -1  -2  -8  204.08    8.90
   1   2   8  192.68   10.00
   1   2   8  204.88    9.90
  -1   2  -8  181.98   10.40
  -1   2  -8  172.78    9.30
   2  -2   8  670.83   26.30
   2  -2   8  628.34   26.50
   2  -2   8  617.44   25.90
  -2  -2  -8  648.44   26.30
  -2  -2  -8  646.64   25.40
  -2  -2  -8  606.44   25.90
   2  -2   8  699.43   25.60
  -2   2  -8  640.04   26.90
   2   2   8  648.44   26.30
   2   2   8  660.93   26.80
  -2   2  -8  587.24   25.70
   3  -2   8  425.06   19.50
  -3  -2  -8  462.85   20.00
  -3  -2  -8  452.45   19.30
  -3  -2  -8  470.45   19.10
   3  -2   8  458.85   19.90
   3   2   8  471.25   20.50
  -3   2  -8  440.66   19.50
  -3   2  -8  456.25   20.60
   3   2   8  479.05   20.00
  -4  -2  -8  101.19    8.90
   4  -2   8  101.19    7.90
  -4  -2  -8  105.19    7.60
  -4  -2  -8   87.49    7.50
   4  -2   8  101.79    8.00
   4   2   8  102.19    8.10
  -4   2  -8  100.19    9.00
  -4   2  -8   88.89    9.70
   5  -2   8 1358.16   55.19
   5  -2   8 1433.26   55.79
  -5  -2  -8 1456.15   55.09
  -5  -2  -8 1406.46   56.09
   5   2   8 1418.76   55.69
  -5   2  -8 1444.46   56.59
  -6  -2  -8  869.41   36.70
   6  -2   8  835.12   35.30
   6  -2   8  893.21   36.30
   6   2   8  886.01   36.10
   6   2   8  837.22   35.60
  -6   2  -8  903.41   37.30
  -7  -2  -8  211.28   15.60
   7  -2   8  211.78   14.20
   7  -2   8  204.28   13.10
   7   2   8  223.78   14.30
   7   2   8  243.28   14.80
  -7   2  -8  238.68   16.30
   8  -2   8  782.82   32.30
   8  -2   8  712.13   33.30
  -8  -2  -8  764.92   35.00
  -8   2  -8  754.72   35.60
   8   2   8  760.92   33.00
  -9  -3   8    4.30    7.90
  -9  -3   8    3.50    6.00
   9   3  -8    2.20    8.80
  -8  -3   8  152.18   11.80
  -8  -3   8  143.59    9.80
   8  -3  -8  131.49   11.00
  -8  -3   8  138.69   10.20
   8   3  -8  149.39   12.70
  -7  -3   8   46.20    5.80
   7  -3  -8   46.00    6.30
  -7  -3   8   47.70    6.70
   7   3  -8   51.99    7.50
  -6  -3   8   83.79    7.40
   6  -3  -8   72.59    7.40
  -6  -3   8   79.19    6.60
   6  -3  -8   85.19    8.40
   6   3  -8   73.69    8.50
  -6   3   8   78.19    7.00
  -5  -3   8  367.46   15.80
   5  -3  -8  356.26   16.90
   5  -3  -8  361.96   16.40
  -5  -3   8  375.06   16.50
  -5   3   8  360.36   16.10
   5   3  -8  363.66   17.40
  -4  -3   8  198.58    9.40
   4  -3  -8  169.78   10.20
   4  -3  -8  192.88    9.90
  -4  -3   8  198.98    9.80
   4   3  -8  167.78    7.90
  -4   3   8  170.88    9.40
   4   3  -8  177.08   10.60
  -3  -3   8  738.93   29.80
   3  -3  -8  715.13   30.10
  -3  -3   8  777.42   29.90
   3  -3  -8  717.13   29.90
  -3   3   8  789.82   29.80
  -3   3   8  729.93   28.70
   3   3  -8  755.32   30.50
   3   3  -8  739.23   28.70
  -2  -3   8 1909.11   69.79
   2  -3  -8 1790.62   69.79
  -2  -3   8 1856.51   69.69
   2   3  -8 1822.92   70.09
  -2   3   8 1793.92   68.89
  -2   3   8 1826.42   69.59
   2   3  -8 1798.02   68.79
  -1  -3   8  399.26   16.30
  -1  -3   8  360.76   15.60
  -1  -3   8  397.76   16.60
   1  -3  -8  397.56   16.60
   1  -3  -8  379.36   16.60
   1   3  -8  344.87   16.80
  -1   3   8  386.36   15.80
   1   3  -8  350.86   15.60
  -1   3   8  360.36   16.10
   0  -3   8 4821.92  172.98
   0  -3   8 4618.34  173.48
   0  -3  -8 4925.21  172.98
   0  -3  -8 4567.74  171.98
   0  -3  -8 4558.74  173.28
   0  -3   8 4740.33  172.98
   0   3  -8 4531.05  173.78
   0   3   8 4581.14  173.08
   0   3  -8 4564.84  172.68
   0   3   8 4424.46  173.18
  -1  -3  -8  312.77   14.00
  -1  -3  -8  311.07   13.00
  -1  -3  -8  323.87   14.20
   1  -3   8  315.87   13.60
   1  -3   8  314.87   13.80
   1  -3   8  318.27   14.50
  -1   3  -8  285.97   13.70
  -1   3  -8  285.47   14.70
   1   3   8  292.47   14.00
   1   3   8  295.57   14.10
   2  -3   8  766.52   30.30
   2  -3   8  751.22   29.80
   2  -3   8  762.22   30.50
  -2  -3  -8  740.23   30.50
  -2  -3  -8  768.52   30.50
  -2  -3  -8  745.93   29.70
  -2   3  -8  766.42   31.40
   2   3   8  752.92   31.00
   2   3   8  785.92   30.80
  -2   3  -8  740.43   30.30
  -3  -3  -8  468.85   20.60
   3  -3   8  476.95   20.70
  -3  -3  -8  480.45   21.00
  -3  -3  -8  483.75   20.10
   3  -3   8  501.35   20.50
   3   3   8  489.65   21.80
  -3   3  -8  458.05   20.60
  -3   3  -8  480.25   21.70
   3   3   8  484.95   21.00
  -4  -3  -8   68.69    7.30
  -4  -3  -8   74.69    7.40
   4  -3   8   62.89    7.40
  -4  -3  -8   66.49    8.50
   4  -3   8   66.29    7.10
   4   3   8   65.09    7.60
  -4   3  -8   63.19    8.80
  -5  -3  -8   99.79    9.10
  -5  -3  -8   95.79   10.60
   5  -3   8   88.89    8.80
   5  -3   8   99.09    8.30
   5   3   8  103.29    9.50
  -5   3  -8   98.19   10.40
   6  -3   8    2.50    5.60
   6  -3   8    2.00    5.80
  -6  -3  -8    2.30    7.10
   6   3   8    4.70    6.80
  -6   3  -8    2.60    7.40
  -7  -3  -8   18.50    9.10
   7  -3   8   19.10    7.90
   7  -3   8   13.10    6.60
  -7   3  -8   20.80    9.20
   7   3   8   20.00    8.20
  -8  -3  -8  165.78   17.30
   8  -3   8  173.08   14.50
  -8   3  -8  185.68   17.90
   8   3   8  185.68   15.70
  -9  -4   8    1.10    8.20
  -9  -4   8    3.20    7.10
   9  -4  -8    1.90    8.30
   9   4  -8   10.30    9.80
  -8  -4   8 1333.17   50.99
  -8  -4   8 1244.58   51.79
  -8  -4   8 1245.18   50.49
   8  -4  -8 1270.47   50.99
   8   4  -8 1285.37   52.49
  -7  -4   8  691.13   27.90
  -7  -4   8  677.13   28.10
   7  -4  -8  612.74   28.10
   7   4  -8  662.13   29.40
  -6  -4   8  616.54   25.70
   6  -4  -8  593.04   26.70
   6  -4  -8  599.24   26.00
  -6  -4   8  627.64   26.10
   6   4  -8  633.44   27.20
  -5  -4   8 1458.85   55.89
  -5  -4   8 1433.16   55.59
   5  -4  -8 1459.85   56.19
   5  -4  -8 1470.95   55.99
  -5   4   8 1475.15   55.69
   5   4  -8 1438.06   56.59
  -5   4   8 1403.96   54.09
   5   4  -8 1359.86   54.19
   4  -4  -8  196.28   10.90
  -4  -4   8  211.68   10.80
   4  -4  -8  175.68   11.10
  -4  -4   8  201.68   10.40
  -4   4   8  209.88   10.50
   4   4  -8  192.48    9.10
  -4   4   8  187.18    8.80
   4   4  -8  192.78   11.50
   3  -4  -8  238.28   12.70
  -3  -4   8  250.67   12.40
  -3  -4   8  250.57   12.50
   3  -4  -8  252.07   12.50
  -3   4   8  251.67   12.30
  -3   4   8  256.67   11.10
   3   4  -8  255.07   13.30
   3   4  -8  271.17   11.50
  -2  -4   8  438.86   19.20
   2  -4  -8  435.46   19.30
  -2  -4   8  448.86   19.00
   2  -4  -8  418.36   19.10
  -2   4   8  453.45   19.00
   2   4  -8  441.46   19.80
   2   4  -8  448.96   18.30
  -2   4   8  442.66   18.20
  -1  -4   8  240.88   12.10
   1  -4  -8  249.38   12.40
  -1  -4   8  242.78   11.90
   1   4  -8  245.28   11.50
  -1   4   8  234.18   11.30
  -1   4   8  258.47   12.10
   1   4  -8  258.37   12.90
   0  -4   8    9.30    3.50
   0  -4   8    9.50    3.70
   0  -4  -8   20.50    3.00
   0  -4   8   12.20    3.80
   0  -4  -8    8.60    3.90
   0   4  -8    7.30    3.50
   0   4  -8   15.40    4.90
   0   4   8   14.90    4.10
   0   4   8   12.80    3.70
  -1  -4  -8   20.90    4.80
   1  -4   8   15.90    4.10
  -1  -4  -8   11.30    3.40
   1  -4   8   15.00    4.00
  -1   4  -8   20.80    4.50
  -1   4  -8   12.70    4.70
   1   4   8    9.00    4.00
   1   4   8   14.50    4.20
   2  -4   8  300.27   13.90
  -2  -4  -8  288.57   13.20
   2  -4   8  305.57   14.00
  -2  -4  -8  306.97   14.40
  -2   4  -8  296.47   14.40
   2   4   8  283.27   14.40
  -2   4  -8  295.57   15.30
   2   4   8  271.77   14.30
   3  -4   8  725.23   28.50
  -3  -4  -8  680.33   27.90
  -3  -4  -8  696.83   28.70
   3  -4   8  693.83   28.70
  -3   4  -8  707.83   29.90
   3   4   8  637.74   28.80
   3   4   8  707.83   29.60
   4  -4   8   29.50    5.90
  -4  -4  -8   31.50    6.10
  -4  -4  -8   31.50    5.70
   4  -4   8   31.10    5.80
   4   4   8   30.20    6.40
  -4   4  -8   24.40    6.90
   5  -4   8 1668.33   65.19
  -5  -4  -8 1692.73   64.29
   5  -4   8 1611.74   64.19
  -5   4  -8 1635.44   66.09
   5   4   8 1706.73   65.09
   6  -4   8  384.36   18.60
   6  -4   8  390.76   19.70
  -6   4  -8  416.56   21.90
   7  -4   8  348.07   17.90
   7  -4   8  345.27   19.50
  -7   4  -8  369.76   22.20
   8  -5  -8   37.00    8.70
  -8  -5   8   30.30    9.30
  -8  -5   8   44.00    8.60
  -8  -5   8   32.10    8.50
   8   5  -8   46.30   10.60
  -8   5   8   40.80    6.30
  -7  -5   8   22.00    7.00
  -7  -5   8   12.90    7.20
   7  -5  -8   10.50    6.30
  -7  -5   8   13.80    5.90
  -7   5   8   13.60    3.90
   7   5  -8   10.60    7.80
  -6  -5   8   67.29    8.70
  -6  -5   8   73.49    8.10
   6  -5  -8   74.59    8.70
   6   5  -8   69.79    8.70
   6   5  -8   66.19    6.10
  -6   5   8   72.39    5.70
  -5  -5   8  353.36   17.40
   5  -5  -8  363.66   17.60
   5  -5  -8  387.16   18.20
  -5  -5   8  352.46   17.50
  -5   5   8  366.56   17.20
  -5   5   8  371.86   15.50
   5   5  -8  381.66   18.60
   5   5  -8  361.26   15.70
   4  -5  -8   19.10    5.70
  -4  -5   8   19.90    5.10
   4  -5  -8   21.20    5.20
  -4  -5   8   26.10    5.50
   4   5  -8   20.50    6.00
  -4   5   8   20.60    4.80
   4   5  -8   17.90    3.90
  -4   5   8   20.10    3.60
  -3  -5   8  926.01   38.00
   3  -5  -8  922.01   38.20
   3  -5  -8  947.41   38.20
  -3  -5   8  929.41   37.90
  -3   5   8  972.90   38.00
   3   5  -8 1007.90   38.80
   3   5  -8  933.71   37.10
  -2  -5   8  424.96   18.80
   2  -5  -8  431.06   19.10
  -2  -5   8  425.16   19.20
   2  -5  -8  421.06   19.10
  -2   5   8  413.26   18.10
   2   5  -8  420.86   19.70
  -2   5   8  443.06   18.90
   2   5  -8  417.06   18.20
  -1  -5   8  318.67   17.40
  -1  -5   8  377.66   16.90
   1  -5  -8  375.86   17.50
  -1   5   8  408.46   16.90
   1   5  -8  381.76   17.70
  -1   5   8  394.46   17.30
   1   5  -8  387.86   16.80
   0  -5  -8 1429.56   53.39
   0  -5  -8 1379.46   55.09
   0  -5   8 1451.45   54.59
   0   5   8 1422.96   55.09
   0   5  -8 1393.56   54.59
   0   5  -8 1412.06   55.49
   0   5   8 1383.06   54.79
  -1  -5  -8  555.84   22.40
  -1  -5  -8  546.35   23.90
   1  -5   8  561.94   23.30
   1  -5   8  558.44   23.30
  -1   5  -8  554.44   23.70
  -1   5  -8  577.64   24.70
   1   5   8  558.34   23.90
   1   5   8  537.65   23.90
  -2  -5  -8  405.56   18.30
   2  -5   8  385.06   17.30
  -2  -5  -8  386.06   16.80
   2  -5   8  389.16   17.60
   2   5   8  382.46   18.50
   2   5   8  369.46   18.20
  -2   5  -8  390.56   19.10
   3  -5   8  553.74   22.90
   3  -5   8  506.65   23.10
  -3  -5  -8  537.55   23.50
  -3  -5  -8  530.65   22.50
  -3   5  -8  549.15   24.70
   3   5   8  517.65   23.70
  -4  -5  -8   66.79    8.80
   4  -5   8   55.09    7.20
   4  -5   8   71.09    8.10
  -4  -5  -8   66.99    8.10
  -4   5  -8   82.09   11.30
   4   5   8   69.29    8.70
   5  -5   8   75.59    8.90
  -5  -5  -8   69.19    8.90
  -5  -5  -8   73.29    9.50
   5  -5   8   79.69    9.70
  -5   5  -8   87.89   12.60
   6  -5   8   34.80    7.70
   6  -5   8   21.90    8.50
  -6   5  -8   30.00   10.20
  -7  -6   8  243.88   15.60
  -7  -6   8  228.68   16.60
  -7  -6   8  260.37   16.60
   7  -6  -8  244.68   15.80
   7   6  -8  256.67   17.60
   7   6  -8  218.38   11.90
  -7   6   8  244.28   12.40
  -6  -6   8  156.08   12.10
  -6  -6   8  158.08   12.90
   6  -6  -8  144.49   12.30
  -6   6   8  149.49    9.10
   6   6  -8  168.78   14.20
   6   6  -8  148.29    9.40
  -6   6   8  161.58   11.80
   5  -6  -8 1011.10   41.20
  -5  -6   8  997.80   41.10
  -5  -6   8 1012.70   41.00
   5  -6  -8 1003.60   41.30
   5   6  -8  995.60   39.50
   5   6  -8 1025.20   41.80
  -5   6   8  975.80   39.30
  -5   6   8 1008.70   40.80
  -4  -6   8   37.30    7.10
   4  -6  -8   32.00    6.60
   4  -6  -8   37.50    7.50
  -4  -6   8   38.50    6.90
   4   6  -8   42.00    7.70
   4   6  -8   31.80    5.30
  -4   6   8   38.00    5.90
  -4   6   8   43.10    6.50
  -3  -6   8  418.96   19.80
   3  -6  -8  465.35   20.30
   3  -6  -8  405.56   20.20
  -3   6   8  436.46   19.90
   3   6  -8  439.16   19.20
   3   6  -8  425.16   20.50
  -2  -6   8   95.39    8.60
   2  -6  -8   75.69    8.50
   2  -6  -8   87.69    8.50
  -2   6   8   94.19    8.20
   2   6  -8   69.19    7.70
  -2   6   8   86.99    7.30
   2   6  -8   85.49    9.90
   1  -6  -8   61.29    7.50
  -1  -6   8   51.49    6.70
   1   6  -8   49.99    6.90
  -1   6   8   46.40    6.70
  -1   6   8   38.90    6.30
   1   6  -8   56.89    8.00
   0  -6   8   77.79    8.00
   0  -6  -8   79.39    6.20
   0  -6  -8   79.09    8.40
   0   6  -8   77.99    9.60
   0   6   8   76.09    8.00
   0   6   8   74.19    8.30
   0   6  -8   76.89    8.10
  -1  -6  -8   43.70    7.10
  -1  -6  -8   48.40    5.40
   1  -6   8   45.80    7.80
   1   6   8   45.20    6.80
   1   6   8   54.79    8.00
  -2  -6  -8  128.59   10.60
   2  -6   8  136.09   10.10
  -2  -6  -8  128.09    9.00
   2  -6   8  128.49   10.20
   2   6   8  145.39   11.00
   2   6   8  156.98   11.70
   3  -6   8  668.23   28.30
  -3  -6  -8  681.63   27.90
  -3  -6  -8  668.83   29.10
   3  -6   8  665.33   28.80
   3   6   8  675.53   29.50
  -4  -6  -8    4.30    6.30
   4  -6   8    3.50    7.20
  -4  -6  -8    5.90    7.10
   4  -6   8    4.80    6.50
  -5  -6  -8  888.21   36.30
   5  -6   8  900.51   36.00
   5  -6   8  825.32   37.20
  -5  -6  -8  862.91   37.00
   5  -7  -8  223.58   15.10
  -5  -7   8  211.18   14.70
  -5   7   8  222.68   12.50
   5   7  -8  226.98   13.30
  -5   7   8  209.88   14.30
  -4  -7   8   40.40    7.80
   4  -7  -8   47.00    9.20
   4  -7  -8   46.60    8.70
  -4   7   8   56.59    8.20
   4   7  -8   48.20    7.10
  -4   7   8   42.80    6.30
  -3  -7   8  581.94   26.60
   3  -7  -8  639.54   27.40
   3  -7  -8  589.84   27.10
  -3   7   8  602.94   26.80
  -3   7   8  602.44   25.80
   3   7  -8  597.74   25.80
   2  -7  -8  501.95   23.20
   2  -7  -8  465.55   23.00
  -2  -7   8  479.05   22.40
   2   7  -8  506.35   22.20
  -2   7   8  471.25   22.50
  -2   7   8  513.95   22.20
  -1  -7   8   82.19    9.20
   1  -7  -8   80.09   10.40
   1   7  -8   77.29    9.70
  -1   7   8   75.39    8.90
  -1   7   8   79.99    9.60
   0  -7  -8  809.02   32.50
   0  -7   8  857.61   34.60
   0  -7  -8  858.21   35.40
   0   7   8  817.02   35.00
   0   7   8  822.22   35.00
  -1  -7  -8  203.68   11.30
  -1  -7  -8  218.98   14.10
   1   7   8  221.18   14.70
   1   7   8  202.58   14.00
  -2  -7  -8  196.68   13.40
   2  -7   8  172.08   13.70
  -2  -7  -8  202.38   11.70
   2   7   8  199.28   14.20
   3  -7   8  342.07   17.10
  -3  -7  -8  329.67   16.80
  -3  -7  -8  334.37   18.70
   3  -7   8  312.67   18.00
  -4  -7  -8   43.20    8.60
  -4  -7  -8   41.20   10.00
   4  -7   8   45.20    8.10
   4  -7   8   30.50    9.10
   3  -8  -8   29.90    9.80
   3   8  -8   28.90    8.90
  -2  -8   8   44.30    8.90
   2  -8  -8   45.30    9.90
   2  -8  -8   51.99   10.20
  -2   8   8   58.99    8.40
  -2   8   8   55.29    9.20
   2   8  -8   56.09    9.70
  -1  -8   8  113.39   12.40
   1  -8  -8  109.89   13.10
  -1   8   8  120.29   12.10
  -1   8   8  114.09   13.00
   0  -8  -8    5.60   14.00
   0  -8  -8    5.80    5.80
   0   8   8    5.10    7.50
   0   8   8    3.80    8.20
   1   8   8   66.79   10.70
  10   0  -9  548.65   28.10
 -10   0   9  573.54   27.90
   9   0  -9    7.70    8.10
  -9   0   9   10.20    7.40
   8   0  -9  391.16   20.00
  -8   0   9  408.26   19.50
   7   0  -9  251.87   14.50
  -7   0   9  271.87   13.60
   6   0  -9   35.10    5.80
  -6   0   9   60.89    7.00
  -5   0   9   16.90    2.70
   5   0  -9   17.00    4.80
  -5   0   9   17.90    4.80
   5   0  -9   14.60    4.70
  -4   0   9   72.49    4.70
  -4   0   9   57.99    5.30
   4   0  -9   70.19    6.90
  -4   0   9   70.09    6.60
   4   0  -9   60.39    6.40
  -3   0   9  182.68    8.60
  -3   0   9  171.18    8.90
   3   0  -9  180.98   10.00
   3   0  -9  180.38   10.00
  -3   0   9  184.98   10.10
   2   0  -9  650.73   26.50
  -2   0   9  651.13   26.60
  -2   0   9  679.83   26.00
   2   0  -9  639.24   26.70
  -2   0   9  631.54   26.00
  -1   0   9   10.00    3.10
   1   0  -9    8.40    3.60
   1   0  -9   19.80    4.20
  -1   0   9   15.00    3.50
   1   0  -9   10.70    2.10
   0   0  -9 2132.99   80.59
   0   0   9 2198.68   80.49
   0   0  -9 2072.49   80.09
   0   0  -9 2087.89   79.19
   0   0   9 2079.19   80.09
  -1   0  -9  135.99    8.60
  -1   0  -9  127.79    7.10
   1   0   9  133.79    8.40
  -1   0  -9  119.29    7.90
   1   0   9  130.59    7.90
   2   0   9 2321.07   86.89
   2   0   9 2261.07   86.39
  -2   0  -9 2339.77   85.99
  -2   0  -9 2255.27   86.89
  -2   0  -9 2190.08   85.59
  -3   0  -9 2361.56   86.99
  -3   0  -9 2271.67   87.99
  -3   0  -9 2253.37   86.89
   3   0   9 2364.46   88.19
   3   0   9 2239.18   87.69
  -4   0  -9    2.30    5.20
  -4   0  -9    4.40    5.00
   4   0   9    0.90    4.60
  -5   0  -9  443.46   21.60
   5   0   9  442.76   20.90
   5   0   9  468.25   20.50
  -6   0  -9   43.50    8.40
   6   0   9   21.50    5.90
   6   0   9   28.60    6.80
  -7   0  -9   30.70    9.30
   7   0   9   18.90    7.50
   7   0   9   23.10    7.90
  -8   0  -9    6.20   10.20
   8   0   9    9.20    9.10
   8   0   9    3.50    8.90
 -10  -1   9  110.09   14.20
 -10  -1   9   97.09    9.10
  10   1  -9   76.39   12.10
 -10   1   9  111.49   14.50
  -9  -1   9   11.70    4.10
  -9  -1   9   16.10    7.80
   9  -1  -9   15.90    8.30
   9   1  -9   23.20    8.90
  -9   1   9   14.20    7.70
  -8  -1   9  714.43   30.20
  -8  -1   9  709.43   29.20
   8  -1  -9  710.93   30.50
  -8  -1   9  694.63   27.60
  -8   1   9  695.43   29.90
   8   1  -9  642.14   30.30
   7  -1  -9  501.15   22.40
  -7  -1   9  493.55   20.10
   7  -1  -9  492.25   21.90
  -7  -1   9  493.35   21.80
   7   1  -9  514.25   23.00
  -7   1   9  501.65   22.30
  -7   1   9  500.25   22.20
   6  -1  -9  464.05   20.80
   6  -1  -9  492.95   21.90
   6  -1  -9  498.85   21.20
  -6  -1   9  469.85   20.80
  -6  -1   9  461.45   19.20
  -6   1   9  482.65   21.10
   6   1  -9  481.15   21.50
   5  -1  -9 1806.42   68.49
   5  -1  -9 1718.93   68.29
  -5  -1   9 1712.23   68.29
  -5  -1   9 1766.22   67.19
  -5   1   9 1747.13   68.59
   5   1  -9 1864.91   68.99
  -5   1   9 1851.01   67.69
   4  -1  -9  102.69    7.50
  -4  -1   9  112.99    7.70
   4  -1  -9  124.19    8.00
  -4  -1   9  102.29    5.90
  -4   1   9  103.49    5.50
  -4   1   9   93.49    6.70
   4   1  -9  112.79    8.10
  -3  -1   9 1108.09   42.20
  -3  -1   9 1102.59   42.20
   3  -1  -9 1053.49   42.90
  -3  -1   9 1055.49   43.00
   3  -1  -9 1106.79   42.90
   3   1  -9 1094.69   43.00
  -3   1   9 1077.99   42.40
  -3   1   9 1117.99   41.90
   3   1  -9 1150.78   43.40
   2  -1  -9 1774.62   64.69
  -2  -1   9 1740.23   64.09
  -2  -1   9 1619.74   64.69
  -2  -1   9 1688.33   64.19
   2  -1  -9 1740.53   64.69
   2   1  -9 1613.54   64.59
  -2   1   9 1662.23   64.29
   2   1  -9 1660.23   64.99
  -2   1   9 1694.03   63.99
   1  -1  -9  145.99    6.30
   1  -1  -9  143.79    6.60
  -1  -1   9  141.99    8.30
   1  -1  -9  140.79    8.60
   1  -1  -9  150.28    8.40
  -1  -1   9  145.99    8.00
  -1  -1   9  148.89    8.00
   1   1  -9  150.08    9.00
  -1   1   9  133.49    8.00
   1   1  -9  144.59    6.90
   1   1  -9  140.89    8.50
  -1   1   9  166.88    7.90
   0  -1  -9  909.51   33.60
   0  -1  -9  891.41   34.80
   0  -1   9  925.51   34.80
   0  -1   9  898.51   34.90
   0  -1  -9  905.11   35.00
   0  -1   9  879.01   34.60
   0   1   9  849.22   34.70
   0   1   9  892.01   34.80
   0   1  -9  839.82   35.20
   0   1  -9  842.92   34.70
   0   1  -9  828.22   33.70
  -1  -1  -9    6.40    3.90
   1  -1   9    7.00    3.50
  -1  -1  -9    9.30    3.10
   1  -1   9    5.60    3.70
   1  -1   9    8.20    3.80
  -1  -1  -9    5.30    3.60
  -1   1  -9    9.00    4.10
  -1   1  -9    7.50    3.30
  -1   1  -9    9.70    4.30
   1   1   9    8.80    3.60
   1   1   9    2.70    3.40
  -2  -1  -9   41.80    4.70
  -2  -1  -9   41.30    5.50
   2  -1   9   50.89    6.40
  -2  -1  -9   35.00    5.00
   2  -1   9   37.40    5.00
   2  -1   9   43.20    5.50
  -2   1  -9   39.50    5.40
  -2   1  -9   46.60    5.70
  -2   1  -9   32.60    5.40
   2   1   9   42.40    6.20
   2   1   9   41.30    5.50
  -3  -1  -9  154.38    8.80
   3  -1   9  141.09    9.20
  -3  -1  -9  122.69    8.80
  -3  -1  -9  141.19    9.90
   3   1   9  150.78    9.30
  -3   1  -9  152.88    9.10
  -3   1  -9  149.79   10.20
   3   1   9  154.78   10.40
  -4  -1  -9   37.50    6.40
   4  -1   9   38.50    6.20
   4  -1   9   40.40    6.40
  -4  -1  -9   57.69    6.40
  -4   1  -9   52.19    7.10
  -4   1  -9   46.30    6.20
   4   1   9   44.60    6.20
   5  -1   9  908.61   35.70
  -5  -1  -9  903.31   35.60
   5  -1   9  845.52   36.20
  -5  -1  -9  843.82   36.60
   5   1   9  867.11   36.10
  -5   1  -9  880.91   37.00
  -6  -1  -9  435.16   22.00
   6  -1   9  435.26   20.70
   6  -1   9  438.86   20.30
   6   1   9  413.96   20.80
   6   1   9  437.26   20.70
  -6   1  -9  436.66   22.00
  -7  -1  -9  252.37   17.50
   7  -1   9  260.07   15.90
   7  -1   9  252.27   15.50
   7   1   9  289.67   16.00
   7   1   9  247.78   15.80
  -7   1  -9  265.17   17.90
  -8  -1  -9  752.92   35.80
   8  -1   9  767.02   34.40
   8   1   9  758.02   34.00
  -8   1  -9  767.12   36.60
  -9  -2   9    8.20    7.70
  -9  -2   9    8.10    5.00
   9   2  -9   10.70    8.50
   8  -2  -9  540.45   25.10
  -8  -2   9  564.14   24.10
  -8  -2   9  535.25   25.00
  -8  -2   9  554.04   22.80
   8   2  -9  522.95   25.30
  -7  -2   9  137.09    9.80
   7  -2  -9  132.09   11.30
   7  -2  -9  142.79   10.60
   7  -2  -9  138.89   11.10
  -7  -2   9  146.89    8.20
  -7   2   9  140.49   10.50
  -7   2   9  121.39   10.60
   7   2  -9  142.69   11.30
   6  -2  -9  198.58   10.80
  -6  -2   9  186.18    9.40
  -6  -2   9  184.18   10.90
   6  -2  -9  195.98   11.40
   6  -2  -9  180.48   11.40
   6   2  -9  161.48   11.50
  -6   2   9  190.58   11.80
  -6   2   9  195.68   10.30
   5  -2  -9   25.30    5.50
  -5  -2   9   22.90    4.70
   5  -2  -9   27.40    5.00
   5  -2  -9   25.50    4.80
  -5  -2   9   30.20    4.60
  -5   2   9   33.70    4.70
   5   2  -9   26.70    5.40
   4  -2  -9   78.29    7.00
  -4  -2   9   79.79    5.70
  -4  -2   9   82.69    6.70
   4  -2  -9   85.89    7.30
   4  -2  -9   79.39    6.60
   4   2  -9   71.39    7.50
  -4   2   9   78.99    4.50
  -4   2   9   78.79    6.20
  -3  -2   9   50.99    5.90
   3  -2  -9   54.09    5.90
   3  -2  -9   49.60    6.10
  -3  -2   9   48.20    4.90
   3   2  -9   51.29    6.50
  -3   2   9   56.29    4.10
  -3   2   9   60.09    5.40
  -2  -2   9  653.43   26.10
   2  -2  -9  641.84   25.90
  -2  -2   9  613.94   25.50
   2  -2  -9  639.64   26.40
  -2  -2   9  662.63   25.90
   2   2  -9  629.04   24.80
  -2   2   9  630.24   25.90
  -2   2   9  661.03   25.30
   2   2  -9  639.84   26.80
  -1  -2   9  506.55   20.30
  -1  -2   9  489.95   20.20
  -1  -2   9  463.85   19.80
   1  -2  -9  477.95   20.50
   1  -2  -9  493.45   20.40
  -1   2   9  483.95   20.30
   1   2  -9  451.45   20.70
  -1   2   9  481.35   19.80
   0  -2   9 3564.44  134.19
   0  -2   9 3536.35  134.49
   0  -2  -9 3542.05  133.09
   0  -2  -9 3535.95  134.39
   0  -2   9 3415.36  134.19
   0  -2  -9 3640.14  134.39
   0   2  -9 3542.35  133.59
   0   2  -9 3676.23  135.09
   0   2   9 3822.22  134.59
   0   2   9 3508.15  134.49
  -1  -2  -9  806.52   32.00
  -1  -2  -9  804.92   30.80
  -1  -2  -9  804.42   31.90
   1  -2   9  799.82   31.80
   1  -2   9  762.02   32.10
   1  -2   9  709.73   31.40
  -1   2  -9  830.42   32.70
  -1   2  -9  808.42   31.20
   1   2   9  818.62   32.00
   1   2   9  797.52   32.20
  -2  -2  -9  609.64   24.10
   2  -2   9  595.34   25.50
  -2  -2  -9  604.74   25.20
  -2  -2  -9  617.44   24.80
   2  -2   9  571.44   24.90
   2  -2   9  585.84   24.30
   2   2   9  606.74   25.60
   2   2   9  584.14   25.00
  -2   2  -9  617.74   24.50
  -2   2  -9  588.04   25.70
  -3  -2  -9 1032.70   42.30
  -3  -2  -9 1075.49   41.70
  -3  -2  -9 1024.00   41.20
   3  -2   9 1041.20   42.30
  -3   2  -9 1071.19   42.90
   3   2   9 1084.89   42.20
   3   2   9 1068.99   42.90
  -3   2  -9 1081.09   41.60
  -4  -2  -9   60.99    7.10
   4  -2   9   66.29    7.50
   4  -2   9   59.29    7.80
  -4  -2  -9   58.49    7.50
  -4   2  -9   68.39    8.60
  -4   2  -9   62.89    8.10
   4   2   9   66.99    7.80
  -5  -2  -9  312.07   15.70
   5  -2   9  334.87   16.30
   5  -2   9  282.77   15.90
  -5  -2  -9  342.57   17.30
  -5   2  -9  315.77   17.30
   5   2   9  300.27   16.10
   6  -2   9  106.99   10.90
   6  -2   9  109.49   10.60
  -6  -2  -9  131.39   12.70
  -6   2  -9  139.49   13.10
   6   2   9  114.79   11.30
  -7  -2  -9   37.40    9.90
   7  -2   9   30.60    8.60
   7  -2   9   31.00    7.70
   7   2   9   39.20    9.30
  -7   2  -9   35.70   10.00
   7   2   9   35.70    8.70
   8  -2   9   22.10   11.00
  -8  -2  -9   24.70   11.50
   8   2   9   11.30   10.10
   8   2   9   15.00    9.60
  -9  -3   9   31.70    9.10
  -9  -3   9   28.50    6.60
   9   3  -9   28.80   10.00
  -8  -3   9  429.86   19.40
  -8  -3   9  436.36   21.50
  -8  -3   9  426.46   20.50
   8   3  -9  448.06   22.10
  -7  -3   9  284.47   15.60
   7  -3  -9  300.07   15.70
  -7  -3   9  310.27   14.80
  -7   3   9  349.07   15.50
   7   3  -9  320.57   17.30
  -6  -3   9  263.07   13.70
  -6  -3   9  273.17   12.80
   6  -3  -9  249.48   14.20
   6  -3  -9  275.17   13.70
   6   3  -9  258.27   14.60
  -6   3   9  256.67   13.10
   5  -3  -9 1866.71   72.89
   5  -3  -9 1888.61   72.59
  -5  -3   9 1891.91   72.79
  -5  -3   9 1973.50   72.29
   5   3  -9 1815.12   73.39
  -5   3   9 1925.71   72.49
  -4  -3   9  177.28    9.40
   4  -3  -9  168.98   10.30
   4  -3  -9  160.78    9.70
  -4  -3   9  183.98    9.80
   4   3  -9  150.98    7.40
  -4   3   9  157.88    9.30
  -4   3   9  171.78    7.70
   4   3  -9  184.58   11.00
   3  -3  -9 1094.59   43.90
  -3  -3   9 1075.39   43.30
  -3  -3   9 1123.89   43.60
  -3   3   9 1107.59   43.40
   3   3  -9 1128.69   44.30
  -3   3   9 1146.79   42.40
   3   3  -9 1083.59   42.10
  -2  -3   9  567.64   24.10
  -2  -3   9  569.04   24.10
   2  -3  -9  573.94   24.40
   2   3  -9  577.04   23.00
  -2   3   9  601.44   23.30
  -2   3   9  591.34   24.10
   2   3  -9  585.24   24.70
  -1  -3   9  105.09    7.40
  -1  -3   9  101.89    6.60
   1  -3  -9   97.59    7.50
  -1  -3   9  101.29    7.10
   1   3  -9   99.59    6.30
  -1   3   9  103.29    6.40
  -1   3   9   93.89    7.00
   1   3  -9   92.99    7.60
   0  -3   9  207.28   10.60
   0  -3  -9  204.78   11.20
   0  -3  -9  214.18    9.50
   0  -3   9  207.28   11.30
   0  -3   9  206.98   10.70
   0   3   9  216.58   11.00
   0   3  -9  219.38   12.00
   0   3  -9  217.48   10.50
   0   3   9  231.28   10.90
  -1  -3  -9  167.58   10.10
  -1  -3  -9  184.28    8.90
   1  -3   9  186.28    9.60
   1  -3   9  172.88   10.50
   1  -3   9  182.78    9.90
  -1  -3  -9  171.88   10.40
   1   3   9  171.58   10.00
  -1   3  -9  173.88   11.00
  -1   3  -9  181.18    9.70
   1   3   9  169.68    9.90
   2  -3   9   18.50    4.50
   2  -3   9   21.50    4.60
  -2  -3  -9   21.60    4.90
  -2  -3  -9   20.40    4.10
  -2  -3  -9   16.40    5.20
  -2   3  -9   26.40    5.90
   2   3   9   23.10    5.70
  -2   3  -9   24.50    5.30
   2   3   9   20.50    4.90
  -3  -3  -9  175.98   10.60
   3  -3   9  173.18   10.40
   3  -3   9  158.88   10.90
  -3  -3  -9  159.08    9.60
  -3  -3  -9  172.68   11.30
  -3   3  -9  175.08   10.70
   3   3   9  163.28   11.40
  -3   3  -9  166.68   11.60
   3   3   9  187.68   10.80
  -4  -3  -9   18.20    5.80
   4  -3   9   20.20    5.50
  -4  -3  -9   20.20    5.40
   4  -3   9   17.80    5.70
  -4  -3  -9   19.00    6.60
   4   3   9   18.80    5.50
  -4   3  -9   23.70    6.90
  -5  -3  -9  664.73   29.00
   5  -3   9  613.94   28.20
  -5  -3  -9  653.53   27.50
   5  -3   9  643.24   27.60
   5   3   9  669.33   28.30
  -5   3  -9  645.34   29.50
   6  -3   9  417.46   19.70
   6  -3   9  385.36   20.20
  -6  -3  -9  407.86   21.50
  -6   3  -9  403.26   22.00
   6   3   9  398.36   20.70
   7  -3   9  263.77   16.20
   7  -3   9  264.37   17.50
  -7  -3  -9  292.57   19.60
  -7   3  -9  309.97   20.20
   7   3   9  268.57   18.60
  -9  -4   9    1.70    9.10
  -8  -4   9  256.27   16.60
   8  -4  -9  283.77   16.20
  -8  -4   9  250.27   14.40
  -8  -4   9  274.07   16.00
   8   4  -9  256.17   17.20
  -8   4   9  278.27   15.30
  -7  -4   9   73.59    9.20
  -7  -4   9   77.59    8.30
   7  -4  -9   79.19    9.70
   7   4  -9   90.29   11.20
  -7   4   9   98.79    8.90
   6  -4  -9   61.09    8.30
   6  -4  -9   39.10    6.50
  -6  -4   9   43.70    6.90
  -6  -4   9   38.00    5.70
   6   4  -9   39.60    7.50
  -6   4   9   37.20    6.00
   5  -4  -9   72.59    8.10
  -5  -4   9   76.49    7.60
   5  -4  -9   78.99    8.80
  -5  -4   9   78.29    7.40
   5   4  -9   76.99    5.10
  -5   4   9   70.09    7.40
   5   4  -9   76.39    9.10
  -5   4   9   69.29    4.90
  -4  -4   9   56.39    6.60
   4  -4  -9   48.00    6.60
  -4  -4   9   53.09    6.60
   4  -4  -9   46.00    6.20
   4   4  -9   47.30    4.60
   4   4  -9   60.99    8.10
  -4   4   9   55.99    6.40
  -4   4   9   58.09    4.70
   3  -4  -9  204.28   11.70
  -3  -4   9  196.58   11.30
   3  -4  -9  207.68   11.40
  -3  -4   9  207.88   11.30
   3   4  -9  211.58   12.20
  -3   4   9  216.38    9.90
   3   4  -9  202.78   10.00
  -3   4   9  218.38   11.20
  -2  -4   9  307.67   14.60
  -2  -4   9  303.27   14.80
   2  -4  -9  314.07   15.10
   2   4  -9  308.77   15.60
  -2   4   9  295.87   14.40
  -2   4   9  304.97   13.70
   2   4  -9  321.97   13.80
  -1  -4   9  129.09    8.70
  -1  -4   9  128.39    8.50
   1  -4  -9  132.79    9.10
  -1   4   9  128.39    7.80
   1   4  -9  130.69    7.80
   1   4  -9  117.09    9.30
  -1   4   9  124.49    8.40
   0  -4  -9 1526.25   59.29
   0  -4  -9 1496.85   57.49
   0  -4   9 1568.44   58.79
   0  -4   9 1560.24   59.69
   0  -4   9 1630.14   58.69
   0   4  -9 1452.75   59.69
   0   4  -9 1497.15   58.59
   0   4   9 1486.45   59.09
   0   4   9 1513.65   58.99
  -1  -4  -9  507.15   21.50
   1  -4   9  498.95   20.60
   1  -4   9  493.05   20.90
  -1  -4  -9  490.05   19.80
  -1   4  -9  462.85   22.00
  -1   4  -9  490.85   21.00
   1   4   9  472.85   21.30
   1   4   9  473.85   21.40
   2  -4   9  794.52   31.80
  -2  -4  -9  758.22   31.90
  -2  -4  -9  770.72   30.70
   2   4   9  772.62   32.30
  -2   4  -9  802.02   31.70
   2   4   9  761.92   32.10
  -2   4  -9  770.02   32.80
   3  -4   9 1313.57   52.29
  -3  -4  -9 1308.07   52.29
  -3  -4  -9 1390.46   51.49
   3  -4   9 1229.48   52.79
   3   4   9 1318.37   52.59
   3   4   9 1389.86   54.99
  -3   4  -9 1350.26   53.39
  -4  -4  -9    2.10    5.70
   4  -4   9    5.80    5.50
   4  -4   9    2.10    5.80
  -4  -4  -9    1.30    5.50
  -4   4  -9    6.10    6.70
   4   4   9    1.20    5.80
   5  -4   9  379.96   20.10
   5  -4   9  402.06   19.70
  -5  -4  -9  432.86   19.80
   5   4   9  441.06   20.70
  -5   4  -9  417.66   22.00
   6  -4   9   87.79   10.80
   6   4   9  116.09   13.10
  -6   4  -9   97.99   14.40
   7  -4   9    0.80    8.70
  -7   4  -9    1.10   10.80
  -8  -5   9  397.86   20.70
   8  -5  -9  349.37   20.30
  -8  -5   9  370.46   19.80
  -8  -5   9  385.06   21.40
   8   5  -9  369.86   22.30
  -8   5   9  364.26   19.60
  -7  -5   9  359.66   18.50
   7  -5  -9  348.67   19.10
  -7  -5   9  368.66   18.90
   7   5  -9  381.76   20.60
  -7   5   9  363.36   18.40
   6  -5  -9  413.26   20.80
  -6  -5   9  448.36   20.60
  -6  -5   9  474.05   21.10
   6   5  -9  411.26   18.00
  -6   5   9  436.66   20.40
   6   5  -9  465.75   22.30
  -6   5   9  446.16   18.20
   5  -5  -9 1999.00   78.19
  -5  -5   9 2102.69   77.89
   5  -5  -9 1972.40   77.99
  -5  -5   9 2026.10   77.89
  -5   5   9 1952.80   76.19
  -5   5   9 2052.29   77.69
   5   5  -9 1950.01   76.09
   5   5  -9 2092.39   78.79
   4  -5  -9  130.09   10.50
  -4  -5   9  123.29    9.60
   4  -5  -9  124.09    9.60
  -4  -5   9  119.09    9.60
   4   5  -9  115.79   10.50
  -4   5   9  121.89    7.20
  -4   5   9  116.69    9.10
   4   5  -9  117.79    7.50
  -3  -5   9  801.32   32.20
   3  -5  -9  730.23   32.10
   3  -5  -9  759.32   32.40
  -3  -5   9  793.92   32.10
   3   5  -9  765.42   30.90
   3   5  -9  799.02   33.00
  -3   5   9  784.22   32.00
  -3   5   9  779.52   30.90
  -2  -5   9  518.65   21.60
   2  -5  -9  477.25   22.00
  -2  -5   9  505.15   22.10
   2   5  -9  471.05   22.50
  -2   5   9  490.25   21.60
   2   5  -9  474.25   20.70
  -2   5   9  499.65   20.80
  -1  -5   9   86.59    7.90
   1  -5  -9   81.99    8.60
   1   5  -9   92.49    7.70
   1   5  -9   89.19    9.00
  -1   5   9   96.89    7.50
  -1   5   9  103.29    8.30
   0  -5   9  340.77   15.90
   0  -5  -9  352.26   16.60
   0  -5  -9  337.27   14.10
   0   5  -9  346.67   15.80
   0   5   9  313.67   15.90
   0   5  -9  342.47   17.10
   0   5   9  328.87   16.30
  -1  -5  -9   26.10    6.00
   1  -5   9   25.20    5.50
  -1  -5  -9   27.10    4.50
   1  -5   9   21.90    5.00
   1   5   9   21.70    5.50
  -1   5  -9   20.80    5.60
   1   5   9   24.80    5.90
  -1   5  -9   22.40    6.50
  -2  -5  -9   55.79    7.60
   2  -5   9   50.49    6.50
  -2  -5  -9   54.19    6.00
  -2   5  -9   61.19    8.20
   2   5   9   60.89    8.60
  -2   5  -9   64.09    9.00
   2   5   9   55.89    7.60
  -3  -5  -9   73.49    9.20
   3  -5   9   74.19    8.20
   3  -5   9   72.99    8.40
  -3  -5  -9   68.29    8.00
  -3   5  -9   72.49    9.60
   3   5   9   84.79    9.60
  -4  -5  -9   46.60    7.20
  -4  -5  -9   33.70    7.70
   4  -5   9   44.40    7.30
   4  -5   9   31.80    6.30
  -4   5  -9   43.30    9.20
   4   5   9   44.30    8.30
  -5  -5  -9  632.04   27.20
   5  -5   9  636.54   28.20
   5  -5   9  651.63   27.60
  -5   5  -9  600.24   29.70
   5   5   9  552.64   29.50
   6  -5   9  223.08   20.80
   6  -5   9  237.38   15.20
  -6   5  -9  255.17   19.70
  -7  -6   9  162.68   14.00
   7   6  -9  164.78   16.70
  -6  -6   9   33.10    8.80
  -6  -6   9   33.00    8.80
   6  -6  -9   28.80    8.10
  -6   6   9   32.80    7.70
  -6   6   9   31.00    5.30
   6   6  -9   32.60    5.60
   6   6  -9   39.80    9.50
   5  -6  -9    4.40    6.90
  -5  -6   9    9.50    6.90
   5  -6  -9    1.50    7.80
  -5  -6   9    6.10    6.90
   5   6  -9   11.90    5.40
   5   6  -9    7.20    7.90
  -5   6   9    2.00    6.00
  -5   6   9    5.60    4.20
  -4  -6   9    9.90    6.50
   4  -6  -9   14.10    6.40
   4  -6  -9    6.90    6.90
  -4  -6   9   10.90    6.70
  -4   6   9   11.70    6.00
   4   6  -9   12.60    4.90
  -4   6   9    9.50    4.20
   4   6  -9   14.30    7.50
   3  -6  -9  348.57   16.90
  -3  -6   9  327.37   16.50
   3  -6  -9  325.27   17.30
  -3   6   9  321.27   16.60
   3   6  -9  303.97   15.50
   3   6  -9  339.07   17.70
  -3   6   9  327.67   15.40
  -2  -6   9  337.27   16.70
   2  -6  -9  333.37   17.60
  -2   6   9  325.27   16.90
   2   6  -9  350.26   16.20
  -2   6   9  351.76   16.30
   2   6  -9  336.07   18.00
  -1  -6   9  102.19    9.20
   1  -6  -9   91.99    9.90
  -1   6   9   98.89    8.40
  -1   6   9  104.59    9.60
   1   6  -9   98.59    8.90
   1   6  -9   97.49   11.20
   0  -6  -9 1021.90   41.60
   0  -6  -9  998.30   39.20
   0  -6   9 1080.69   41.10
   0   6   9 1033.80   41.50
   0   6  -9 1036.00   42.20
   0   6   9  996.30   41.50
   0   6  -9  977.10   40.80
  -1  -6  -9  236.58   11.70
  -1  -6  -9  207.68   13.80
  -1   6  -9  225.78   13.60
   1   6   9  238.48   13.60
  -1   6  -9  203.58   14.20
   1   6   9  225.38   14.00
   2  -6   9  347.97   18.20
  -2  -6  -9  353.96   18.50
  -2  -6  -9  375.26   16.60
   2   6   9  368.06   18.70
   2   6   9  329.77   18.90
  -3  -6  -9  683.53   29.50
  -3  -6  -9  655.43   27.80
   3  -6   9  653.63   29.20
   3  -6   9  643.04   28.80
   3   6   9  693.93   29.90
  -4  -6  -9   33.90    7.60
   4  -6   9   34.00    8.20
   4  -6   9   35.80    8.70
  -4  -6  -9   33.70    8.80
   5  -6   9  617.84   27.10
  -5  -6  -9  604.94   28.30
   5  -6   9  547.55   29.20
  -5  -6  -9  594.84   26.90
  -4  -7   9   56.59    9.20
   4  -7  -9   55.89   10.40
   4  -7  -9   75.19   10.10
  -4   7   9   55.79    8.40
   4   7  -9   47.60    7.40
  -4   7   9   51.09    8.50
   3  -7  -9  464.85   22.90
   3  -7  -9  462.85   22.30
  -3  -7   9  418.16   21.20
  -3   7   9  412.96   21.40
   3   7  -9  455.75   20.60
  -3   7   9  458.15   20.60
   2  -7  -9  347.37   18.80
  -2  -7   9  325.37   17.70
  -2   7   9  356.76   18.30
  -2   7   9  350.96   17.40
   2   7  -9  322.47   17.10
   1  -7  -9   30.90    8.20
  -1  -7   9   22.90    7.20
  -1   7   9   34.10    7.80
  -1   7   9   29.60    6.90
   1   7  -9   41.30    7.70
   0  -7  -9   76.99    7.10
   0  -7  -9   82.09   10.20
   0  -7   9   90.69   10.20
   0   7   9   80.89   10.90
   0   7   9   87.99   11.00
   0   7  -9   83.99    9.90
  -1  -7  -9   84.69   10.50
  -1  -7  -9   87.69    8.80
   1   7   9  108.79   12.30
   1   7   9  103.39   11.70
  -2  -7  -9   24.20    6.90
  -2  -7  -9   25.20    9.00
   2   7   9   23.40    8.90
   3  -7   9    9.00    7.10
  -3  -7  -9   10.10   10.20
  -1  -8   9   41.40    9.60
  10   0 -10   64.89   12.00
 -10   0  10   65.79   11.80
  -9   0  10    6.10    8.10
   9   0 -10   12.20    9.00
  -8   0  10  309.67   16.30
  -8   0  10  271.37   16.70
   8   0 -10  285.57   16.80
  -7   0  10   30.80    6.70
   7   0 -10   39.00    7.10
   6   0 -10  153.28   10.80
  -6   0  10  181.88   11.20
   6   0 -10  158.68   10.70
  -5   0  10  619.54   24.00
   5   0 -10  605.14   26.00
  -5   0  10  641.54   26.10
   5   0 -10  569.44   25.60
  -4   0  10   56.99    6.70
  -4   0  10   57.49    5.80
   4   0 -10   61.89    7.40
  -4   0  10   63.09    5.00
   4   0 -10   60.99    6.90
   3   0 -10 1829.62   69.89
   3   0 -10 1767.82   69.59
  -3   0  10 1793.62   68.79
  -3   0  10 1799.02   69.09
  -3   0  10 1896.01   70.09
  -2   0  10 1964.00   74.49
  -2   0  10 1948.51   75.09
   2   0 -10 1934.71   75.19
  -2   0  10 2033.20   74.49
   2   0 -10 1920.01   74.89
   1   0 -10  174.78   10.10
   1   0 -10  160.28    7.50
   1   0 -10  177.38    9.80
  -1   0  10  179.28    9.40
  -1   0  10  176.68    9.30
   0   0 -10 2276.07   88.99
   0   0  10 2481.95   88.89
   0   0 -10 2305.17   87.39
   0   0 -10 2306.77   88.49
   0   0  10 2299.67   88.49
  -1   0 -10  182.18   10.10
  -1   0 -10  179.28    9.10
   1   0  10  190.58   10.70
   1   0  10  168.78   10.00
  -1   0 -10  192.28   11.00
  -2   0 -10  604.14   25.80
   2   0  10  565.74   25.20
  -2   0 -10  625.24   24.90
  -2   0 -10  583.84   24.30
   2   0  10  615.24   25.80
   3   0  10  185.88   11.10
  -3   0 -10  178.18   12.00
  -3   0 -10  200.68   10.70
  -4   0 -10   -0.20    5.90
  -4   0 -10    0.30    5.00
   4   0  10    0.60    5.00
   5   0  10  482.65   22.10
  -5   0 -10  506.75   23.20
  -5   0 -10  404.66   23.60
  -6   0 -10   96.09   12.40
  -7   0 -10  136.49   15.10
   7   0  10  122.99   13.10
 -10   1  10  859.01   38.70
   9  -1 -10   26.10    9.30
  -9  -1  10   17.30    5.20
  -9  -1  10   27.40    8.50
  -9   1  10   25.60    8.70
   9   1 -10   19.80    9.00
  -8  -1  10 1331.37   52.99
  -8  -1  10 1320.87   52.29
   8  -1 -10 1331.47   53.19
  -8   1  10 1342.97   52.89
   8   1 -10 1260.97   53.29
  -7  -1  10  441.86   18.50
   7  -1 -10  450.05   20.70
  -7  -1  10  448.56   20.70
   7  -1 -10  439.66   21.10
  -7   1  10  470.15   21.20
   7   1 -10  445.26   21.40
   6  -1 -10  115.69    9.80
  -6  -1  10  126.89    7.20
   6  -1 -10  108.89    9.30
  -6  -1  10  114.39    9.40
   6   1 -10  122.29   10.20
  -6   1  10  121.59    9.80
   5  -1 -10  729.03   31.60
   5  -1 -10  755.32   31.60
  -5  -1  10  744.93   31.70
  -5  -1  10  736.53   30.20
  -5   1  10  798.92   30.90
   5   1 -10  796.62   32.10
  -5   1  10  845.12   32.30
  -4  -1  10   19.60    3.30
   4  -1 -10   25.70    5.30
  -4  -1  10   23.70    5.00
   4  -1 -10   19.50    5.10
   4   1 -10   16.80    5.00
  -4   1  10   23.90    4.30
  -3  -1  10   72.89    6.20
   3  -1 -10   76.99    7.60
  -3  -1  10   80.19    7.40
  -3  -1  10   88.89    6.10
   3  -1 -10   79.99    7.30
  -3   1  10   98.69    5.90
   3   1 -10   88.59    7.80
  -3   1  10   85.89    6.60
   3   1 -10   81.99    7.20
  -2  -1  10   21.40    4.00
  -2  -1  10   18.70    4.70
   2  -1 -10    9.40    4.30
   2  -1 -10   13.50    4.50
  -2  -1  10   13.70    3.90
  -2   1  10   13.40    3.40
   2   1 -10   10.80    4.20
  -2   1  10   17.30    3.90
   2   1 -10   13.70    4.10
   1  -1 -10  116.69    7.80
  -1  -1  10  124.99    8.00
  -1  -1  10  117.49    7.50
  -1  -1  10  120.39    7.60
   1  -1 -10  110.89    8.20
   1   1 -10  106.89    8.40
   1   1 -10  106.29    7.80
  -1   1  10  121.29    7.30
  -1   1  10  117.59    7.60
   1   1 -10  110.29    6.10
   0  -1 -10  724.43   28.10
   0  -1  10  748.33   29.60
   0  -1 -10  717.13   29.70
   0  -1  10  744.03   29.40
   0  -1 -10  688.93   29.40
   0  -1  10  726.63   29.40
   0   1  10  700.73   29.40
   0   1 -10  723.83   29.50
   0   1  10  758.72   29.70
   0   1 -10  709.03   30.00
   0   1 -10  732.93   28.30
  -1  -1 -10  132.29    7.70
   1  -1  10  123.79    8.70
  -1  -1 -10  134.69    9.40
   1  -1  10  140.39    8.80
   1  -1  10  145.19    9.20
  -1  -1 -10  140.89    8.80
  -1   1 -10  153.68    9.30
   1   1  10  142.79    9.10
   1   1  10  155.78    8.90
  -1   1 -10  150.68    8.00
  -1   1 -10  136.49    9.50
  -2  -1 -10  642.84   25.30
   2  -1  10  554.74   25.60
   2  -1  10  648.14   26.50
   2  -1  10  677.53   26.90
  -2  -1 -10  681.13   26.10
  -2  -1 -10  615.94   26.60
   2   1  10  635.24   26.90
  -2   1 -10  613.34   25.40
  -2   1 -10  624.74   27.00
  -2   1 -10  618.04   25.90
   2   1  10  595.44   26.10
  -3  -1 -10 1459.35   58.89
  -3  -1 -10 1561.34   57.69
  -3  -1 -10 1503.35   57.99
   3  -1  10 1441.76   58.49
   3   1  10 1592.74   59.39
  -3   1 -10 1452.25   59.09
   3   1  10 1516.05   58.59
  -3   1 -10 1462.45   57.69
  -4  -1 -10    7.80    6.10
   4  -1  10    4.90    5.50
  -4  -1 -10    7.50    5.70
   4   1  10    9.30    5.40
  -4   1 -10    6.30    5.80
  -4   1 -10    9.40    5.90
  -5  -1 -10 1231.18   48.40
  -5  -1 -10 1240.48   49.90
   5   1  10 1135.29   48.90
  -5   1 -10 1278.67   50.19
  -6  -1 -10  287.17   18.00
   6  -1  10  265.77   16.00
   6  -1  10  272.27   16.40
   6   1  10  297.47   17.00
  -6   1 -10  306.97   18.50
   7  -1  10  167.28   14.50
   7  -1  10  181.88   14.60
  -7  -1 -10  184.38   16.70
  -7   1 -10  168.78   16.70
   7   1  10  167.58   21.30
  -9  -2  10    3.80    8.20
  -9  -2  10    2.90    5.70
   9   2 -10    1.70    9.20
  -8  -2  10    4.00    4.30
  -8  -2  10    2.40    6.50
   8   2 -10   -0.30    7.40
  -7  -2  10   28.40    6.40
   7  -2 -10   35.80    7.50
  -7  -2  10   32.50    4.80
  -7   2  10   29.70    7.60
   7   2 -10   27.60    7.10
  -6  -2  10  240.08   12.80
   6  -2 -10  240.08   12.50
   6  -2 -10  227.88   13.50
  -6  -2  10  209.88   11.00
   6  -2 -10  248.38   13.40
  -6   2  10  233.68   12.20
   6   2 -10  216.48   13.70
  -6   2  10  237.18   14.10
  -5  -2  10 1602.14   65.49
  -5  -2  10 1807.52   66.69
   5  -2 -10 1806.72   66.49
   5  -2 -10 1676.63   66.49
  -5   2  10 1764.32   65.99
   5   2 -10 1675.23   66.99
   4  -2 -10  283.57   13.90
   4  -2 -10  267.27   14.00
  -4  -2  10  270.87   13.10
  -4  -2  10  273.07   14.10
   4   2 -10  280.37   14.60
  -4   2  10  298.07   12.20
  -4   2  10  300.37   13.50
  -3  -2  10  752.02   32.10
   3  -2 -10  808.72   32.50
   3  -2 -10  822.22   32.10
  -3  -2  10  777.22   31.70
   3   2 -10  810.22   32.90
  -3   2  10  814.82   32.00
  -3   2  10  789.42   31.20
   2  -2 -10 1189.78   45.20
  -2  -2  10 1169.78   44.70
   2  -2 -10 1126.69   45.50
  -2  -2  10 1146.09   45.30
  -2  -2  10 1135.49   45.00
   2   2 -10 1165.18   46.00
  -2   2  10 1144.99   44.70
  -2   2  10 1159.68   45.10
   2   2 -10 1161.48   43.80
  -1  -2  10   60.49    6.00
  -1  -2  10   63.49    6.70
  -1  -2  10   45.10    5.80
   1  -2 -10   52.69    6.10
   1  -2 -10   62.49    6.50
  -1   2  10   62.29    6.00
  -1   2  10   62.39    5.70
   1   2 -10   50.29    6.50
   0  -2  10 1647.44   66.59
   0  -2 -10 1756.22   66.99
   0  -2  10 1749.62   66.99
   0  -2 -10 1848.81   66.89
   0  -2  10 1754.22   66.59
   0  -2 -10 1823.62   65.29
   0   2  10 1682.33   66.79
   0   2  10 1729.53   66.89
   0   2 -10 1669.93   65.79
   0   2 -10 1700.33   67.39
  -1  -2 -10  140.09    8.80
  -1  -2 -10  134.29    7.20
   1  -2  10  124.49    9.00
   1  -2  10  124.39    8.60
  -1  -2 -10  129.49    9.10
   1  -2  10  134.19    8.70
   1   2  10  109.49    8.20
   1   2  10  118.59    8.50
  -1   2 -10  113.09    7.70
  -1   2 -10  126.99    9.60
  -2  -2 -10  356.06   17.00
  -2  -2 -10  372.86   15.80
   2  -2  10  351.66   18.40
   2  -2  10  348.57   16.20
   2  -2  10  351.76   16.80
  -2  -2 -10  370.46   16.70
  -2   2 -10  333.07   17.50
   2   2  10  373.76   16.90
   2   2  10  355.16   17.20
  -2   2 -10  356.36   16.00
  -3  -2 -10  268.37   13.40
  -3  -2 -10  239.88   13.90
  -3  -2 -10  254.17   12.80
   3  -2  10  225.78   13.30
   3   2  10  270.07   14.60
  -3   2 -10  270.17   13.40
   3   2  10  251.57   13.40
  -3   2 -10  248.58   14.50
  -4  -2 -10   21.20    7.10
   4  -2  10   10.30    5.20
  -4  -2 -10   24.60    6.00
  -4   2 -10   12.70    6.50
  -4   2 -10   23.40    6.70
   4   2  10   17.80    6.00
  -5  -2 -10   97.19   11.50
  -5  -2 -10   84.09   10.00
   5  -2  10   84.19    9.40
   5  -2  10   63.29    8.80
  -5   2 -10   86.79   11.10
   5   2  10   76.19    9.70
   6  -2  10   47.80    9.00
   6  -2  10   50.39    8.60
  -6  -2 -10   69.69   10.70
   6   2  10   66.29    9.50
  -6   2 -10   65.39   10.60
   7  -2  10  166.38   14.30
   7  -2  10  149.49   14.90
  -7  -2 -10  167.48   17.40
   7   2  10  181.38   15.60
  -7   2 -10  187.78   17.60
  -9  -3  10   61.89    9.50
  -9  -3  10   61.29   11.70
  -9  -3  10   44.70   11.30
   9   3 -10   61.99   15.00
  -8  -3  10  917.11   36.50
  -8  -3  10  867.91   37.30
   8   3 -10  901.11   39.00
  -7  -3  10  271.97   15.10
   7  -3 -10  280.57   15.20
  -7  -3  10  279.37   14.00
   7   3 -10  286.57   16.60
  -7   3  10  286.47   14.70
  -6  -3  10  593.04   26.00
   6  -3 -10  579.74   25.70
   6  -3 -10  606.54   26.40
  -6  -3  10  594.24   24.90
  -6   3  10  615.14   25.50
   6   3 -10  619.74   27.10
   5  -3 -10  449.16   20.80
   5  -3 -10  443.26   20.30
  -5  -3  10  460.85   20.50
  -5  -3  10  471.65   19.80
   5   3 -10  447.46   21.30
  -5   3  10  455.45   18.20
  -5   3  10  475.95   20.20
   4  -3 -10   17.70    5.50
  -4  -3  10   18.40    4.50
  -4  -3  10   18.70    5.00
   4   3 -10   20.30    5.90
  -4   3  10   19.60    3.20
  -4   3  10   16.00    4.60
  -3  -3  10   14.90    4.70
  -3  -3  10   17.10    4.30
   3  -3 -10   19.10    5.30
   3   3 -10   13.10    3.10
  -3   3  10   12.80    3.30
  -3   3  10   14.80    4.40
   3   3 -10   20.80    5.80
  -2  -3  10    4.10    4.10
   2  -3 -10    8.70    4.40
  -2  -3  10    5.80    4.10
  -2   3  10    4.50    4.00
   2   3 -10    8.60    3.30
   2   3 -10    7.20    4.70
  -2   3  10    6.20    3.30
   1  -3 -10    2.00    4.50
  -1  -3  10    6.80    4.00
  -1  -3  10    1.80    3.20
  -1  -3  10    2.80    3.70
   1   3 -10    2.30    2.90
  -1   3  10    1.30    3.90
   1   3 -10    0.70    3.90
  -1   3  10    1.40    3.20
   0  -3  10  685.13   28.60
   0  -3 -10  707.93   27.10
   0  -3  10  687.93   28.60
   0  -3 -10  712.43   29.20
   0  -3  10  737.93   29.40
   0   3  10  696.63   29.00
   0   3 -10  692.43   28.00
   0   3 -10  674.43   29.50
   0   3  10  706.23   28.80
   1  -3  10  357.26   15.80
   1  -3  10  350.66   16.00
  -1  -3 -10  313.47   16.00
   1  -3  10  346.17   16.70
  -1  -3 -10  352.56   14.70
  -1   3 -10  319.47   16.80
  -1   3 -10  342.57   15.40
   1   3  10  347.07   16.20
   1   3  10  324.87   16.40
   2  -3  10  838.22   34.10
  -2  -3 -10  824.42   32.90
  -2  -3 -10  832.82   34.80
  -2  -3 -10  813.62   34.00
  -2   3 -10  861.21   33.50
  -2   3 -10  820.52   34.90
   2   3  10  822.32   34.20
   2   3  10  856.21   34.90
  -3  -3 -10 1179.78   44.70
   3  -3  10 1082.49   45.60
  -3  -3 -10 1189.78   46.00
  -3  -3 -10 1152.48   45.50
  -3   3 -10 1157.48   46.70
   3   3  10 1111.89   46.80
  -3   3 -10 1192.58   45.30
   3   3  10 1066.09   45.50
  -4  -3 -10    4.80    7.20
  -4  -3 -10    2.80    6.90
  -4  -3 -10    3.80    5.40
   4  -3  10    2.90    5.70
   4   3  10    1.90    5.60
  -4   3 -10    3.50    6.50
   5  -3  10  828.42   35.70
   5  -3  10  815.52   34.80
  -5  -3 -10  884.91   36.50
  -5  -3 -10  820.32   34.50
  -5   3 -10  813.02   36.90
   5   3  10  864.21   35.70
  -6  -3 -10  415.66   22.20
   6  -3  10  349.87   20.40
   6  -3  10  387.96   19.60
  -6   3 -10  361.56   22.40
   6   3  10  412.86   21.20
  -7  -3 -10   67.79   13.10
   7  -3  10   52.59    9.90
   7   3  10   66.39   11.90
  -8  -4  10   45.10    7.80
  -8  -4  10   39.00    8.90
  -8  -4  10   57.59    9.70
   8  -4 -10   45.20    9.10
   8   4 -10   50.19   10.70
  -8   4  10   43.30    8.20
   7  -4 -10  160.38   12.50
  -7  -4  10  153.18   11.80
  -7  -4  10  143.59   11.10
  -7   4  10  158.68   11.50
   7   4 -10  163.28   13.70
  -6  -4  10   70.89    8.30
  -6  -4  10   74.89    9.20
   6  -4 -10   78.59    9.30
   6  -4 -10   69.59    9.00
   6   4 -10   72.99    9.40
  -6   4  10   61.69    8.30
  -5  -4  10  935.41   38.70
   5  -4 -10  962.20   39.10
  -5  -4  10  946.61   38.20
   5  -4 -10  917.81   38.60
  -5   4  10  982.40   38.40
   5   4 -10  951.60   39.60
  -5   4  10  957.20   36.60
  -4  -4  10   50.69    7.10
  -4  -4  10   38.70    6.20
   4  -4 -10   48.70    6.50
   4  -4 -10   55.09    7.40
   4   4 -10   56.59    7.80
  -4   4  10   48.50    6.10
  -4   4  10   51.39    4.90
   4   4 -10   47.20    4.70
  -3  -4  10 1048.90   41.60
   3  -4 -10  990.30   41.90
  -3  -4  10 1056.89   41.60
  -3   4  10 1039.20   40.40
   3   4 -10 1061.89   42.40
   3   4 -10 1007.90   40.00
  -3   4  10 1072.29   41.60
  -2  -4  10 1058.99   44.10
   2  -4 -10 1070.99   44.20
  -2  -4  10 1132.39   44.00
  -2   4  10 1141.29   44.00
   2   4 -10 1122.19   44.70
  -2   4  10 1122.09   43.20
   2   4 -10 1096.89   42.80
   1  -4 -10   78.49    8.20
  -1  -4  10   85.59    7.80
  -1  -4  10   80.99    8.20
   1   4 -10   74.89    8.60
   1   4 -10   82.39    6.70
  -1   4  10   87.79    7.80
  -1   4  10   87.59    7.00
   0  -4 -10 1349.56   52.39
   0  -4  10 1300.17   51.49
   0  -4 -10 1288.07   50.09
   0  -4  10 1316.07   52.69
   0  -4  10 1378.96   51.79
   0   4 -10 1345.47   52.99
   0   4  10 1318.07   51.99
   0   4  10 1314.97   52.29
  -1  -4 -10  191.58   11.90
  -1  -4 -10  182.48    9.80
   1  -4  10  195.48   11.40
   1  -4  10  184.08   11.10
  -1   4 -10  213.38   13.00
   1   4  10  190.38   11.80
   1   4  10  201.18   11.80
  -1   4 -10  211.98   11.50
  -2  -4 -10  123.69    8.00
  -2  -4 -10  119.99    9.80
   2  -4  10  125.19    9.60
  -2   4 -10  124.59    9.70
  -2   4 -10  109.59   11.00
   2   4  10  113.39    9.70
   2   4  10  116.39   10.60
  -3  -4 -10   80.79    8.10
   3  -4  10   94.69    9.50
  -3  -4 -10   83.99    9.30
   3   4  10   87.79    9.50
  -3   4 -10   82.09   10.60
  -4  -4 -10   23.70    6.50
  -4  -4 -10   13.80    7.10
   4  -4  10   18.70    6.80
   4   4  10   22.30    7.30
  -4   4 -10   25.30    8.40
  -5  -4 -10   69.29    8.70
   5  -4  10   65.19    9.50
   5  -4  10   74.79    9.40
   5   4  10   65.69    9.60
  -5   4 -10   82.19   11.10
   6  -4  10   80.29   11.50
   6  -4  10   70.19   10.40
  -6   4 -10   75.99   12.50
   6   4  10   76.59   11.40
  -8   5  10  436.36   23.00
  -7  -5  10  334.17   18.00
   7  -5 -10  338.17   19.40
  -7  -5  10  367.46   19.40
   7   5 -10  368.96   21.10
  -7   5  10  352.56   18.40
  -6  -5  10  127.99   11.30
   6  -5 -10  113.89   11.40
   6  -5 -10  116.59   14.80
  -6  -5  10  106.49   11.10
   6   5 -10  103.29   12.60
  -6   5  10  100.29   10.20
   5  -5 -10  590.84   27.40
  -5  -5  10  625.84   27.20
  -5  -5  10  622.94   27.30
   5  -5 -10  637.04   28.20
   5   5 -10  583.94   24.80
  -5   5  10  625.84   27.10
  -5   5  10  651.43   25.30
   5   5 -10  667.23   28.80
  -4  -5  10   19.50    6.30
   4  -5 -10   23.20    6.40
  -4  -5  10   18.30    5.50
   4  -5 -10   14.80    7.10
   4   5 -10   26.70    7.20
   4   5 -10   19.10    4.40
  -4   5  10   27.90    5.90
  -4   5  10   23.90    4.40
  -3  -5  10  106.29    9.00
   3  -5 -10  100.59   10.10
  -3  -5  10  105.89    9.90
   3   5 -10   93.29    7.60
   3   5 -10  127.19   11.00
  -3   5  10  108.39    9.10
  -3   5  10  100.79    7.30
  -2  -5  10    9.80    6.00
  -2  -5  10   10.60    5.10
   2  -5 -10   11.00    6.10
   2   5 -10   11.00    4.60
   2   5 -10   18.20    6.90
  -2   5  10   13.00    5.40
  -2   5  10   12.00    4.40
  -1  -5  10   39.10    6.10
   1  -5 -10   41.50    7.00
  -1   5  10   42.40    6.40
  -1   5  10   35.70    6.40
   1   5 -10   36.00    5.80
   1   5 -10   39.40    7.40
   0  -5  10  555.94   23.30
   0  -5 -10  507.75   21.10
   0  -5 -10  548.65   24.10
   0   5 -10  521.05   24.30
   0   5  10  529.85   23.40
   0   5  10  525.95   23.60
   0   5 -10  537.65   22.80
  -1  -5 -10  202.98   12.90
  -1  -5 -10  208.08   10.30
   1   5  10  186.48   12.50
  -1   5 -10  201.68   13.80
   1   5  10  192.88   12.60
  -1   5 -10  196.18   12.00
  -2  -5 -10  310.47   14.70
  -2  -5 -10  319.47   16.80
   2  -5  10  286.57   15.60
   2   5  10  328.27   17.30
  -2   5 -10  316.67   16.60
   2   5  10  303.47   16.80
  -2   5 -10  319.87   17.70
   3  -5  10  779.62   34.80
  -3  -5 -10  881.31   35.40
  -3  -5 -10  841.72   33.80
  -3   5 -10  853.01   36.60
   3   5  10  819.32   35.50
   4  -5  10    7.50    6.30
  -4  -5 -10   10.50    8.10
  -4  -5 -10   11.20    6.80
  -4   5 -10    8.90    8.90
   4   5  10   12.10    8.00
   5  -5  10  723.53   34.60
   5  -5  10  756.52   33.50
  -5  -5 -10  796.42   33.50
  -5   5 -10  803.82   36.50
   5   5  10  845.62   35.10
  -6  -6  10   97.89   12.00
  -6  -6  10   81.79   11.30
   6  -6 -10   96.19   12.10
   6   6 -10   84.59    7.60
  -6   6  10   95.59   11.30
   6   6 -10  102.59   14.70
  -5  -6  10  672.63   29.30
   5  -6 -10  625.14   29.40
  -5  -6  10  631.94   28.90
   5  -6 -10  622.04   29.10
  -5   6  10  668.93   28.70
   5   6 -10  659.93   30.30
   5   6 -10  628.44   26.40
  -5   6  10  638.54   26.60
  -4  -6  10  124.39   11.70
   4  -6 -10  119.59   11.40
   4  -6 -10  136.89   13.00
  -4  -6  10  140.19   12.40
   4   6 -10  116.39    9.00
   4   6 -10  129.89   13.10
  -4   6  10  118.59    8.60
  -4   6  10  135.99   11.00
  -3  -6  10  743.13   32.90
   3  -6 -10  726.33   33.30
  -3   6  10  834.72   33.30
   3   6 -10  779.02   31.70
  -3   6  10  772.62   31.80
   3   6 -10  802.32   34.20
  -2  -6  10  436.16   20.10
   2  -6 -10  391.06   20.60
  -2   6  10  410.86   20.00
  -2   6  10  405.36   18.90
   2   6 -10  417.06   18.80
   2   6 -10  400.86   20.90
   1  -6 -10  209.48   13.80
  -1  -6  10  218.38   13.30
  -1   6  10  206.28   13.50
   1   6 -10  204.18   14.80
   1   6 -10  215.58   12.80
  -1   6  10  207.58   12.60
   0  -6  10  640.74   26.20
   0  -6 -10  616.74   27.00
   0  -6 -10  591.84   23.60
   0   6 -10  585.24   25.60
   0   6  10  574.34   26.50
   0   6  10  561.34   26.10
   0   6 -10  583.44   27.40
  -1  -6 -10  157.08    9.40
  -1  -6 -10  169.78   12.90
  -1   6 -10  148.59   13.00
  -1   6 -10  152.98   11.90
   1   6  10  155.18   12.50
   1   6  10  160.28   12.70
  -2  -6 -10   83.19    8.90
  -2  -6 -10   96.79   11.40
   2   6  10   78.39   10.20
   2   6  10   92.29   15.70
  -2   6 -10   91.59   11.50
   3  -6  10   55.69    9.30
  -3  -6 -10   47.90    9.50
  -3  -6 -10   63.29    8.30
   3   6  10   54.19    9.70
  -4  -6 -10   18.10    9.40
   4  -6  10   23.40    9.60
   4  -6  10   15.60    9.30
  -4  -6 -10   16.10    8.60
   4   6  10   12.50   10.50
   4  -7 -10   39.10   10.50
  -3  -7  10  120.69   12.70
   3  -7 -10  109.39   14.00
  -3   7  10  132.69   12.50
  -3   7  10  127.89   10.60
   3   7 -10  121.79   10.80
   2  -7 -10   24.30    9.20
  -2  -7  10   29.80    8.90
   2   7 -10   25.40    7.60
  -2   7  10   31.60    8.40
  -2   7  10   21.90    6.70
   1  -7 -10   48.30    9.90
  -1  -7  10   58.39    9.40
  -1   7  10   43.80    9.00
  -1   7  10   54.39    8.60
   1   7 -10   43.80    8.50
   0  -7 -10  321.47   19.10
   0   7 -10  348.47   18.50
   0   7  10  341.37   19.00
   0   7  10  310.47   18.30
  -1  -7 -10   79.79    8.40
  -1  -7 -10   70.79   11.20
   1   7  10   72.39   11.00
   1   7  10   85.59   12.90
   2   7  10  363.36   21.50
   9   0 -11    2.10    9.30
  -9   0  11   -2.60    8.40
   8   0 -11  622.54   28.50
  -8   0  11  616.54   27.90
  -8   0  11  602.04   24.30
  -8   0  11  626.84   27.80
  -7   0  11  611.94   25.60
  -7   0  11  536.25   22.30
   7   0 -11  565.84   25.70
   6   0 -11  190.48   12.30
  -6   0  11  212.18   12.90
  -6   0  11  200.58    9.60
   6   0 -11  198.78   12.80
   5   0 -11 1626.84   64.09
   5   0 -11 1583.84   63.69
  -5   0  11 1644.04   62.19
  -5   0  11 1711.03   64.29
  -4   0  11  171.68    9.60
   4   0 -11  160.88   10.30
  -4   0  11  150.68    8.50
  -4   0  11  169.78   10.70
   4   0 -11  153.88   10.70
  -3   0  11  694.53   27.60
  -3   0  11  687.73   28.60
  -3   0  11  684.33   27.20
   3   0 -11  648.44   28.30
   3   0 -11  660.93   28.10
  -2   0  11  852.91   33.60
  -2   0  11  899.61   34.40
  -2   0  11  842.52   33.50
   2   0 -11  852.41   34.00
   2   0 -11  758.72   34.10
   1   0 -11  254.27   13.60
  -1   0  11  268.07   12.90
  -1   0  11  246.08   13.30
  -1   0  11  261.87   12.80
   1   0 -11  258.77   10.90
   1   0 -11  270.47   13.30
   0   0  11   56.89    6.60
   0   0 -11   62.79    5.10
   0   0 -11   49.90    7.00
   0   0  11   58.79    6.80
   0   0 -11   61.29    7.10
  -1   0 -11  323.57   14.00
   1   0  11  313.97   15.10
   1   0  11  328.97   15.70
  -1   0 -11  298.07   15.00
  -1   0 -11  294.77   15.70
   2   0  11   57.79    7.60
  -2   0 -11   68.69    8.80
  -2   0 -11   62.39    7.60
  -2   0 -11   58.39    6.80
   2   0  11   63.09    8.30
   3   0  11  703.13   29.80
  -3   0 -11  708.03   28.80
  -3   0 -11  685.03   30.20
   4   0  11    5.70    6.00
  -4   0 -11    1.60    5.90
  -4   0 -11    2.50    6.40
  -5   0 -11 1228.28   50.09
   5   0  11 1246.98   51.19
  -5   0 -11 1319.57   52.29
  -6   0 -11  240.68   18.20
  -7   0 -11  517.25   37.20
   9  -1 -11    2.40   10.10
  -9  -1  11    8.40    8.80
  -9  -1  11    0.90    4.50
  -9   1  11    5.80    9.30
   9   1 -11    2.10    9.40
  -8  -1  11  238.08   11.80
   8  -1 -11  241.88   16.00
  -8  -1  11  222.08   14.40
   8   1 -11  229.98   16.00
  -8   1  11  227.18   15.20
  -7  -1  11   48.90    8.00
   7  -1 -11   51.89    8.40
  -7  -1  11   46.40    5.90
   7  -1 -11   55.19    8.30
   7   1 -11   35.30    7.60
  -7   1  11   58.19    8.80
   6  -1 -11   34.80    6.80
   6  -1 -11   29.30    6.60
  -6  -1  11   20.40    6.20
  -6  -1  11   17.50    3.50
  -6   1  11   34.50    7.10
   6   1 -11   27.30    6.60
   5  -1 -11  358.56   17.70
   5  -1 -11  356.86   17.60
  -5  -1  11  317.37   15.50
  -5  -1  11  350.56   17.70
  -5   1  11  391.86   15.40
  -5   1  11  377.76   18.30
   5   1 -11  359.86   17.90
  -5   1  11  394.56   16.70
  -4  -1  11   79.89    8.00
  -4  -1  11   84.79    6.30
   4  -1 -11   84.89    8.70
   4  -1 -11   94.49    8.30
  -4   1  11   94.09    6.70
  -4   1  11   92.69    7.70
  -4   1  11   95.19    8.60
   4   1 -11   93.29    9.00
  -3  -1  11 1023.60   40.10
  -3  -1  11 1018.50   40.10
   3  -1 -11 1001.50   40.80
   3  -1 -11 1019.20   40.70
  -3  -1  11 1041.80   41.10
   3   1 -11  984.90   40.80
  -3   1  11 1027.30   39.90
   3   1 -11 1050.99   41.40
  -3   1  11 1028.90   40.40
  -2  -1  11 1138.89   43.20
   2  -1 -11 1085.09   42.90
   2  -1 -11 1048.50   42.90
  -2  -1  11 1083.19   42.40
  -2  -1  11 1156.98   42.40
  -2   1  11 1085.59   42.40
   2   1 -11 1021.70   43.30
   2   1 -11 1041.70   42.80
  -2   1  11 1064.99   42.60
   1  -1 -11  144.29   10.10
   1  -1 -11  142.89    9.70
  -1  -1  11  147.09    9.20
  -1  -1  11  140.09    9.80
  -1  -1  11  166.18    9.40
   1   1 -11  157.88    7.50
  -1   1  11  158.48    9.20
   1   1 -11  164.58    9.90
   1   1 -11  156.38   10.50
  -1   1  11  150.58    9.30
   0  -1 -11 1950.50   72.79
   0  -1  11 1925.41   72.39
   0  -1 -11 1952.20   70.79
   0  -1 -11 1911.51   72.39
   0  -1  11 1894.91   72.59
   0  -1  11 1958.50   72.39
   0   1 -11 1874.01   72.99
   0   1 -11 1880.61   71.19
   0   1  11 1868.51   72.39
   0   1 -11 1898.71   72.29
   0   1  11 1628.44   72.29
   1  -1  11  451.85   19.80
  -1  -1 -11  454.95   19.80
   1  -1  11  437.56   19.60
  -1  -1 -11  453.65   20.20
   1  -1  11  442.76   20.10
  -1  -1 -11  446.26   18.40
  -1   1 -11  444.66   18.60
  -1   1 -11  411.36   20.30
   1   1  11  454.25   19.70
   1   1  11  413.86   20.00
  -1   1 -11  458.55   19.70
  -2  -1 -11  716.03   28.50
   2  -1  11  687.23   30.10
   2  -1  11  714.23   29.20
  -2  -1 -11  736.53   29.50
  -2  -1 -11  689.03   30.10
   2  -1  11  704.43   29.70
  -2   1 -11  725.33   28.70
  -2   1 -11  727.33   29.30
  -2   1 -11  686.43   30.40
   2   1  11  726.53   30.40
   2   1  11  686.23   29.50
  -3  -1 -11  821.22   33.20
  -3  -1 -11  781.02   35.00
  -3  -1 -11  809.92   34.80
   3  -1  11  831.12   34.40
   3   1  11  850.61   34.40
  -3   1 -11  833.62   35.20
  -3   1 -11  860.91   33.60
  -4  -1 -11   11.60    6.40
  -4  -1 -11    7.10    6.20
   4  -1  11   12.50    6.60
   4   1  11    6.40    6.00
  -4   1 -11    7.70    6.40
  -4   1 -11    6.80    6.80
  -5  -1 -11   61.19    9.70
  -5  -1 -11   67.79    8.90
   5   1  11   54.49    8.60
  -5   1 -11   61.29    9.50
  -6  -1 -11    0.90    9.10
   6  -1  11    1.20    7.70
  -6   1 -11    6.50    9.50
   6   1  11    3.50    8.40
  -7  -1 -11   50.19   12.70
   7  -1  11   46.40   11.40
  -9  -2  11   18.20    6.10
  -9  -2  11   21.30   10.30
   9   2 -11   26.80   10.80
  -8  -2  11  932.31   38.70
  -8  -2  11  907.31   36.90
   8   2 -11  950.90   40.10
  -7  -2  11  355.36   18.10
  -7  -2  11  363.06   16.30
   7  -2 -11  330.97   18.30
   7   2 -11  348.57   19.30
  -7   2  11  382.46   19.00
  -6  -2  11  629.84   27.00
   6  -2 -11  621.14   27.20
  -6  -2  11  610.54   25.50
   6   2 -11  567.34   27.40
  -6   2  11  659.63   27.90
  -6   2  11  649.83   26.40
   5  -2 -11  945.61   40.40
   5  -2 -11 1005.60   40.40
  -5  -2  11 1008.80   40.60
  -5  -2  11  971.90   39.40
   5   2 -11 1029.90   41.20
  -5   2  11 1051.99   40.00
   4  -2 -11   72.19    8.00
  -4  -2  11   58.99    7.80
  -4  -2  11   58.49    6.50
   4  -2 -11   60.59    8.00
  -4   2  11   52.49    5.40
   4   2 -11   51.19    7.20
  -4   2  11   58.99    6.80
  -3  -2  11  561.24   24.10
  -3  -2  11  559.34   24.70
   3  -2 -11  594.04   24.70
   3  -2 -11  563.04   24.70
  -3   2  11  626.14   24.50
   3   2 -11  607.24   25.60
  -3   2  11  544.55   23.50
   2  -2 -11  319.77   15.00
   2  -2 -11  303.57   15.10
  -2  -2  11  290.47   14.70
  -2  -2  11  302.87   14.30
  -2   2  11  302.87   14.50
   2   2 -11  318.67   15.70
  -2   2  11  283.57   14.00
   2   2 -11  307.97   12.70
   1  -2 -11   43.40    6.30
   1  -2 -11   48.50    6.80
  -1  -2  11   52.89    6.00
  -1  -2  11   48.90    6.40
  -1  -2  11   44.50    6.40
  -1   2  11   50.99    6.30
   1   2 -11   38.40    4.10
  -1   2  11   38.30    5.90
   1   2 -11   37.10    5.90
   0  -2  11   19.40    5.30
   0  -2  11   13.90    5.00
   0  -2 -11   10.90    5.10
   0  -2 -11   14.30    3.30
   0  -2 -11   12.80    5.10
   0  -2  11   13.20    4.90
   0   2  11   12.10    4.60
   0   2 -11   11.30    3.70
   0   2 -11   14.60    5.30
   0   2  11   18.30    4.60
  -1  -2 -11   25.20    4.10
   1  -2  11   26.00    5.90
  -1  -2 -11   29.60    6.00
  -1  -2 -11   32.10    6.00
   1  -2  11   20.20    5.70
   1  -2  11   21.80    5.60
  -1   2 -11   19.60    6.10
   1   2  11   21.30    5.20
  -1   2 -11   19.00    4.70
   1   2  11   24.00    5.60
  -2  -2 -11  149.09   10.40
  -2  -2 -11  150.98    9.10
  -2  -2 -11  140.69   10.90
   2  -2  11  140.79   10.20
   2   2  11  142.99   10.00
  -2   2 -11  141.89    9.50
   2   2  11  134.89   10.70
  -2   2 -11  152.48   11.20
  -3  -2 -11  540.45   23.20
  -3  -2 -11  501.65   23.90
  -3  -2 -11  519.25   22.20
   3   2  11  496.05   23.10
  -3   2 -11  527.15   24.50
  -3   2 -11  525.45   22.70
  -4  -2 -11   17.90    6.50
  -4  -2 -11   17.10    7.10
   4  -2  11    7.80    5.60
   4   2  11   12.40    6.70
  -4   2 -11   11.50    7.00
  -4   2 -11   18.50    6.70
  -5  -2 -11  881.21   37.60
  -5  -2 -11  912.21   35.90
   5  -2  11  781.72   36.50
   5   2  11  831.22   36.60
  -5   2 -11  887.41   38.20
  -6  -2 -11  472.05   24.70
   6  -2  11  402.16   22.60
   6   2  11  443.66   23.00
  -6   2 -11  431.26   24.60
  -7  -2 -11  191.08   21.40
   7   2  11  197.48   19.30
  -9  -3  11    6.50   10.30
  -8  -3  11  248.68   16.00
  -8  -3  11  242.98   13.70
   8   3 -11  272.97   18.00
  -7  -3  11   12.20    5.40
   7  -3 -11   16.20    7.00
  -7  -3  11   22.00    7.40
   7  -3 -11   21.90    9.00
  -7   3  11   14.70    6.30
   7   3 -11   12.90    7.90
  -7   3  11   17.50   10.70
  -6  -3  11   37.30    7.00
   6  -3 -11   41.10    8.30
   6  -3 -11   29.80    6.90
  -6  -3  11   40.00    5.90
  -6   3  11   38.20    6.60
   6   3 -11   31.40    7.40
   5  -3 -11  124.19   10.70
  -5  -3  11  140.99    9.30
  -5  -3  11  135.29   10.20
  -5   3  11  128.89    9.60
   5   3 -11  105.19   10.70
  -4  -3  11   64.29    6.60
   4  -3 -11   62.49    8.20
  -4  -3  11   59.19    7.60
  -4   3  11   66.59    7.50
  -4   3  11   65.39    5.60
   4   3 -11   67.79    9.10
  -3  -3  11  341.17   16.30
  -3  -3  11  318.07   15.90
   3  -3 -11  317.37   16.50
   3   3 -11  347.27   17.30
   3   3 -11  325.87   13.80
  -3   3  11  347.37   16.00
  -3   3  11  336.37   14.80
  -2  -3  11  794.22   35.40
   2  -3 -11  836.82   35.80
  -2  -3  11  904.01   35.70
  -2   3  11  905.81   35.50
   2   3 -11  861.61   36.20
  -2   3  11  867.71   34.80
   2   3 -11  945.01   34.10
   1  -3 -11  162.88   10.60
  -1  -3  11  155.38   10.20
  -1  -3  11  150.28    9.80
  -1   3  11  154.48   10.00
   1   3 -11  159.48    8.40
  -1   3  11  149.88    9.60
   1   3 -11  145.29   10.50
   0  -3 -11 1534.55   55.79
   0  -3  11 1353.86   57.29
   0  -3 -11 1493.85   57.99
   0  -3  11 1386.06   57.99
   0  -3  11 1458.35   57.59
   0   3  11 1494.55   57.99
   0   3  11 1487.65   57.99
   0   3 -11 1524.25   58.59
   0   3 -11 1568.24   56.89
   1  -3  11   62.39    7.70
  -1  -3 -11   68.09    8.40
  -1  -3 -11   71.49    6.20
   1  -3  11   64.89    7.70
   1   3  11   72.19    8.10
  -1   3 -11   75.49    7.30
   1   3  11   59.39    8.10
  -1   3 -11   64.09    8.60
   2  -3  11  541.05   24.40
  -2  -3 -11  542.05   24.50
  -2  -3 -11  559.94   23.00
  -2   3 -11  553.64   25.40
   2   3  11  532.95   25.10
   2   3  11  550.44   24.40
  -2   3 -11  583.64   23.70
  -3  -3 -11  491.35   21.30
  -3  -3 -11  472.45   22.60
   3  -3  11  473.15   22.50
   3   3  11  493.25   22.60
  -3   3 -11  492.95   23.70
  -3   3 -11  514.45   22.10
   4  -3  11    9.00    6.50
  -4  -3 -11   12.20    6.60
   4   3  11    9.40    6.50
  -4   3 -11   14.90    8.30
   5  -3  11  127.69   12.70
  -5  -3 -11  125.59   12.20
   5   3  11  139.49   13.10
  -5   3 -11  109.29   14.10
  -6  -3 -11   -0.30   14.00
   6  -3  11    4.40    8.60
   6  -3  11    0.70    9.60
   6   3  11    2.40    9.80
  -6   3 -11    2.50   10.80
  -8  -4  11  640.94   29.20
   8  -4 -11  626.34   30.90
   7  -4 -11  340.17   18.20
  -7  -4  11  334.47   18.50
  -7  -4  11  337.97   17.30
   7   4 -11  307.07   19.80
  -7   4  11  315.37   17.50
  -6  -4  11  302.67   16.90
  -6  -4  11  294.27   15.80
   6  -4 -11  287.97   17.40
   6  -4 -11  286.87   16.40
   6   4 -11  302.57   18.20
  -6   4  11  313.47   16.10
  -6   4  11  322.97   13.30
  -5  -4  11 1140.09   45.90
   5  -4 -11 1071.79   46.60
  -5  -4  11 1146.69   46.50
   5  -4 -11 1133.69   46.40
  -5   4  11 1173.98   44.40
  -5   4  11 1168.88   46.20
   5   4 -11 1227.68   47.60
   4  -4 -11  111.79   10.60
  -4  -4  11  118.69    9.90
  -4  -4  11  105.99    9.70
  -4   4  11  136.09    7.80
   4   4 -11  123.39   11.60
   4   4 -11  120.29    6.80
  -4   4  11  132.39    9.90
  -3  -4  11  640.54   27.80
  -3  -4  11  641.84   27.90
   3  -4 -11  630.24   28.30
   3   4 -11  655.73   25.90
  -3   4  11  683.43   27.80
  -3   4  11  641.24   26.60
   3   4 -11  662.73   28.90
  -2  -4  11  262.57   14.10
  -2  -4  11  243.18   13.90
   2  -4 -11  276.07   14.80
   2   4 -11  252.37   12.30
  -2   4  11  263.67   13.00
   2   4 -11  259.77   15.10
  -2   4  11  270.27   14.00
  -1  -4  11   20.20    5.90
   1  -4 -11   18.10    6.30
  -1  -4  11   13.40    5.80
   1   4 -11   16.40    4.40
  -1   4  11   18.20    5.50
   1   4 -11   20.80    6.20
  -1   4  11   21.00    5.10
   0  -4 -11   51.89    5.00
   0  -4 -11   54.09    7.50
   0  -4  11   50.39    7.00
   0   4 -11   46.50    7.20
   0   4 -11   54.69    6.30
   0   4  11   50.09    7.30
   0   4  11   53.29    7.10
   1  -4  11   27.00    6.60
  -1  -4 -11   26.20    6.90
   1  -4  11   23.00    6.10
  -1  -4 -11   32.50    5.10
  -1   4 -11   31.90    6.30
   1   4  11   29.10    6.50
   1   4  11   27.30    6.90
  -1   4 -11   33.10    7.10
  -2  -4 -11  264.47   12.90
   2  -4  11  239.78   14.60
  -2  -4 -11  259.47   14.90
   2   4  11  242.68   15.70
   2   4  11  265.57   14.70
  -2   4 -11  280.07   14.30
  -2   4 -11  261.57   15.80
  -3  -4 -11  673.53   28.90
   3  -4  11  645.24   28.70
  -3  -4 -11  679.23   27.30
   3   4  11  631.34   28.70
  -3   4 -11  638.14   29.80
  -3   4 -11  630.24   28.10
   4  -4  11   47.50    8.80
  -4  -4 -11   54.99   11.70
  -4  -4 -11   50.19    7.90
   4   4  11   54.99    9.10
  -4   4 -11   59.49   10.60
  -5  -4 -11  511.35   23.50
   5  -4  11  492.75   25.00
   5   4  11  509.55   25.10
  -5   4 -11  487.15   27.00
   7  -5 -11    7.70    8.80
  -7  -5  11    8.40    7.30
   7   5 -11    3.50   12.20
  -7   5  11    1.20    7.80
   6  -5 -11   14.20    8.10
  -6  -5  11    9.90    7.10
   6  -5 -11   11.70    9.30
  -6  -5  11    8.80    8.00
  -6   5  11   12.40    4.60
   6   5 -11   10.40    9.20
  -6   5  11   15.40    7.20
  -5  -5  11  108.99   11.00
   5  -5 -11  102.49   11.20
  -5  -5  11  115.49   10.90
   5  -5 -11  117.79   12.50
  -5   5  11  102.19   10.50
  -5   5  11  113.79    7.80
   5   5 -11   95.79    6.80
   5   5 -11  109.69   13.20
  -4  -5  11  115.79   10.90
   4  -5 -11   95.39   11.60
  -4  -5  11  120.29   11.10
   4   5 -11  120.79   12.00
  -4   5  11  113.29    8.20
   4   5 -11  101.39    7.40
  -4   5  11  114.49   10.30
   3  -5 -11  421.66   21.80
  -3  -5  11  455.85   21.60
  -3  -5  11  440.26   21.30
   3   5 -11  457.05   19.30
   3   5 -11  428.76   22.20
  -3   5  11  472.75   21.30
  -3   5  11  460.05   19.80
  -2  -5  11  471.65   23.30
   2  -5 -11  511.05   23.50
  -2  -5  11  519.95   22.90
  -2   5  11  484.55   22.80
  -2   5  11  483.55   21.70
   2   5 -11  516.85   24.10
   2   5 -11  510.65   21.30
  -1  -5  11  117.99   10.30
   1  -5 -11  114.49   10.60
   1   5 -11  120.59    9.10
  -1   5  11  118.89    9.40
   1   5 -11  110.59   11.60
  -1   5  11  115.49   10.30
   0  -5 -11 1222.88   49.00
   0  -5  11 1301.07   48.50
   0   5  11 1139.99   48.40
   0   5 -11 1201.98   47.60
   0   5  11 1196.58   48.90
   0   5 -11 1201.08   49.40
  -1  -5 -11  282.57   13.50
  -1  -5 -11  275.47   16.30
  -1   5 -11  280.97   15.20
   1   5  11  296.17   16.30
   1   5  11  284.87   16.10
  -1   5 -11  293.47   17.40
  -2  -5 -11  496.65   23.40
   2  -5  11  479.55   22.90
  -2  -5 -11  496.45   21.10
   2   5  11  482.65   23.40
  -2   5 -11  495.75   22.80
  -2   5 -11  513.15   24.50
   2   5  11  444.16   24.00
   3  -5  11  505.75   24.90
  -3  -5 -11  561.24   23.90
  -3  -5 -11  588.54   26.20
  -3   5 -11  534.55   26.80
   3   5  11  550.74   26.00
   4  -5  11    1.90    7.20
  -4  -5 -11    5.20    7.50
  -4  -5 -11    0.40    9.20
  -4   5 -11   -1.80   10.10
   4   5  11    4.40    8.80
   6   6 -11  130.09   18.60
   5  -6 -11 1008.90   44.50
  -5  -6  11 1090.99   44.60
   5  -6 -11 1077.29   45.10
  -5  -6  11 1026.00   44.80
  -5   6  11 1105.39   44.20
  -5   6  11 1049.79   42.10
   5   6 -11 1137.49   45.80
   5   6 -11 1011.20   41.40
   4  -6 -11   22.90    9.50
  -4  -6  11   14.90   10.10
  -4  -6  11   16.40    8.40
  -4   6  11   15.80    7.60
   4   6 -11   18.80    5.60
  -4   6  11   21.80    5.80
   4   6 -11   16.40    9.00
   3  -6 -11  268.47   17.40
  -3  -6  11  270.67   16.60
   3   6 -11  288.37   18.50
  -3   6  11  285.57   16.40
  -3   6  11  281.17   14.80
   3   6 -11  284.37   14.60
   2  -6 -11   43.50    8.90
  -2  -6  11   54.79    8.90
  -2   6  11   40.50    7.00
  -2   6  11   49.10    8.50
   2   6 -11   34.80    6.80
   2   6 -11   50.79    9.70
  -1  -6  11   10.40    7.50
   1  -6 -11    7.80    7.80
   1   6 -11    7.70    8.50
  -1   6  11    8.00    6.90
   1   6 -11    7.90    6.80
  -1   6  11   12.30    6.50
   0  -6  11   20.10    8.20
   0  -6 -11   15.70    8.10
   0   6 -11   15.20    6.70
   0   6 -11   17.00    8.90
   0   6  11    7.60    7.10
   0   6  11    6.10    7.00
  -1  -6 -11   24.20    9.00
  -1  -6 -11   22.50    5.90
   1   6  11   23.10    8.30
  -1   6 -11   15.50    7.30
  -1   6 -11   18.00    8.20
   1   6  11   21.10    8.30
  -2  -6 -11  136.89   10.60
  -2  -6 -11  147.29   14.20
  -2   6 -11  127.99   15.60
   2   6  11  141.79   14.10
   3  -6  11  176.28   16.40
  -3  -6 -11  227.88   16.80
  -3   6 -11  209.18   24.50
   3   6  11  219.88   16.80
  -2  -7  11  429.96   22.90
  -1  -7  11    9.60    9.20
  -1   7  11   11.80    7.40
   1   7 -11   12.60    8.20
   0   7 -11  623.34   29.20
   0   7  11  661.63   30.30
   9   0 -12    8.20   10.40
  -9   0  12    2.00    9.50
  -8   0  12  904.31   37.60
   8   0 -12  849.41   38.10
  -7   0  12  332.37   18.20
   7   0 -12  328.87   18.50
   6   0 -12   21.30    7.00
   6   0 -12   16.00    6.80
  -6   0  12   18.80    7.30
  -6   0  12   19.30    4.10
  -5   0  12    9.90    6.30
   5   0 -12   12.10    6.20
   5   0 -12    5.90    6.00
  -5   0  12   14.80    4.20
   4   0 -12   28.70    6.40
  -4   0  12   33.00    4.90
  -4   0  12   30.60    6.70
   4   0 -12   29.70    6.30
   3   0 -12   18.90    5.90
   3   0 -12   25.10    6.30
  -3   0  12   25.70    6.40
  -3   0  12   36.00    5.40
  -3   0  12   24.50    4.60
   2   0 -12  106.49    9.60
  -2   0  12  135.29    9.70
   2   0 -12  101.99    9.10
  -2   0  12  125.39    8.40
  -2   0  12  126.99    8.70
   1   0 -12  111.09    6.10
  -1   0  12  122.59    8.70
  -1   0  12  113.49    9.40
   1   0 -12  115.29    9.20
  -1   0  12  126.19    8.70
   0   0  12  585.34   26.20
   0   0  12  620.74   26.40
   0   0 -12  602.64   24.30
   0   0  12  632.44   26.10
   0   0 -12  603.14   26.60
   0   0 -12  640.94   26.20
   1   0  12  311.07   15.10
  -1   0 -12  297.07   13.40
   1   0  12  300.97   15.30
   1   0  12  280.47   15.30
  -1   0 -12  273.07   15.60
  -1   0 -12  289.57   15.00
  -2   0 -12  733.13   29.20
   2   0  12  736.53   31.10
  -2   0 -12  732.93   30.10
  -2   0 -12  716.13   31.10
   2   0  12  669.33   30.30
   2   0  12  729.43   30.20
  -3   0 -12 1776.52   67.39
   3   0  12 1756.92   68.59
  -3   0 -12 1716.13   69.09
   4   0  12   15.20    7.00
  -4   0 -12   16.30    7.60
  -4   0 -12   15.50    7.20
   5   0  12  297.57   18.20
  -5   0 -12  332.87   17.70
  -5   0 -12  301.87   19.50
  -6   0 -12   53.29   11.20
   6   0  12   27.50    8.20
  -9  -1  12    6.50   14.00
   9  -1 -12    6.00   11.10
  -9   1  12    6.60   10.70
  -8  -1  12  187.58   10.60
  -8  -1  12  199.58   14.20
   8  -1 -12  190.58   15.30
   8   1 -12  170.08   15.90
  -8   1  12  187.28   14.60
  -8   1  12  135.59   18.20
  -7  -1  12  305.97   14.50
  -7  -1  12  313.87   17.50
   7  -1 -12  312.87   17.40
   7  -1 -12  293.87   17.90
   7   1 -12  334.47   18.40
  -7   1  12  341.17   18.40
   6  -1 -12  220.78   14.20
  -6  -1  12  228.48   14.30
  -6  -1  12  237.48   11.90
   6  -1 -12  235.48   15.20
  -6   1  12  271.87   15.50
   6   1 -12  269.47   15.40
  -5  -1  12 1282.87   51.79
   5  -1 -12 1337.67   51.69
  -5  -1  12 1188.08   49.90
   5  -1 -12 1209.38   51.19
  -5   1  12 1399.16   49.80
  -5   1  12 1325.67   52.09
   5   1 -12 1307.67   51.99
  -4  -1  12  220.58   11.10
   4  -1 -12  229.78   13.40
   4  -1 -12  229.88   13.10
  -4  -1  12  247.98   13.30
  -4   1  12  207.68   12.00
   4   1 -12  198.18   13.10
  -4   1  12  210.88   13.50
  -4   1  12  204.28   10.90
   3  -1 -12 1150.38   45.30
  -3  -1  12 1115.59   44.60
  -3  -1  12 1149.08   45.70
   3  -1 -12 1150.38   45.40
  -3   1  12 1076.89   44.40
   3   1 -12 1144.39   45.90
  -3   1  12 1173.28   45.00
   3   1 -12 1130.69   45.30
   2  -1 -12  933.91   37.80
   2  -1 -12  983.20   38.30
  -2  -1  12  980.60   38.30
  -2  -1  12 1001.10   37.50
  -2  -1  12  912.71   37.40
   2   1 -12  932.61   38.00
  -2   1  12  928.51   37.60
  -2   1  12  861.11   37.30
   2   1 -12  900.31   38.40
   1  -1 -12   54.39    7.10
  -1  -1  12   58.49    7.10
   1  -1 -12   52.39    7.40
  -1  -1  12   67.09    7.90
  -1  -1  12   58.29    7.20
   1   1 -12   57.59    7.60
  -1   1  12   61.29    7.40
   1   1 -12   52.79    4.70
  -1   1  12   57.39    7.00
   1   1 -12   59.69    7.70
   0  -1  12  389.86   19.30
   0  -1 -12  390.96   19.10
   0  -1 -12  418.46   19.70
   0  -1  12  433.56   19.20
   0  -1  12  412.66   19.40
   0  -1 -12  406.06   17.10
   0   1 -12  442.36   20.00
   0   1 -12  434.06   17.60
   0   1  12  389.86   19.30
   0   1 -12  449.26   19.40
   0   1  12  447.26   19.20
   1  -1  12   21.90    5.70
  -1  -1 -12   32.10    6.40
   1  -1  12   33.40    6.70
  -1  -1 -12   30.10    6.60
   1  -1  12   44.00    6.80
  -1  -1 -12   25.10    4.60
   1   1  12   32.10    6.10
   1   1  12   29.40    6.40
  -1   1 -12   38.80    6.50
  -1   1 -12   43.90    7.00
  -1   1 -12   37.80    5.10
  -2  -1 -12   27.90    7.10
   2  -1  12   25.50    6.20
  -2  -1 -12   27.90    5.50
   2  -1  12   30.40    6.90
   2  -1  12   17.80    8.70
  -2  -1 -12   19.70    6.40
   2   1  12   29.10    6.70
   2   1  12   34.50    6.40
  -2   1 -12   27.10    5.70
  -2   1 -12   21.30    6.80
  -3  -1 -12   81.69    8.70
   3  -1  12   77.49    9.50
  -3  -1 -12   79.59   10.70
  -3   1 -12   82.19   11.00
  -3   1 -12   99.29    9.00
   3   1  12   88.29    9.60
  -4  -1 -12   10.10    7.90
  -4  -1 -12   10.60    6.70
   4  -1  12    3.70    7.00
  -4   1 -12    4.60    7.60
  -4   1 -12    8.90    7.20
   4   1  12    3.60    6.80
  -5  -1 -12  324.17   20.70
  -5  -1 -12  380.06   18.90
   5   1  12  335.67   19.50
  -5   1 -12  367.16   21.50
   6  -1  12  192.58   16.50
  -6  -1 -12  198.58   18.70
   6   1  12  201.18   16.50
  -6   1 -12  198.08   18.20
  -8  -2  12  637.44   29.40
  -8  -2  12  656.23   27.00
   8   2 -12  613.54   30.40
  -7  -2  12  212.78   14.30
   7  -2 -12  187.28   14.30
  -7  -2  12  191.98   11.40
   7   2 -12  201.58   15.20
  -7   2  12  227.08   15.10
   6  -2 -12  107.49   11.50
  -6  -2  12  106.29   10.50
  -6  -2  12  114.09    8.80
   6   2 -12   94.99   12.00
  -6   2  12  145.49   12.60
  -5  -2  12   13.40    6.40
  -5  -2  12   13.20    4.60
   5  -2 -12   12.50    6.70
  -5   2  12   17.90    5.90
   5   2 -12   15.10    6.40
  -5   2  12   20.10    4.30
  -4  -2  12   25.40    6.60
  -4  -2  12   28.50    5.40
   4  -2 -12   32.10    6.90
  -4   2  12   26.80    5.70
   4   2 -12   30.20    6.90
  -4   2  12   25.90    4.50
   3  -2 -12   44.20    7.10
  -3  -2  12   45.70    6.70
   3  -2 -12   56.89    7.60
  -3  -2  12   58.39    7.40
   3   2 -12   57.19    7.90
  -3   2  12   47.70    5.70
  -3   2  12   55.79    7.10
   2  -2 -12  222.58   12.50
  -2  -2  12  189.28   12.20
  -2  -2  12  206.78   11.50
   2  -2 -12  222.88   12.60
   2   2 -12  209.18   13.20
  -2   2  12  202.18   11.80
  -2   2  12  203.98   11.10
   2   2 -12  203.38    9.40
  -1  -2  12  112.29    9.50
   1  -2 -12  134.69    9.60
   1  -2 -12  115.49    9.30
  -1  -2  12  123.59    9.30
  -1  -2  12  124.29    9.40
  -1   2  12  118.69    8.60
  -1   2  12  110.09    9.20
   1   2 -12  121.79    7.10
   0  -2 -12  958.50   36.90
   0  -2  12  919.01   39.00
   0  -2 -12  923.01   39.10
   0  -2 -12  986.50   39.30
   0  -2  12  987.70   39.50
   0  -2  12  952.10   38.90
   0   2  12  928.81   39.10
   0   2 -12  997.30   37.80
   0   2  12 1009.80   39.40
   0   2 -12  988.10   39.90
   1  -2  12  232.08   14.00
   1  -2  12  245.18   13.50
  -1  -2 -12  232.58   14.00
  -1  -2 -12  238.88   11.30
  -1  -2 -12  214.98   13.30
   1  -2  12  222.48   13.50
  -1   2 -12  247.68   12.30
  -1   2 -12  228.98   14.10
   1   2  12  226.88   13.10
   1   2  12  251.97   13.80
  -2  -2 -12  573.84   24.90
   2  -2  12  523.05   24.10
  -2  -2 -12  505.95   23.90
  -2  -2 -12  525.55   22.40
  -2   2 -12  529.05   24.80
   2   2  12  509.15   24.70
  -2   2 -12  564.34   23.00
   2   2  12  554.74   24.10
  -3  -2 -12  996.10   44.60
  -3  -2 -12 1160.28   45.70
  -3  -2 -12 1169.18   43.90
   3   2  12 1058.89   44.90
  -3   2 -12 1114.79   44.00
  -3   2 -12 1141.89   46.20
   4  -2  12    4.00    6.50
  -4  -2 -12    9.60    8.40
  -4  -2 -12    8.10    7.00
  -4   2 -12    4.20    8.30
  -4   2 -12    6.90    7.50
   4   2  12    8.10    7.50
  -5  -2 -12  674.73   32.00
  -5  -2 -12  681.83   29.90
   5   2  12  690.03   31.10
  -5   2 -12  664.53   32.40
  -6  -2 -12  210.58   19.60
   6   2  12  200.78   17.10
  -8  -3  12  214.78   16.20
  -7  -3  12  329.17   16.60
  -7  -3  12  339.17   18.60
   7  -3 -12  330.17   19.40
  -7   3  12  346.97   20.20
   7   3 -12  315.97   19.80
  -6  -3  12  152.18   12.20
   6  -3 -12  171.98   13.50
  -6  -3  12  182.68   11.20
   6   3 -12  154.48   13.80
  -6   3  12  167.98   11.90
  -5  -3  12 1045.10   42.40
   5  -3 -12 1043.30   42.30
  -5  -3  12 1076.09   41.50
   5   3 -12 1049.70   43.10
  -5   3  12 1095.69   41.90
  -5   3  12  915.51   40.20
  -4  -3  12   14.30    4.60
   4  -3 -12   19.90    7.10
  -4  -3  12   22.60    6.40
   4   3 -12   20.20    7.10
  -4   3  12   28.30    6.30
  -4   3  12   23.80    5.20
  -3  -3  12 1095.69   43.80
  -3  -3  12 1073.39   43.50
   3  -3 -12 1103.19   44.00
   3   3 -12 1147.09   44.60
  -3   3  12 1139.39   43.50
   3   3 -12 1054.39   41.10
  -3   3  12  989.70   42.60
  -2  -3  12 1007.20   41.20
   2  -3 -12 1038.70   41.70
  -2  -3  12  967.20   41.30
   2   3 -12 1108.69   39.40
  -2   3  12  943.61   40.60
   2   3 -12 1048.50   42.10
  -2   3  12 1019.90   41.30
   1  -3 -12   19.10    6.20
  -1  -3  12   24.30    5.90
  -1  -3  12   17.10    5.30
  -1   3  12   21.30    5.80
   1   3 -12   18.10    6.00
  -1   3  12   19.00    5.70
   1   3 -12   16.00    3.90
   0  -3  12  301.97   15.70
   0  -3  12  326.57   16.90
   0  -3 -12  332.67   16.60
   0  -3 -12  335.57   13.40
   0  -3  12  298.37   15.80
   0   3  12  272.87   15.90
   0   3 -12  336.07   14.80
   0   3 -12  321.57   17.20
   0   3  12  322.17   16.30
  -1  -3 -12   96.89    9.90
   1  -3  12   88.59    9.20
  -1  -3 -12   84.19    6.90
   1  -3  12   90.59    9.10
  -1   3 -12   90.39    7.80
   1   3  12   84.09    9.60
   1   3  12   91.29    9.00
  -1   3 -12   75.09    9.90
  -2  -3 -12    9.20    5.30
  -2  -3 -12    8.20    6.50
   2  -3  12    3.50    6.00
  -2   3 -12    9.30    7.20
   2   3  12    3.90    6.20
   2   3  12    4.00    6.00
  -2   3 -12    5.90    6.00
  -3  -3 -12   70.89    8.90
  -3  -3 -12   55.79    8.70
   3  -3  12   49.60    8.10
  -3   3 -12   69.59    8.70
   3   3  12   58.59    8.50
  -3   3 -12   53.49    9.30
   4  -3  12   70.89    9.80
  -4  -3 -12   82.19   10.70
  -4   3 -12   67.09   11.10
   4   3  12   66.59    9.50
  -5  -3 -12  227.68   15.80
   5  -3  12  187.68   16.60
   5   3  12  214.38   16.30
  -5   3 -12  231.68   18.90
  -7  -4  12  258.77   17.60
   7  -4 -12  266.27   17.40
  -7  -4  12  289.57   16.30
   7   4 -12  275.47   19.40
  -7   4  12  275.67   17.00
  -6  -4  12   25.50    7.20
   6  -4 -12   26.30    9.30
  -6  -4  12   22.10    8.20
   6   4 -12   17.60    8.80
  -6   4  12   20.90    7.40
   5  -4 -12   64.39    9.50
  -5  -4  12   73.79    9.50
  -5  -4  12   58.79    8.70
  -5   4  12   69.59    7.10
  -5   4  12   65.79    8.50
   5   4 -12   67.59    9.70
   4  -4 -12    2.40    6.70
  -4  -4  12    5.00    6.40
  -4  -4  12    6.70    6.60
  -4   4  12    4.70    6.10
  -4   4  12    4.80    4.50
   4   4 -12    4.30    7.40
  -3  -4  12   87.19    9.90
   3  -4 -12   90.79   10.50
  -3  -4  12   82.09    9.90
   3   4 -12   66.59    6.40
  -3   4  12   80.49    7.50
  -3   4  12   81.29    9.10
   3   4 -12   79.19    9.80
  -2  -4  12  382.46   20.00
  -2  -4  12  396.86   19.90
   2  -4 -12  400.26   20.40
  -2   4  12  413.76   19.80
  -2   4  12  450.25   19.20
   2   4 -12  441.16   18.00
   2   4 -12  423.76   21.10
   1  -4 -12   39.10    8.10
  -1  -4  12   48.20    8.30
  -1  -4  12   34.60    7.10
  -1   4  12   51.69    7.30
   1   4 -12   31.10    5.10
   1   4 -12   34.50    7.40
  -1   4  12   42.60    6.70
   0  -4  12 1100.69   44.70
   0  -4 -12 1114.19   45.50
   0   4 -12 1141.09   46.00
   0   4  12 1009.80   45.10
   0   4 -12 1150.18   43.90
   0   4  12 1160.58   45.50
   1  -4  12  125.89   11.00
  -1  -4 -12  129.29    8.30
  -1  -4 -12  138.09   12.00
   1   4  12  127.39   11.60
   1   4  12  131.19   11.10
  -1   4 -12  139.69   10.30
  -1   4 -12  132.59   12.30
  -2  -4 -12  762.22   30.80
   2  -4  12  709.33   32.40
  -2  -4 -12  784.92   33.10
  -2   4 -12  751.32   31.70
  -2   4 -12  757.92   33.70
   2   4  12  763.02   33.00
   2   4  12  776.62   33.90
   3  -4  12  858.41   38.40
  -3  -4 -12  922.21   36.80
  -3  -4 -12  931.41   38.50
  -3   4 -12  935.81   37.70
   3   4  12  888.21   38.40
  -3   4 -12  891.51   39.70
   4  -4  12   13.40    9.10
  -4  -4 -12   14.30    8.30
   4   4  12   19.90    8.80
  -4   4 -12   17.30   10.30
  -5  -4 -12  383.66   28.80
   5   4  12  373.16   22.90
  -6  -5  12  203.58   14.90
   6  -5 -12  185.78   17.00
  -6   5  12  190.18   14.70
  -6   5  12  182.08   11.00
   6   5 -12  180.98   17.50
  -5  -5  12 1206.08   48.00
   5  -5 -12 1136.99   48.40
  -5   5  12 1116.79   45.80
  -5   5  12 1207.78   47.90
   5   5 -12 1191.98   49.40
   4  -5 -12  112.09   13.40
  -4  -5  12  147.09   12.30
  -4  -5  12  147.79   12.40
  -4   5  12  138.89    9.40
  -4   5  12  149.79   12.20
   4   5 -12  128.69    8.30
   4   5 -12  157.78   13.90
  -3  -5  12  585.04   26.50
  -3  -5  12  581.34   26.70
   3  -5 -12  553.24   27.00
  -3   5  12  600.84   26.50
   3   5 -12  570.04   24.00
  -3   5  12  585.34   25.10
   3   5 -12  579.34   27.50
  -2  -5  12  454.85   26.00
  -2  -5  12  556.94   25.10
   2  -5 -12  582.74   26.10
   2   5 -12  544.85   23.10
   2   5 -12  536.55   26.40
  -2   5  12  574.14   25.10
  -2   5  12  556.44   24.20
   1  -5 -12   43.10    8.80
  -1  -5  12   51.99    8.60
   1   5 -12   59.29    9.30
  -1   5  12   55.69    7.90
  -1   5  12   48.30    8.20
   1   5 -12   52.49    7.10
   0  -5 -12  307.77   17.10
   0  -5  12  284.57   16.40
   0   5 -12  286.17   17.40
   0   5  12  269.27   15.80
   0   5 -12  263.17   14.30
   0   5  12  256.37   16.20
  -1  -5 -12  137.79    9.20
  -1  -5 -12  121.09   12.70
  -1   5 -12  144.99   11.10
   1   5  12  115.79   12.90
  -1   5 -12  131.89   14.10
   1   5  12  130.19   12.30
  -2  -5 -12   49.00   10.20
   2  -5  12   48.00   13.40
  -2  -5 -12   49.40    7.40
  -2   5 -12   52.19   10.40
   2   5  12   46.90    9.20
   2   5  12   52.09   11.20
  -2   5 -12   55.19    9.40
  -3  -5 -12   39.80   10.80
   3  -5  12   24.50    9.70
  -3  -5 -12   37.70    8.20
   3   5  12   34.80   10.10
  -3   5 -12   40.20   10.30
   4  -6 -12   60.29   11.40
   4   6 -12   77.89   12.20
   3  -6 -12   36.40   10.30
  -3  -6  12   44.40    9.80
   3   6 -12   32.80    6.80
  -3   6  12   36.50    6.80
  -3   6  12   42.60    9.20
   3   6 -12   64.69   11.90
  -2  -6  12   79.89   10.80
   2  -6 -12   93.39   11.90
  -2   6  12   83.89   10.60
   2   6 -12   78.39    9.50
   2   6 -12  104.19   15.00
  -2   6  12   93.19   10.70
  -1  -6  12   28.00    9.00
   1  -6 -12   26.10    9.30
   1   6 -12   28.60   10.30
  -1   6  12   22.40    7.90
  -1   6  12   28.60    8.80
   1   6 -12   29.60    7.60
   0  -6 -12  537.75   26.10
   0   6 -12  495.75   26.50
   0   6  12  518.25   25.10
   0   6 -12  515.25   23.70
   0   6  12  494.75   25.30
  -1  -6 -12  101.79    8.90
  -1  -6 -12   95.89   13.10
   1   6  12   81.69   11.50
  -1   6 -12  108.99   12.80
  -1   6 -12  100.19   14.30
   1   6  12   92.59   13.20
  -2   6 -12  480.75   27.30
   8   0 -13    4.80   10.10
  -8   0  13    7.40    9.90
  -7   0  13   20.40    4.70
   7   0 -13   17.70    8.60
  -7   0  13   28.80    9.40
   6   0 -13   17.20    7.50
   6   0 -13   12.40    7.80
  -6   0  13   18.20    4.80
  -6   0  13   27.10    8.20
   5   0 -13  997.90   41.00
  -5   0  13  989.30   41.00
  -5   0  13  968.10   38.80
  -4   0  13   75.69   10.10
   4   0 -13   72.39    9.00
   4   0 -13   74.09   10.10
  -4   0  13   84.99    7.40
  -3   0  13 1038.50   41.70
   3   0 -13 1022.30   42.30
  -3   0  13 1047.50   41.50
  -3   0  13 1102.39   42.80
   3   0 -13 1014.50   42.70
  -2   0  13 1160.88   45.20
   2   0 -13 1142.89   46.20
  -2   0  13 1158.18   45.20
  -2   0  13 1143.19   46.20
   2   0 -13 1083.79   45.50
  -1   0  13   39.90    6.50
   1   0 -13   35.40    7.20
  -1   0  13   42.10    7.70
   1   0 -13   29.60    6.50
  -1   0  13   41.80    6.40
   0   0 -13  718.73   30.10
   0   0  13  688.83   29.80
   0   0 -13  691.83   30.50
   0   0  13  767.12   30.60
   0   0 -13  691.23   27.80
   0   0  13  698.03   30.00
   1   0  13   21.10    7.00
  -1   0 -13   18.20    6.00
  -1   0 -13   31.70    7.60
  -1   0 -13   31.90    5.20
   1   0  13   31.30    7.60
   1   0  13   24.20    6.40
  -2   0 -13  144.29   10.00
  -2   0 -13  146.89   14.30
   2   0  13  149.29   12.20
   2   0  13  139.79   11.10
   2   0  13  137.29   12.30
  -2   0 -13  153.48   12.40
  -3   0 -13  196.08   12.50
   3   0  13  171.88   13.50
  -3   0 -13  214.68   15.20
  -4   0 -13   53.09   10.50
   4   0  13   37.40    9.10
  -4   0 -13   49.99    8.70
  -5   0 -13    7.90    9.70
   5   0  13    1.60    9.10
  -5   0 -13    8.30    9.70
  -8  -1  13  771.32   34.00
   8  -1 -13  734.23   34.70
  -8  -1  13  757.72   30.80
  -8   1  13  761.42   34.60
   7  -1 -13  593.54   27.70
  -7  -1  13  602.04   27.40
  -7  -1  13  559.74   24.40
   7  -1 -13  553.04   26.90
  -7   1  13  615.14   28.00
   7   1 -13  585.94   27.90
  -7   1  13  573.54   23.40
   6  -1 -13  126.49   12.70
  -6  -1  13  110.19   11.80
   6  -1 -13  101.49   11.10
  -6  -1  13  123.19    9.00
   6   1 -13  123.69   12.80
  -6   1  13  117.89   12.50
  -6   1  13  130.39    8.20
  -5  -1  13  563.04   25.80
   5  -1 -13  581.84   25.70
  -5  -1  13  543.85   23.60
   5  -1 -13  533.85   25.10
   5   1 -13  529.55   25.70
  -5   1  13  597.84   26.20
  -5   1  13  558.04   23.10
   4  -1 -13   89.09   10.20
  -4  -1  13   83.09    7.60
   4  -1 -13   94.49   10.60
  -4  -1  13   90.19   10.10
   4   1 -13   74.59   10.30
  -4   1  13  106.09   11.00
  -4   1  13   88.09    7.60
  -4   1  13  108.39    9.20
  -3  -1  13  109.19    8.60
   3  -1 -13  111.19   10.80
  -3  -1  13  114.79   10.70
   3  -1 -13  109.09    9.90
   3   1 -13   98.69   10.50
  -3   1  13  114.59   10.70
  -3   1  13  118.19    9.50
  -3   1  13  101.99    8.40
   3   1 -13  100.29    9.90
  -2  -1  13   27.20    6.20
  -2  -1  13   24.20    6.60
  -2  -1  13   28.20    5.90
   2  -1 -13   30.20    6.80
   2  -1 -13   30.30    7.20
  -2   1  13   22.10    5.60
   2   1 -13   25.10    6.80
  -2   1  13   23.60    5.90
   2   1 -13   22.50    6.30
   1  -1 -13    4.10    5.80
  -1  -1  13    3.40    5.70
   1  -1 -13   10.10    5.90
  -1  -1  13   11.00    5.60
  -1  -1  13    6.60    5.50
   1   1 -13    4.40    5.80
   1   1 -13    5.20    3.30
  -1   1  13    4.30    5.20
  -1   1  13    5.40    5.20
   1   1 -13    1.60    5.70
   0  -1  13  251.27   13.40
   0  -1  13  234.88   13.70
   0  -1 -13  270.67   14.50
   0  -1 -13  228.28   10.70
   0  -1  13  236.48   13.70
   0  -1 -13  236.88   13.70
   0   1 -13  218.58   11.10
   0   1 -13  233.28   14.20
   0   1 -13  241.28   13.80
   0   1  13  247.78   13.20
   0   1  13  202.78   13.30
  -1  -1 -13   63.39    8.30
  -1  -1 -13   64.79    6.90
  -1  -1 -13   66.69    9.20
   1  -1  13   71.09    9.50
   1  -1  13   62.69    7.80
   1  -1  13   52.89    7.70
  -1   1 -13   67.69    9.30
  -1   1 -13   72.59    9.40
   1   1  13   69.09    8.20
   1   1  13   74.29    9.80
  -1   1 -13   62.49    6.90
   2  -1  13  341.27   17.60
  -2  -1 -13  326.17   18.30
  -2  -1 -13  360.06   15.90
  -2  -1 -13  339.97   17.30
   2   1  13  314.87   18.30
   2   1  13  330.47   17.40
  -2   1 -13  304.57   18.30
  -2   1 -13  355.06   16.20
  -3  -1 -13 1000.60   39.70
   3  -1  13  926.91   41.10
  -3  -1 -13 1016.70   42.10
   3   1  13  976.70   41.20
  -3   1 -13 1020.60   39.90
  -3   1 -13  988.10   42.10
  -4  -1 -13    4.00    7.10
   4  -1  13   -0.50    8.10
  -4  -1 -13   -0.30    8.50
  -4   1 -13    6.70    7.90
   4   1  13    2.80    8.00
  -4   1 -13    0.20    8.80
  -5  -1 -13  954.80   41.80
  -5  -1 -13  985.50   39.50
  -5   1 -13  872.91   39.70
  -5   1 -13  935.11   41.90
   5   1  13  906.01   40.30
  -8  -2  13   18.60   10.10
   7  -2 -13   27.90    9.60
  -7  -2  13   22.10    6.40
  -7  -2  13   23.60    8.90
   7   2 -13   18.10    8.90
  -7   2  13   34.50   10.20
  -6  -2  13   60.69    9.30
   6  -2 -13  114.39   12.90
  -6  -2  13  104.19    9.30
   6   2 -13   99.69   12.90
  -6   2  13  124.39   14.00
  -5  -2  13  656.73   29.20
  -5  -2  13  596.14   27.50
   5  -2 -13  624.74   28.60
  -5   2  13  614.84   26.80
   5   2 -13  690.53   29.90
  -5   2  13  757.92   28.80
  -5   2  13  692.03   29.60
  -4  -2  13   23.40    5.90
  -4  -2  13   21.00    7.30
   4  -2 -13   24.80    7.30
   4   2 -13   31.00    7.70
  -4   2  13   36.10    5.80
  -4   2  13   27.60    6.30
  -3  -2  13  960.70   37.60
  -3  -2  13  940.91   38.10
   3  -2 -13  930.01   38.10
   3   2 -13  947.01   38.80
  -3   2  13  925.91   37.80
  -3   2  13  830.92   36.90
   2  -2 -13  805.02   37.20
  -2  -2  13  766.72   33.10
   2  -2 -13  826.62   33.80
  -2  -2  13  796.02   33.60
  -2   2  13  838.62   33.60
  -2   2  13  751.62   32.90
   2   2 -13  793.12   30.80
   2   2 -13  844.92   34.50
   1  -2 -13  101.49    9.70
  -1  -2  13   89.99    9.20
  -1  -2  13  103.59   10.00
  -1  -2  13  110.69    9.40
   1  -2 -13   88.99   10.00
  -1   2  13   91.99    8.80
  -1   2  13  111.99    9.40
   1   2 -13   87.19    6.40
   1   2 -13  101.19    9.80
   0  -2 -13 1118.69   44.20
   0  -2  13 1035.80   43.80
   0  -2 -13 1092.69   41.40
   0  -2 -13 1151.58   44.20
   0  -2  13 1058.39   44.20
   0  -2  13 1082.69   43.80
   0   2  13 1018.10   44.10
   0   2  13 1078.59   43.90
   0   2 -13 1112.29   42.30
   0   2 -13 1114.59   44.80
   1  -2  13  228.38   14.70
  -1  -2 -13  254.87   15.10
   1  -2  13  291.67   15.20
  -1  -2 -13  270.37   15.00
   1  -2  13  257.77   15.60
  -1  -2 -13  260.57   12.30
  -1   2 -13  249.08   15.60
  -1   2 -13  252.07   13.00
   1   2  13  254.67   14.60
   1   2  13  237.58   14.90
   2  -2  13   99.99   11.10
  -2  -2 -13  105.59   10.90
  -2  -2 -13  100.59   11.90
  -2  -2 -13  117.09    9.00
  -2   2 -13  112.19   12.20
  -2   2 -13  116.39    9.40
   2   2  13  106.99   10.30
   2   2  13  104.49   11.90
  -3  -2 -13  178.28   12.20
   3  -2  13  186.18   13.50
  -3  -2 -13  181.58   15.40
  -3   2 -13  192.18   13.00
   3   2  13  192.18   13.80
  -3   2 -13  201.58   15.70
  -4  -2 -13   14.20    7.60
  -4  -2 -13    7.50    9.30
   4  -2  13    9.40    7.80
  -4   2 -13   16.70   10.00
  -4   2 -13   18.30    8.50
   4   2  13   12.30    8.30
  -5  -2 -13   59.49   12.20
  -5  -2 -13   66.19   11.10
   5   2  13   65.09   15.30
  -7  -3  13  439.96   23.80
   7  -3 -13  477.05   24.50
  -7  -3  13  468.75   21.80
   7   3 -13  435.26   24.60
  -7   3  13  484.85   25.40
   6  -3 -13  176.58   14.40
  -6  -3  13  157.18   11.60
  -6  -3  13  155.58   13.40
   6   3 -13  148.79   14.90
  -6   3  13  156.58   12.70
  -5  -3  13  515.95   24.20
  -5  -3  13  539.35   23.30
   5  -3 -13  512.35   24.20
   5   3 -13  519.15   25.10
  -5   3  13  551.94   23.70
  -5   3  13  430.46   21.50
  -4  -3  13   49.90    8.20
   4  -3 -13   46.20    8.60
  -4  -3  13   61.09    8.30
   4   3 -13   55.89    8.90
  -4   3  13   47.40    7.40
  -4   3  13   51.29    6.90
  -3  -3  13   23.00    6.60
   3  -3 -13   29.70    7.60
  -3  -3  13   27.50    6.90
   3   3 -13   35.60    8.20
  -3   3  13   28.40    6.00
  -3   3  13   31.60    6.80
  -2  -3  13    6.40    6.10
  -2  -3  13    2.10    5.50
   2  -3 -13    1.40    6.40
   2   3 -13    5.00    3.80
  -2   3  13    2.90    5.20
   2   3 -13    3.00    6.10
  -2   3  13    4.80    5.80
  -1  -3  13   19.40    6.60
  -1  -3  13   17.10    6.00
   1  -3 -13   15.60    7.00
   1   3 -13   15.70    4.20
  -1   3  13   21.50    6.50
  -1   3  13   16.70    6.50
   1   3 -13   14.90    6.60
   0  -3 -13  159.58   12.60
   0  -3  13  155.18   11.90
   0  -3  13  161.18   13.00
   0  -3  13  144.89   11.60
   0   3 -13  211.78   13.90
   0   3  13  184.58   12.40
   0   3  13  185.38   12.20
   0   3 -13  201.78   10.50
  -1  -3 -13   15.50    4.90
   1  -3  13    9.40    6.00
  -1  -3 -13   15.20    7.50
   1   3  13   22.70    7.00
   1   3  13   12.70    7.00
  -1   3 -13   16.30    5.50
  -1   3 -13   12.00    7.10
  -2  -3 -13  411.66   17.30
   2  -3  13  330.47   19.20
  -2  -3 -13  367.46   19.70
   2   3  13  364.16   19.10
  -2   3 -13  397.16   18.10
   2   3  13  352.46   20.20
  -2   3 -13  342.67   20.00
  -3  -3 -13  632.34   31.70
  -3  -3 -13  743.23   29.90
   3  -3  13  685.73   31.70
  -3   3 -13  751.52   30.60
  -3   3 -13  737.33   33.10
   3   3  13  714.63   31.60
  -4  -3 -13   16.60    8.70
   4  -3  13    7.20    9.00
  -4   3 -13   17.20    9.40
   4   3  13    9.00    8.80
  -4   3 -13   13.90   10.50
   6  -4 -13   36.40   10.90
  -6  -4  13   23.50    9.10
  -6  -4  13   22.80    7.50
   6   4 -13   17.40   10.00
  -6   4  13   34.90    9.10
  -6   4  13   28.90    6.70
  -5  -4  13  436.56   22.10
   5  -4 -13  428.26   22.40
  -5  -4  13  437.96   21.30
   5   4 -13  447.26   23.70
  -5   4  13  412.36   19.50
  -5   4  13  467.25   21.90
  -4  -4  13   50.59    8.90
  -4  -4  13   65.39    9.30
   4  -4 -13   35.40    9.00
  -4   4  13   63.69    8.20
   4   4 -13   53.59   10.10
  -4   4  13   59.29    8.70
   3  -4 -13  817.82   34.80
  -3  -4  13  731.03   33.80
  -3  -4  13  852.01   34.50
  -3   4  13  763.02   33.00
   3   4 -13  786.92   31.20
   3   4 -13  814.82   35.30
  -3   4  13  824.52   34.00
  -2  -4  13  884.71   38.50
   2  -4 -13  960.90   38.80
  -2  -4  13  819.52   37.80
   2   4 -13  988.00   39.40
  -2   4  13  815.22   37.50
  -2   4  13  943.51   38.30
   2   4 -13  971.80   35.90
   1  -4 -13   22.10    7.90
  -1  -4  13   24.70    8.00
  -1  -4  13   27.60    7.50
   1   4 -13   21.90    7.90
   1   4 -13   21.80    5.40
  -1   4  13   27.30    7.50
  -1   4  13   28.80    7.70
   0  -4 -13  572.54   26.20
   0  -4  13  558.44   25.40
   0   4 -13  559.84   23.70
   0   4 -13  575.14   26.30
   0   4  13  577.34   25.90
   0   4  13  476.95   25.40
  -1  -4 -13   48.10    6.20
  -1  -4 -13   47.40    9.80
   1   4  13   45.60    9.30
  -1   4 -13   59.69    9.70
  -1   4 -13   56.89    7.80
   1   4  13   39.10    8.10
  -2  -4 -13  161.08   10.80
  -2  -4 -13  159.28   14.70
   2  -4  13  148.89   13.70
   2   4  13  172.38   14.60
  -2   4 -13  175.58   12.40
   2   4  13  165.88   14.00
  -2   4 -13  182.68   15.50
   3  -4  13  109.09   13.90
  -3  -4 -13  113.69   11.70
  -3  -4 -13  118.69   14.60
   3   4  13  115.39   13.40
  -3   4 -13  116.39   14.80
  -3   4 -13  116.89   12.90
   5  -5 -13  429.96   23.50
  -5  -5  13  415.56   22.10
  -5   5  13  428.46   22.50
   5   5 -13  435.86   28.30
  -4  -5  13   10.70    8.80
   4  -5 -13    4.80    9.30
  -4  -5  13   12.60    8.80
  -4   5  13   14.30    6.70
  -4   5  13    6.80    8.20
   4   5 -13   11.10    4.60
   4   5 -13   13.30   10.00
   3  -5 -13  107.39   13.60
  -3  -5  13  106.49   12.60
  -3  -5  13   89.79   11.70
  -3   5  13   80.19    9.80
  -3   5  13   96.69   11.90
   3   5 -13   98.49    8.50
   3   5 -13   90.79   12.00
  -2  -5  13   22.50    8.80
   2  -5 -13   18.80    8.80
   2   5 -13   35.00   10.00
   2   5 -13   31.40    6.40
  -2   5  13   31.10    7.60
  -2   5  13   31.70    8.60
  -1  -5  13   22.80    8.60
   1  -5 -13   23.10    9.70
  -1   5  13   25.30    7.90
   1   5 -13   20.90    6.80
   1   5 -13   21.50    8.50
  -1   5  13   14.00    8.20
   0  -5 -13  171.78   15.60
   0   5  13  190.78   14.60
   0   5 -13  178.58   12.10
   0   5 -13  190.48   15.50
   0   5  13  163.08   14.60
  -1  -5 -13   76.99   11.90
  -1  -5 -13   81.59    7.70
   1   5  13   65.69   10.60
  -1   5 -13   64.29    9.20
  -1   5 -13   68.59   10.70
   1   5  13   61.29   11.60
  -2  -5 -13  351.96   21.20
  -2   5 -13  344.87   19.20
  -2   5 -13  357.36   22.10
   2   5  13  333.57   21.40
  -2  -6  13  626.34   30.60
   2   6 -13  701.73   33.10
  -1  -6  13    9.40    9.70
   1   6 -13    9.80   11.20
   0   6 -13  861.81   40.50
  -8   0  14  308.17   20.70
   8   0 -14  296.37   23.20
  -7   0  14  511.65   22.60
  -7   0  14  562.74   26.80
  -6   0  14   79.19   10.90
  -6   0  14   82.59    8.50
   6   0 -14   72.19   11.00
  -5   0  14 1505.95   61.09
  -5   0  14 1529.15   58.89
  -4   0  14   15.50    7.50
   4   0 -14   12.20    6.80
   4   0 -14   12.80    7.60
  -4   0  14   14.80    5.60
  -3   0  14 1071.79   42.90
  -3   0  14  969.80   44.90
  -3   0  14 1185.88   44.60
   3   0 -14 1084.59   44.30
   3   0 -14 1045.40   43.60
   2   0 -14  211.98   14.50
  -2   0  14  229.78   14.50
  -2   0  14  204.08   12.70
   2   0 -14  220.58   13.50
  -2   0  14  231.18   13.10
  -1   0  14    3.70    6.70
  -1   0  14    3.40    5.70
   1   0 -14    2.00    6.50
   1   0 -14    1.30    5.70
  -1   0  14    2.90    5.60
   0   0 -14    1.20    4.00
   0   0 -14    3.10    6.60
   0   0  14    2.30    6.00
   0   0 -14    0.80    7.10
   0   0  14    4.10    7.40
   0   0  14    4.30    6.20
   1   0  14    0.40    7.70
   1   0  14    2.50    6.80
  -1   0 -14    2.30    6.50
  -1   0 -14   -0.40    5.00
   1   0  14   -0.40    6.30
  -1   0 -14    1.20    7.50
   2   0  14  105.89   11.00
  -2   0 -14  121.29   13.10
  -2   0 -14  115.19    9.40
  -3   0 -14  191.18   12.90
   3   0  14  132.49   13.30
  -3   0 -14  159.68   15.30
   4   0  14    4.60    9.20
  -4   0 -14    7.50    8.90
  -4   0 -14    7.20   10.60
  -7  -1  14   60.69    8.00
   7  -1 -14   51.19   11.10
   7  -1 -14   53.19   12.40
  -7  -1  14   54.59   11.30
   7   1 -14   51.89   11.30
  -7   1  14   49.90   12.00
  -7   1  14   60.09    7.70
   6  -1 -14   -2.10    8.50
   6  -1 -14    0.60    7.80
  -6  -1  14    0.30    8.40
  -6  -1  14    3.70    5.80
   6   1 -14   -0.20    8.80
  -6   1  14    1.60    5.40
  -6   1  14    1.40    8.70
   5  -1 -14   24.10    8.10
  -5  -1  14   25.90    8.70
  -5  -1  14   27.90    6.20
   5  -1 -14   28.00    8.70
  -5   1  14   27.30    6.00
  -5   1  14   23.70    8.60
   5   1 -14   29.90    8.20
   4  -1 -14   14.80    7.70
  -4  -1  14    6.90    7.40
  -4  -1  14    8.90    5.10
   4  -1 -14    9.20    7.70
  -4   1  14    9.50    5.70
   4   1 -14   11.60    7.60
  -4   1  14   11.40    7.30
  -4   1  14   13.40    8.60
  -3  -1  14  622.24   26.70
   3  -1 -14  611.34   27.90
   3  -1 -14  603.04   27.40
  -3  -1  14  661.43   28.20
   3   1 -14  641.84   28.40
  -3   1  14  642.84   27.10
  -3   1  14  599.84   28.20
  -3   1  14  562.84   26.20
   3   1 -14  616.74   27.50
  -2  -1  14  671.23   28.10
   2  -1 -14  623.24   27.30
  -2  -1  14  593.24   26.90
   2  -1 -14  670.83   28.20
   2   1 -14  583.24   28.10
   2   1 -14  627.44   27.50
  -2   1  14  608.44   27.10
  -2   1  14  579.94   26.90
  -2   1  14  672.33   28.30
  -1  -1  14   87.59   10.20
  -1  -1  14   69.99    9.40
   1  -1 -14   75.79    9.90
   1  -1 -14   78.99   10.00
  -1  -1  14   76.39    9.30
   1   1 -14   95.69   10.10
  -1   1  14   83.89    9.30
  -1   1  14   71.19    9.50
   1   1 -14   91.99    9.90
   0  -1  14 1057.59   42.70
   0  -1  14 1068.89   43.10
   0  -1 -14 1099.09   42.80
   0  -1  14 1031.00   42.70
   0  -1 -14 1060.09   43.10
   0  -1 -14 1037.60   40.00
   0   1  14 1042.10   42.70
   0   1  14  900.31   42.60
   0   1 -14 1021.00   42.50
   0   1 -14 1114.39   40.70
   0   1 -14 1066.49   43.50
   1  -1  14  299.57   17.40
  -1  -1 -14  286.47   17.10
   1  -1  14  299.57   16.60
  -1  -1 -14  276.77   16.30
   1  -1  14  292.37   16.60
  -1  -1 -14  297.67   14.00
  -1   1 -14  295.57   17.40
   1   1  14  257.17   16.90
   1   1  14  311.37   16.50
  -1   1 -14  309.87   16.50
  -1   1 -14  323.37   14.60
  -2  -1 -14  233.08   16.10
   2  -1  14  219.48   15.60
  -2  -1 -14  283.87   14.10
  -2  -1 -14  283.77   17.30
   2   1  14  254.67   15.70
  -2   1 -14  254.87   17.30
  -2   1 -14  267.27   14.00
   2   1  14  266.57   22.00
   3  -1  14  538.05   27.10
  -3  -1 -14  621.24   25.60
  -3  -1 -14  611.44   28.50
   3   1  14  533.05   26.70
  -3   1 -14  567.64   28.40
  -3   1 -14  561.04   25.20
   4  -1  14   25.50   10.60
  -4  -1 -14   53.29   12.30
  -4  -1 -14   43.10    9.70
   4   1  14   40.70   10.10
  -4   1 -14   30.30   11.10
  -4   1 -14   57.59   10.40
  -7  -2  14  352.86   21.30
   7  -2 -14  349.37   20.90
   7   2 -14  399.56   30.30
  -7   2  14  382.56   22.80
  -6  -2  14  230.88   16.30
  -6  -2  14  247.88   14.70
   6  -2 -14  234.88   16.60
  -6   2  14  251.17   18.20
   6   2 -14  262.97   18.10
  -5  -2  14 1012.30   42.00
   5  -2 -14 1031.00   41.70
  -5  -2  14  961.20   40.50
  -5   2  14  972.80   39.60
   5   2 -14  991.00   42.40
  -5   2  14  981.80   43.80
  -5   2  14 1011.70   42.60
  -4  -2  14   89.79   11.20
  -4  -2  14   85.19    9.60
   4  -2 -14  101.69   11.50
  -4   2  14   98.89   10.50
  -4   2  14   89.09    9.50
   4   2 -14   94.89   12.20
  -3  -2  14  358.86   18.40
   3  -2 -14  357.86   18.00
  -3  -2  14  330.47   17.20
  -3   2  14  379.56   18.00
   3   2 -14  344.37   19.10
  -3   2  14  281.67   16.50
  -2  -2  14  271.77   15.80
  -2  -2  14  260.77   14.90
   2  -2 -14  270.87   16.00
   2   2 -14  306.67   16.90
  -2   2  14  238.18   14.60
  -2   2  14  298.67   15.60
   1  -2 -14   33.60    8.00
  -1  -2  14   36.80    7.10
  -1  -2  14   27.70    7.80
   1   2 -14   27.80    4.20
  -1   2  14   35.30    7.50
  -1   2  14   35.90    7.20
   1   2 -14   32.80    7.60
   0  -2 -14   59.09    8.90
   0  -2  14   46.80    8.60
   0  -2  14   51.09    8.30
   0  -2  14   51.69    8.40
   0   2  14   40.50    8.20
   0   2  14   54.19    8.20
   0   2 -14   53.99    9.10
   0   2 -14   55.79    7.00
  -1  -2 -14    7.80    8.20
   1  -2  14    6.50    7.70
  -1  -2 -14    7.60    7.70
  -1  -2 -14    7.40    5.10
  -1   2 -14    6.00    7.50
   1   2  14   15.60    8.70
   1   2  14    7.60    6.80
  -1   2 -14    5.80    5.60
  -2  -2 -14  187.48   15.10
   2  -2  14  165.68   14.10
  -2  -2 -14  185.48   13.90
  -2  -2 -14  191.78   11.50
   2   2  14  129.49   14.50
  -2   2 -14  179.48   11.70
   2   2  14  151.28   13.20
  -2   2 -14  172.88   14.60
   3  -2  14  237.08   17.10
  -3  -2 -14  284.67   15.80
  -3  -2 -14  285.67   19.20
  -3   2 -14  297.57   16.10
   3   2  14  250.17   17.20
  -3   2 -14  269.67   19.20
  -4  -2 -14    4.80   11.60
  -4  -2 -14    7.00   10.00
  -4   2 -14    2.90    9.60
  -6  -3  14   12.20    7.30
  -6  -3  14    8.10    9.10
   6  -3 -14    3.60   10.50
   6   3 -14   17.80   10.10
  -6   3  14   11.00   11.50
  -5  -3  14   11.70    7.40
   5  -3 -14    9.00    9.10
  -5  -3  14   10.40    8.80
  -5   3  14    7.60    6.20
   5   3 -14    8.40    8.50
  -5   3  14   17.70    8.30
  -4  -3  14   19.10    7.90
   4  -3 -14   16.30    8.70
  -4  -3  14   14.70    6.70
   4   3 -14   19.30    8.90
  -4   3  14   23.50    7.50
  -4   3  14   18.50    6.30
  -3  -3  14  271.67   16.20
  -3  -3  14  271.37   16.30
   3  -3 -14  294.77   17.10
  -3   3  14  214.38   14.20
   3   3 -14  304.47   18.00
  -3   3  14  299.37   16.30
  -2  -3  14  453.45   22.50
  -2  -3  14  450.55   22.90
   2  -3 -14  505.05   23.30
   2   3 -14  492.15   23.50
   2   3 -14  484.65   19.40
  -2   3  14  412.76   21.50
  -2   3  14  505.75   23.00
  -1  -3  14   26.10    7.40
   1  -3 -14   21.30    8.10
  -1  -3  14   19.60    6.90
  -1   3  14   23.10    7.20
  -1   3  14   21.70    7.50
   1   3 -14   20.80    4.70
   1   3 -14   24.60    7.80
   0  -3  14 1002.00   42.80
   0  -3 -14 1045.10   43.50
   0   3  14 1090.39   43.40
   0   3  14 1012.20   43.50
   0   3 -14 1071.09   44.00
  -1  -3 -14  219.58   11.40
  -1  -3 -14  210.38   15.30
   1  -3  14  184.58   14.20
   1   3  14  192.78   14.20
  -1   3 -14  204.58   15.50
  -1   3 -14  222.08   12.90
   1   3  14  173.88   14.80
   2  -3  14  256.17   17.30
  -2  -3 -14  272.57   17.70
  -2  -3 -14  285.97   14.50
   2   3  14  234.78   18.30
  -2   3 -14  296.37   15.80
  -2   3 -14  285.37   18.70
   2   3  14  279.37   17.40
  -3  -3 -14  433.16   22.00
  -3   3 -14  446.66   26.30
  -3   3 -14  454.35   22.50
   3   3  14  428.06   23.20
   5  -4 -14  446.36   22.90
  -5  -4  14  427.86   21.50
  -5   4  14  338.87   19.40
  -5   4  14  446.56   22.10
   5   4 -14  408.26   29.00
  -4  -4  14   13.90    8.60
   4  -4 -14   13.40    9.60
  -4  -4  14   12.50    8.90
   4   4 -14   21.00   10.10
  -4   4  14   10.40    8.30
  -4   4  14   10.90    7.50
   3  -4 -14  401.26   21.20
  -3  -4  14  365.16   20.00
  -3  -4  14  396.36   20.80
   3   4 -14  403.76   22.40
  -3   4  14  327.67   19.20
   3   4 -14  372.76   16.00
  -3   4  14  413.26   20.40
  -2  -4  14  204.08   15.40
   2  -4 -14  213.78   15.60
   2   4 -14  228.48   16.60
  -2   4  14  230.78   15.30
   2   4 -14  220.78   11.30
  -2   4  14  162.98   13.70
   1  -4 -14   25.50    9.30
  -1  -4  14   21.60    8.50
  -1   4  14   25.50    8.10
   1   4 -14   26.20    6.20
  -1   4  14   32.10    8.80
   1   4 -14   33.20    9.70
   0  -4 -14   46.50   10.30
   0  -4  14   49.70    9.80
   0   4 -14   33.50    8.90
   0   4 -14   39.20    6.50
   0   4  14   47.90    9.70
   0   4  14   49.70    9.70
  -1  -4 -14    4.60    5.50
  -1  -4 -14   10.50    9.90
   1   4  14    2.80    8.20
  -1   4 -14    6.30    7.10
   1   4  14    4.60    8.70
  -1   4 -14    5.70    9.60
  -2  -4 -14  132.89   15.80
   2  -4  14  119.89   14.90
  -2   4 -14  138.69   13.30
   2   4  14  141.49   20.10
  -2   4 -14  133.59   18.30
  -3  -5  14  272.07   19.50
  -2  -5  14  422.16   23.80
   2   5 -14  494.35   26.10
  -1  -5  14   23.40   10.10
  -1   5  14    9.00    9.60
   1   5 -14   11.30    9.70
   0   5  14  423.66   23.50
  -6   0  15   88.09    9.90
  -6   0  15   87.09   12.70
   6   0 -15  112.49   15.60
  -5   0  15   35.40   10.40
  -5   0  15   27.20    6.40
   5   0 -15   24.30    9.10
   5   0 -15   25.70    9.20
   4   0 -15   22.90    8.40
   4   0 -15   19.60    8.90
  -4   0  15   30.50    7.00
  -4   0  15   23.10    9.20
   3   0 -15    1.50    7.00
  -3   0  15    1.90    7.70
   3   0 -15    3.70    8.30
  -3   0  15    2.50    6.10
   2   0 -15   46.40    8.80
  -2   0  15   50.29    8.20
  -2   0  15   47.30    7.90
  -2   0  15   47.70    9.00
   2   0 -15   49.50    9.20
  -1   0  15   21.30    8.20
   1   0 -15   12.80    7.80
  -1   0  15   16.40    7.30
   1   0 -15   17.70    7.40
  -1   0  15   17.80    7.20
   0   0  15  559.34   25.80
   0   0  15  644.74   26.90
   0   0 -15  572.94   27.00
   0   0  15  527.95   26.10
   0   0 -15  557.44   22.90
   0   0 -15  530.55   25.80
   1   0  15  488.65   23.40
  -1   0 -15  469.25   22.80
  -1   0 -15  470.75   19.90
   1   0  15  432.06   22.30
   1   0  15  447.16   23.20
  -1   0 -15  428.76   23.30
  -2   0 -15  313.67   16.00
   2   0  15  295.57   18.10
   3   0  15  553.34   29.40
  -3   0 -15  601.74   26.90
  -3   0 -15  614.74   29.90
  -6  -1  15   42.80   11.10
  -6  -1  15   61.09    8.70
   6  -1 -15   53.49   10.50
  -6   1  15   71.09   12.10
  -6   1  15   88.39    9.50
   6   1 -15   64.19   11.80
  -5  -1  15  758.32   33.00
   5  -1 -15  750.32   34.30
  -5  -1  15  814.42   35.30
   5  -1 -15  832.62   35.60
  -5   1  15  828.52   35.80
  -5   1  15  778.72   32.50
   5   1 -15  761.22   35.20
   4  -1 -15   61.69    9.80
  -4  -1  15   73.19    9.00
  -4  -1  15   61.89   10.30
   4  -1 -15   63.59   10.50
  -4   1  15   66.09   10.80
   4   1 -15   94.79   12.80
  -4   1  15   74.39    9.30
   3  -1 -15  736.93   31.60
   3  -1 -15  714.73   30.70
  -3  -1  15  713.33   31.30
  -3   1  15  625.94   29.40
  -3   1  15  667.63   30.00
  -3   1  15  761.22   32.10
   3   1 -15  642.84   31.30
   2  -1 -15  381.56   20.30
  -2  -1  15  377.36   19.60
   2  -1 -15  393.46   20.10
  -2  -1  15  395.86   20.90
   2   1 -15  421.86   20.40
  -2   1  15  341.87   19.10
  -2   1  15  430.26   19.80
  -2   1  15  383.76   20.90
   2   1 -15  387.26   21.10
  -1  -1  15   82.19   10.70
   1  -1 -15   88.29   11.30
  -1  -1  15   88.19   10.40
  -1  -1  15   97.89   12.20
   1  -1 -15   84.99   11.40
   1   1 -15   86.09   11.40
  -1   1  15   78.19   11.10
  -1   1  15   79.39   10.20
   1   1 -15   94.29   11.40
  -1   1  15   67.19    9.60
   0  -1 -15  494.35   23.20
   0  -1  15  459.55   22.90
   0  -1  15  460.15   23.50
   0  -1 -15  510.95   24.40
   0  -1 -15  458.15   19.20
   0  -1  15  453.45   23.30
   0   1  15  431.46   23.20
   0   1  15  501.05   23.00
   0   1  15  469.95   23.70
   0   1 -15  501.95   24.50
   0   1 -15  493.65   23.20
   0   1 -15  497.65   20.20
   1  -1  15  110.19   12.20
  -1  -1 -15  121.49   13.80
   1  -1  15  113.29   14.30
  -1  -1 -15  111.79    8.70
  -1  -1 -15  112.69   12.50
   1   1  15  116.99   12.20
   1   1  15  105.29   13.20
  -1   1 -15  118.29   13.60
  -1   1 -15  110.79    9.50
   2  -1  15   35.40    9.80
  -2  -1 -15   28.70    9.10
  -2  -1 -15   40.70    7.30
  -2   1 -15   31.90    7.60
  -2   1 -15   26.90    9.20
   2   1  15   35.70    9.50
  -3  -1 -15   22.40   10.90
   3  -1  15   18.90   11.30
  -3   1 -15   28.50   10.00
  -3   1 -15   25.70   14.80
   6  -2 -15   20.80   11.50
  -6   2  15   33.70    8.00
  -6   2  15   38.60   13.30
   5  -2 -15  251.07   17.00
  -5  -2  15  236.58   16.70
  -5  -2  15  214.98   14.40
   5   2 -15  205.68   16.60
  -5   2  15  198.88   13.40
  -5   2  15  272.47   18.90
  -4  -2  15   39.90    9.80
  -4  -2  15   39.80    8.30
   4  -2 -15   56.89   10.30
   4   2 -15   48.90   10.10
  -4   2  15   44.90    8.30
  -4   2  15   41.50    9.40
  -4   2  15   36.70   10.80
   3  -2 -15    5.80    8.60
  -3  -2  15    2.20    8.30
  -3  -2  15    5.80    6.70
  -3   2  15    7.00    7.60
   3   2 -15    5.10    8.70
  -3   2  15    5.90    7.20
   2  -2 -15  244.48   16.10
  -2  -2  15  256.67   16.30
  -2  -2  15  261.37   15.20
  -2   2  15  266.87   15.50
   2   2 -15  249.38   16.20
  -2   2  15  208.78   15.30
  -1  -2  15   31.50    9.10
   1  -2 -15   34.50    9.30
  -1  -2  15   29.30    7.80
   1   2 -15   28.00    4.80
   1   2 -15   25.70    7.90
  -1   2  15   24.50    8.60
  -1   2  15   31.80    8.20
   0  -2 -15  557.44   25.80
   0  -2  15  527.45   25.80
   0  -2  15  557.04   25.60
   0  -2  15  590.34   25.90
   0   2 -15  535.35   26.00
   0   2  15  530.65   25.30
   0   2  15  448.26   25.60
   0   2 -15  560.24   22.80
   1  -2  15   98.39   12.70
  -1  -2 -15  108.59   13.10
  -1  -2 -15  108.19    8.50
   1   2  15   66.29   11.10
  -1   2 -15  109.59    9.50
  -1   2 -15  109.79   13.80
   1   2  15  100.99   12.30
   2  -2  15  455.25   24.80
  -2  -2 -15  444.76   27.30
  -2  -2 -15  497.95   21.30
   2   2  15  438.56   23.80
  -2   2 -15  472.95   25.00
  -2   2 -15  484.05   21.90
   5  -3 -15  626.84   32.20
  -5  -3  15  516.05   32.90
  -5   3  15  582.04   27.90
   4  -3 -15   57.79   10.80
  -4  -3  15   48.70    8.90
  -4  -3  15   41.80    9.90
   4   3 -15   56.29   11.00
  -4   3  15   49.20    9.70
  -4   3  15   56.59    8.70
  -3  -3  15  662.93   32.10
   3  -3 -15  747.73   32.60
  -3  -3  15  697.73   32.20
  -3   3  15  779.32   32.40
  -3   3  15  628.24   30.80
   3   3 -15  797.62   33.70
  -2  -3  15  640.94   31.30
   2  -3 -15  748.83   31.90
   2   3 -15  695.33   27.20
  -2   3  15  721.63   31.30
  -2   3  15  620.64   30.40
   2   3 -15  725.93   32.10
  -1  -3  15   31.10    8.50
  -1  -3  15   25.40    8.40
   1  -3 -15   21.80    9.70
  -1   3  15   23.30    8.60
   1   3 -15   25.40    5.80
   1   3 -15   21.30    8.70
  -1   3  15   23.10    8.30
   0  -3  15  307.67   18.30
   0  -3 -15  307.57   19.30
   0   3 -15  311.47   19.00
   0   3 -15  306.77   15.20
   0   3  15  305.67   18.90
   0   3  15  303.37   18.50
  -1  -3 -15   70.09   11.80
  -1  -3 -15   82.79    7.90
   1  -3  15   54.09   10.80
  -1   3 -15   93.69   12.40
   1   3  15   67.49   11.60
   1   3  15   61.09   10.20
  -1   3 -15   85.19   10.30
  -2  -3 -15   21.40   11.30
   2  -3  15   18.70    9.80
  -3  -4  15    8.70   11.90
  -3  -4  15    8.50    7.80
  -3   4  15    4.20   10.20
  -2  -4  15   59.39   10.90
  -2  -4  15   63.69   11.60
   2   4 -15   88.99   10.00
  -2   4  15   91.69   13.50
  -1  -4  15   47.30   10.50
  -1   4  15   51.49   10.10
   0   4  15  300.47   19.30
  -4   0  16    9.10    7.50
  -4   0  16   10.80   10.10
   4   0 -16   11.40    9.20
   4   0 -16    4.80    9.70
  -3   0  16  332.87   18.60
   3   0 -16  364.76   21.20
  -3   0  16  369.56   21.10
   2   0 -16  588.94   27.70
   2   0 -16  662.73   28.80
  -2   0  16  563.44   27.50
  -2   0  16  571.84   27.20
  -1   0  16  140.29   13.20
   1   0 -16  127.39   13.70
  -1   0  16  130.99   13.20
   1   0 -16  133.79   13.70
  -1   0  16  145.39   14.70
   0   0  16  955.30   39.90
   0   0  16  980.20   40.40
   0   0 -16  966.00   40.60
   0   0  16  841.52   39.90
   0   0 -16  938.71   36.20
   1   0  16   89.99   15.20
  -1   0 -16  118.09   15.20
   1   0  16  131.59   13.40
   1   0  16   85.79   12.90
  -1   0 -16  118.79    9.60
   4  -1 -16   93.69   12.40
  -4  -1  16   84.89   12.70
  -4  -1  16   96.89   10.80
   4   1 -16  108.29   14.80
  -4   1  16   97.49   10.90
  -4   1  16   82.39   12.50
   3  -1 -16   90.29   12.50
   3  -1 -16  101.29   13.30
  -3  -1  16   75.89   11.30
  -3  -1  16   82.09   11.10
  -3   1  16   78.39   10.70
  -3   1  16   83.19   11.10
  -3   1  16   92.69   12.90
   3   1 -16   93.79   12.30
  -2  -1  16   13.30    9.20
   2  -1 -16   10.00    9.30
   2  -1 -16   13.60    9.70
  -2  -1  16   10.30    7.90
  -2   1  16    9.40    8.10
   2   1 -16   11.80    8.80
  -2   1  16   11.30    8.10
  -2   1  16    9.10   10.20
   1  -1 -16   10.10    9.80
  -1  -1  16    4.90    9.60
  -1  -1  16   11.60    8.60
   1  -1 -16   12.20    8.50
   1   1 -16   12.40    9.50
  -1   1  16   12.50    8.30
   1   1 -16    9.70    8.10
  -1   1  16   10.90   10.40
  -1   1  16   10.70    8.70
   0  -1  16   72.49   10.90
   0  -1 -16  112.89   13.70
   0  -1 -16  119.79   14.30
   0  -1  16  103.19   13.40
   0  -1  16  126.89   14.90
   0   1  16   82.39   11.60
   0   1  16  126.69   15.90
   0   1 -16   85.49   12.00
   0   1 -16  100.69    8.10
   0   1 -16   97.39   13.20
   0   1  16  102.29   12.80
  -1  -1 -16   69.89   12.30
  -1  -1 -16   51.69   11.20
   1  -1  16   40.90   10.40
  -1  -1 -16   55.39    7.60
   1   1  16   51.49   11.30
   1   1  16   49.90   12.40
  -1   1 -16   45.30   10.80
   1   1  16   45.20   10.30
  -2  -1 -16  173.68   17.40
  -4   2  16   41.70   10.80
  -3  -2  16  296.47   18.70
   3  -2 -16  276.27   18.80
  -3  -2  16  279.97   17.20
  -3   2  16  276.77   20.20
  -3   2  16  281.57   17.70
   3   2 -16  267.27   19.20
  -3   2  16  232.68   16.80
  -2  -2  16  574.94   26.90
   2  -2 -16  562.24   26.80
   2   2 -16  575.34   27.10
  -2   2  16  442.46   25.50
  -2   2  16  571.64   26.40
   1  -2 -16   26.80   10.70
  -1  -2  16   21.30    9.80
  -1  -2  16   22.40    9.00
  -1   2  16   14.90    9.60
   1   2 -16   26.90    5.40
   1   2 -16   13.00    8.60
  -1   2  16   23.00    9.20
   0  -2 -16  758.12   33.70
   0   2  16  610.14   33.50
   0   2  16  739.73   33.50
   0   2 -16  885.31   34.00
  -1  -2 -16  200.28   16.90
   1  -2  16  187.78   16.70
   1   2  16  158.08   17.00
  -3  -3  16   94.49   20.10
  -3   3  16   82.89   13.40
  -2  -3  16    4.90    9.50
  -2  -3  16    5.70    9.80
  -1  -3  16   19.10    9.80
  -1  -3  16   16.80    9.50
   3   0 -17  217.78   19.60
   2   0 -17  145.99   16.30
  -1   0  17    3.90    9.80
   1   0 -17   -0.10   10.30
  -2   1  17  212.48   17.00
   0   0   0    0.00    0.00
_computing_structure_solution     'SHELXT 2014/5 (Sheldrick, 2014)'
;
_shelx_hkl_checksum     40967
_shelx_res_file
;
TITL JTM1073_0m_c.res in P2(1)
    jtm1073_0m_c.res
    created by SHELXL-2018/3 at 14:38:49 on 09-Oct-2019
REM Old TITL JTM1073_0m in P2(1)
REM SHELXT solution in P2(1)
REM R1 0.129, Rweak 0.018, Alpha 0.050, Orientation as input
REM Flack x = 0.377 ( 0.022 ) from Parsons' quotients
REM Formula found by SHELXT: C15 Mo2 N9 O4
CELL 0.71073 8.1775 6.7722 12.3051 90 99.664 90
ZERR 2 0.0017 0.0014 0.0025 0 0.003 0
LATT -1
SYMM -X,0.5+Y,-Z
SFAC C H Mo O N
UNIT 12 34 4 24 2
EQIV $1 -1+X,+Y,+Z
EQIV $2 -1+X,-1+Y,+Z
EQIV $3 1-X,-0.5+Y,-Z
EQIV $4 1-X,-0.5+Y,1-Z
EQIV $5 +X,-1+Y,+Z
EQIV $6 -X,-0.5+Y,1-Z
EQIV $7 1-X,0.5+Y,1-Z
L.S. 5
PLAN  5
SIZE 0.067 0.174 0.283
TEMP -123
HTAB N1 O1_$1
HTAB N1 O2_$2
HTAB N1 O1_$3
HTAB O7 O5_$3
HTAB O10 O8_$4
HTAB O12 O4_$5
HTAB O12 O11_$6
HTAB C4 O10_$4
HTAB C5 O10_$7
BOND $H
LIST 4
FMAP 2
CONF
ACTA 59
WGHT    0.030300
FVAR       0.61864
MO1   3    0.732157    0.838019    0.157786    11.00000    0.00916    0.00909 =
         0.01150    0.00066    0.00308   -0.00040
MO2   3    0.346813    0.847154    0.160652    11.00000    0.00860    0.00943 =
         0.00969    0.00059    0.00110    0.00069
O1    4    0.805396    0.765546    0.040863    11.00000    0.01980    0.01998 =
         0.01738    0.00008    0.00784    0.00152
O2    4    0.856599    1.029048    0.209924    11.00000    0.01499    0.01697 =
         0.02397   -0.00001    0.00075   -0.00512
O3    4    0.213904    0.770485    0.045728    11.00000    0.01396    0.02011 =
         0.01535    0.00128   -0.00066   -0.00081
O4    4    0.258050    1.050060    0.209593    11.00000    0.01711    0.01546 =
         0.02349    0.00089    0.00761    0.00502
O5    4    0.525432    0.964074    0.094461    11.00000    0.01226    0.00980 =
         0.01323    0.00128    0.00257    0.00104
O6    4    0.808411    0.611892    0.249064    11.00000    0.01158    0.01027 =
         0.01665    0.00046    0.00344   -0.00114
O7    4    0.524055    0.577577    0.109303    11.00000    0.01771    0.00972 =
         0.00996   -0.00220    0.00263    0.00072
AFIX   3
H7    2    0.506325    0.541607    0.040453    11.00000   -1.50000
AFIX   0
O8    4    0.567050    0.823000    0.278739    11.00000    0.01115    0.00683 =
         0.01067    0.00176    0.00222    0.00057
O9    4    0.298009    0.632658    0.254890    11.00000    0.01342    0.01134 =
         0.01445    0.00064    0.00199   -0.00247
O10   4    0.448659    0.666884    0.552515    11.00000    0.01606    0.01494 =
         0.01326    0.00049    0.00198   -0.00089
AFIX   3
H10   2    0.403779    0.570084    0.583505    11.00000   -1.50000
AFIX   0
O11   4    0.143184    0.510225    0.518520    11.00000    0.02269    0.01482 =
         0.02269   -0.00120    0.01044   -0.00407
AFIX   3
H11   2    0.142714    0.406135    0.477050    11.00000   -1.50000
AFIX   0
C1    1    0.573832    0.410526    0.181414    11.00000    0.01588    0.00845 =
         0.01793    0.00104    0.00596   -0.00055
AFIX  23
H1A   2    0.640081    0.315372    0.145831    11.00000   -1.20000
H1B   2    0.475537    0.341650    0.200268    11.00000   -1.20000
AFIX   0
C2    1    0.677589    0.499807    0.283888    11.00000    0.01283    0.01076 =
         0.01420    0.00274    0.00514    0.00111
AFIX  13
H2    2    0.725734    0.392308    0.335185    11.00000   -1.20000
AFIX   0
C3    1    0.581917    0.645626    0.344865    11.00000    0.01276    0.00773 =
         0.01106    0.00155    0.00023    0.00114
AFIX  13
H3    2    0.648235    0.674825    0.419035    11.00000   -1.20000
AFIX   0
C4    1    0.404127    0.592080    0.357726    11.00000    0.01441    0.00930 =
         0.01128    0.00068    0.00245   -0.00010
AFIX  13
H4    2    0.398270    0.448370    0.375349    11.00000   -1.20000
AFIX   0
C5    1    0.347739    0.714077    0.449566    11.00000    0.01419    0.00842 =
         0.01315    0.00137    0.00251    0.00158
AFIX  13
H5    2    0.365147    0.856715    0.433853    11.00000   -1.20000
AFIX   0
C6    1    0.165579    0.685236    0.456658    11.00000    0.01318    0.01774 =
         0.01746    0.00051    0.00354    0.00032
AFIX  23
H6A   2    0.124332    0.801416    0.492730    11.00000   -1.20000
H6B   2    0.100498    0.673866    0.381457    11.00000   -1.20000
AFIX   0
O12   4    0.116628    0.185013    0.392230    11.00000    0.02326    0.02710 =
         0.03357   -0.01365    0.01483   -0.00790
AFIX   3
H12A  2    0.172118    0.125773    0.347290    11.00000   -1.50000
H12B  2    0.039628    0.100843    0.401180    11.00000   -1.50000
AFIX   0
N1    5    0.036906    0.388861    0.135573    11.00000    0.01360    0.01532 =
         0.02150   -0.00407    0.00431    0.00044
AFIX   3
H1C   2    0.107045    0.457351    0.183173    11.00000   -1.50000
H1D   2   -0.050964    0.461341    0.111363    11.00000   -1.50000
H1E   2    0.006546    0.282251    0.167903    11.00000   -1.50000
H1F   2    0.085396    0.354261    0.079803    11.00000   -1.50000
AFIX   0
HKLF 4
REM  JTM1073_0m_c.res in P2(1)
REM wR2 = 0.049450, GooF = S = 1.05447, Restrained GooF = 1.05431 for all data
REM R1 = 0.018740 for 3407 Fo > 4sig(Fo) and 0.019886 for all 3598 data
REM 190 parameters refined using 1 restraints
END
WGHT      0.0303      0.0000
REM Highest difference peak  0.905,  deepest hole -0.513,  1-sigma level  0.095
Q1    1   0.9599  0.8423  0.1602  11.00000  0.05    0.64
Q2    1   0.1175  0.8449  0.1542  11.00000  0.05    0.64
Q3    1   0.1822  0.8448  0.5245  11.00000  0.05    0.64
Q4    1   0.4163  0.8491  0.1229  11.00000  0.05    0.57
Q5    1   0.6613  0.8368  0.1958  11.00000  0.05    0.53
;
_shelx_res_checksum     53465
