# Supplementary material for: A redetermination of the crystal structure of the mannitol complex NH4[Mo2O5(C6H11O6)]·H2O: hydrogen-bonding scheme and Hirshfeld surface analysis
Source: Acta Crystallogr E Crystallogr Commun. 2020 Mar 10;76(Pt 4):518–22. doi: 10.1107/S2056989020002935 (PMC7133038; doi:10.1107/S2056989020002935)
Supplement: Supplementary file 2 [file e-76-00518-Isup2.hkl]

data_I                                                                          
_shelx_title ' JTM1073_0m_c.res in P2(1)'                                       
_shelx_refln_list_code          4                                               
_shelx_F_calc_maximum      165.17                                               
_exptl_crystal_F_000       480.00                                               
_reflns_d_resolution_high  0.7189                                               
                                                                                
loop_                                                                           
 _space_group_symop_operation_xyz                                               
 'x, y, z'                                                                      
 '-x, y+1/2, -z'                                                                
                                                                                
_cell_length_a     8.1775                                                       
_cell_length_b     6.7722                                                       
_cell_length_c    12.3051                                                       
_cell_angle_alpha  90.000                                                       
_cell_angle_beta   99.664                                                       
_cell_angle_gamma  90.000                                                       
                                                                                
_shelx_F_squared_multiplier     1.000                                           
                                                                                
loop_                                                                           
 _refln_index_h                                                                 
 _refln_index_k                                                                 
 _refln_index_l                                                                 
 _refln_F_squared_calc                                                          
 _refln_F_squared_meas                                                          
 _refln_F_squared_sigma                                                         
 _refln_observed_status                                                         
   1  -9   0        132.86        169.98        11.20 o                         
   2  -9   0        143.59        164.66        17.51 o                         
   3  -9   0        661.76        702.52        45.46 o                         
   0  -8   0       2430.63       2461.38        69.91 o                         
   1  -8   0        737.16        744.18        18.56 o                         
   2  -8   0        872.05        890.79        19.37 o                         
   3  -8   0       1351.50       1388.93        30.60 o                         
   4  -8   0        132.43        136.46        10.58 o                         
   5  -8   0        362.58        332.97        25.87 o                         
   1  -7   0        144.95        148.12         7.01 o                         
   2  -7   0        833.12        826.39        17.24 o                         
   3  -7   0       1222.21       1229.54        26.57 o                         
   4  -7   0        105.97        113.47         8.90 o                         
   5  -7   0       3756.77       3947.38       108.34 o                         
   6  -7   0       1511.34       1538.99        48.41 o                         
   7  -7   0       1162.91       1123.67        44.35 o                         
   0  -6   0       6057.53       6396.86       138.72 o                         
   1  -6   0        527.23        547.30        10.71 o                         
   2  -6   0       2002.03       2076.64        36.59 o                         
   3  -6   0       2066.41       2076.83        36.89 o                         
   4  -6   0        242.35        251.29        15.94 o                         
   5  -6   0        900.33        860.84        22.67 o                         
   6  -6   0        102.49        106.24        12.05 o                         
   7  -6   0        126.77        127.38        14.46 o                         
   8  -6   0        471.56        441.26        35.27 o                         
   1  -5   0        519.19        553.29        10.28 o                         
   2  -5   0       1382.30       1394.35        22.79 o                         
   3  -5   0       1108.43       1121.02        20.80 o                         
   4  -5   0        665.19        622.10        14.51 o                         
   5  -5   0       2936.24       3040.88        62.32 o                         
   6  -5   0        940.80        963.95        25.14 o                         
   7  -5   0       1472.68       1539.59        38.46 o                         
   8  -5   0       2668.41       2788.64        80.55 o                         
   9  -5   0        128.41        141.77        18.08 o                         
   0  -4   0      11026.05      11531.97       214.88 o                         
   1  -4   0       2087.90       2189.94        32.25 o                         
   2  -4   0       4264.12       4336.96        57.15 o                         
   3  -4   0       4099.77       4218.19        60.99 o                         
   4  -4   0        356.59        348.33         8.32 o                         
   5  -4   0        248.12        242.34         6.94 o                         
   6  -4   0         43.74         40.82         5.82 o                         
   7  -4   0          2.13          5.12         6.35 o                         
   8  -4   0        421.04        420.17        17.01 o                         
   9  -4   0         71.61         75.14        12.42 o                         
  10  -4   0        804.87        809.64        29.72 o                         
   1  -3   0        195.41        183.28         3.81 o                         
   2  -3   0        254.16        241.73        10.26 o                         
   3  -3   0       4968.01       5106.40        67.81 o                         
   4  -3   0         53.00         50.19         2.48 o                         
   5  -3   0       9314.09       9299.42       173.58 o                         
   6  -3   0       1761.24       1754.15        35.23 o                         
   7  -3   0        848.45        842.99        22.67 o                         
   8  -3   0       2983.20       2953.68        67.93 o                         
   9  -3   0        112.20        112.38        11.58 o                         
  10  -3   0        795.14        813.52        27.60 o                         
   0  -2   0       7243.33       7571.04       139.55 o                         
   1  -2   0        949.98        980.00        14.36 o                         
   2  -2   0       4962.65       4975.83        83.23 o                         
   3  -2   0       8171.07       8439.74       118.37 o                         
   4  -2   0        152.47        147.63         3.99 o                         
   5  -2   0        375.78        347.27        13.65 o                         
   6  -2   0         68.46         77.73         6.18 o                         
   7  -2   0        276.22        255.45        11.25 o                         
   8  -2   0        483.53        468.50        16.58 o                         
   9  -2   0         22.07         19.00         8.78 o                         
  10  -2   0       1518.29       1445.64        84.38 o                         
   1  -1   0        113.98        108.00         2.23 o                         
   2  -1   0       6230.19       6253.72        88.94 o                         
   3  -1   0       2475.84       2290.84        38.49 o                         
   4  -1   0        531.03        551.02        12.66 o                         
   5  -1   0       8633.17       8724.32       145.77 o                         
   6  -1   0       2730.71       2637.91        59.78 o                         
   7  -1   0       1647.62       1624.63        38.46 o                         
   8  -1   0       4229.34       4430.51       142.51 o                         
   9  -1   0         37.59         35.83        10.96 o                         
  10  -1   0        828.70        730.43        44.29 o                         
  11  -1   0        314.22        292.09        41.02 o                         
   1   0   0       8389.87       8188.88       151.34 o                         
   2   0   0       8652.66       8801.99       188.30 o                         
   3   0   0        568.26        443.52         7.36 o                         
   4   0   0         11.99         11.25         1.66 o                         
   5   0   0        561.31        487.64         8.63 o                         
   6   0   0        126.78        117.04         5.17 o                         
   7   0   0         40.89         43.44         4.25 o                         
   8   0   0        231.04        206.96        14.14 o                         
   9   0   0          1.20          1.44         9.96 o                         
  10   0   0       1578.88       1495.69       113.12 o                         
  11   0   0        758.44        557.27        49.64 o                         
   1   1   0        119.59        121.69         2.27 o                         
   2   1   0       6227.97       6479.10       105.41 o                         
   3   1   0       2364.60       2283.01        43.21 o                         
   4   1   0        529.20        555.17        11.05 o                         
   5   1   0       8517.47       8781.92       163.13 o                         
   6   1   0       2777.01       2707.97        68.52 o                         
   7   1   0       1622.94       1634.00        37.96 o                         
   8   1   0       4283.49       4489.87        98.41 o                         
   9   1   0         33.37         27.27        10.71 o                         
  10   1   0        832.42        810.19        32.79 o                         
   0   2   0       7122.82       7455.77       161.05 o                         
   1   2   0        962.14        996.03        17.08 o                         
   2   2   0       4810.85       4933.26        75.42 o                         
   3   2   0       8188.77       8412.75       140.21 o                         
   4   2   0        159.69        155.05         4.55 o                         
   5   2   0        420.16        389.30        13.98 o                         
   6   2   0         73.30         80.17         6.43 o                         
   7   2   0        267.53        262.91        10.76 o                         
   8   2   0        511.27        501.67        16.00 o                         
   9   2   0         22.71         19.01         7.43 o                         
  10   2   0       1545.82       1470.15       125.40 o                         
   1   3   0        204.97        206.74         4.76 o                         
   2   3   0        307.94        288.98         6.13 o                         
   3   3   0       5019.13       5143.43        78.43 o                         
   4   3   0         61.20         55.54         4.04 o                         
   5   3   0       9385.48       9246.65       200.27 o                         
   6   3   0       1727.14       1726.60        40.62 o                         
   7   3   0        811.11        798.92        29.81 o                         
   8   3   0       2909.77       2940.88        67.61 o                         
   9   3   0        103.56         99.37        10.36 o                         
  10   3   0        816.01        789.27        32.70 o                         
   0   4   0      11014.73      11606.13       304.26 o                         
   1   4   0       2116.77       2271.55        38.32 o                         
   2   4   0       4128.67       4217.42        72.15 o                         
   3   4   0       4179.28       4333.83        65.94 o                         
   4   4   0        363.53        358.15        11.05 o                         
   5   4   0        247.70        236.13         9.72 o                         
   6   4   0         49.87         56.89         8.26 o                         
   7   4   0          0.78          7.47         8.58 o                         
   8   4   0        395.45        372.71        30.17 o                         
   9   4   0         75.57         72.90        13.31 o                         
   1   5   0        513.79        554.74        19.81 o                         
   2   5   0       1371.66       1396.12        32.32 o                         
   3   5   0       1130.65       1148.66        33.53 o                         
   4   5   0        636.50        631.77        21.15 o                         
   5   5   0       2933.20       2988.55        83.23 o                         
   6   5   0        899.60        877.75        29.83 o                         
   7   5   0       1518.63       1520.38        46.27 o                         
   8   5   0       2685.17       2758.90        79.35 o                         
   9   5   0        128.49        116.32        16.10 o                         
   0   6   0       6027.26       6307.08       241.92 o                         
   1   6   0        495.92        522.99        32.92 o                         
   2   6   0       2002.57       2006.73        82.83 o                         
   3   6   0       2094.02       2090.58        58.94 o                         
   4   6   0        224.31        220.12        17.51 o                         
   5   6   0        909.49        908.05        29.19 o                         
   6   6   0         99.83         77.86        13.33 o                         
   7   6   0        140.54        120.48        16.71 o                         
   8   6   0        498.65        473.10        25.86 o                         
   1   7   0        148.45        162.76        17.51 o                         
   2   7   0        883.08        872.09        40.24 o                         
   3   7   0       1236.35       1253.26        54.87 o                         
   4   7   0        106.86        145.87        26.13 o                         
   5   7   0       3737.09       3820.76       107.69 o                         
   6   7   0       1515.64       1491.88        47.67 o                         
   7   7   0       1133.91       1062.76        38.51 o                         
   2   8   0        911.26        977.37        46.51 o                         
   3   8   0       1376.69       1391.74        62.71 o                         
   4   8   0        132.77        167.20        22.47 o                         
   5   8   0        359.07        304.37        32.92 o                         
  -3  -9   1        204.82        276.68        29.26 o                         
  -2  -9   1        400.25        392.66        26.77 o                         
  -1  -9   1        272.69        265.04        12.98 o                         
   0  -9   1       2565.86       2602.53        53.04 o                         
   1  -9   1        442.91        410.92        15.14 o                         
   2  -9   1       1332.44       1399.84        63.23 o                         
   3  -9   1       1721.79       1782.24        58.25 o                         
  -5  -8   1       3295.69       3280.99        94.39 o                         
  -4  -8   1         55.61         59.40         8.12 o                         
  -3  -8   1       1988.57       1997.76        47.73 o                         
  -2  -8   1       1006.80        995.16        20.79 o                         
  -1  -8   1        384.84        380.67        11.63 o                         
   0  -8   1        791.46        791.08        21.01 o                         
   1  -8   1        134.35        147.16         8.85 o                         
   2  -8   1        188.98        181.36         9.94 o                         
   3  -8   1        400.06        395.11        13.38 o                         
   4  -8   1        116.54        137.59        11.18 o                         
   5  -8   1        671.72        644.49        20.85 o                         
  -7  -7   1        357.64        354.31        25.73 o                         
  -6  -7   1        450.32        460.27        23.37 o                         
  -5  -7   1        327.30        324.27        21.69 o                         
  -4  -7   1        139.75        154.45         9.35 o                         
  -3  -7   1        135.06        153.68         9.28 o                         
  -2  -7   1        230.33        220.99         8.18 o                         
  -1  -7   1        295.00        279.72        13.15 o                         
   0  -7   1       2139.09       2249.57        40.05 o                         
   1  -7   1        962.46        972.71        19.33 o                         
   2  -7   1        556.21        553.56        12.98 o                         
   3  -7   1       2451.37       2475.44        49.20 o                         
   4  -7   1        231.41        211.02        10.71 o                         
   5  -7   1       1686.81       1692.30        58.28 o                         
   6  -7   1        283.31        254.41        19.40 o                         
   7  -7   1        117.40        121.50        25.08 o                         
  -8  -6   1        705.29        704.87        42.33 o                         
  -7  -6   1        533.34        522.20        23.65 o                         
  -6  -6   1        675.23        682.75        25.58 o                         
  -5  -6   1       3646.44       3808.62       120.96 o                         
  -4  -6   1         53.36         44.86         5.11 o                         
  -3  -6   1       4719.41       4860.88        82.57 o                         
  -2  -6   1       1496.98       1590.95        28.55 o                         
  -1  -6   1        599.30        612.17        12.93 o                         
   0  -6   1        229.82        218.96         6.29 o                         
   1  -6   1        282.65        296.76         7.36 o                         
   2  -6   1        334.57        327.79         8.51 o                         
   3  -6   1         93.54        100.27         6.10 o                         
   4  -6   1         11.89         12.20         5.07 o                         
   5  -6   1       1212.76       1173.38        29.04 o                         
   6  -6   1       1012.64       1010.80        34.36 o                         
   7  -6   1        899.71        949.12        33.35 o                         
   8  -6   1       2719.87       2624.36       110.52 o                         
  -9  -5   1         78.02         81.56        16.62 o                         
  -8  -5   1       1614.47       1671.59        50.26 o                         
  -7  -5   1        157.50        149.73         9.95 o                         
  -6  -5   1        730.25        726.74        18.24 o                         
  -5  -5   1        530.21        522.64        14.18 o                         
  -4  -5   1        109.15        112.44         5.27 o                         
  -3  -5   1        523.80        515.77         9.43 o                         
  -2  -5   1       1545.00       1625.65        24.34 o                         
  -1  -5   1        673.87        676.37        13.16 o                         
   0  -5   1       9104.94       9673.23       145.61 o                         
   1  -5   1        630.16        611.88        11.25 o                         
   2  -5   1       5272.08       5297.27        81.93 o                         
   3  -5   1       5239.35       5373.99        91.46 o                         
   4  -5   1         63.21         69.40         7.05 o                         
   5  -5   1       2543.28       2637.63        51.15 o                         
   6  -5   1        187.99        193.08        11.73 o                         
   7  -5   1        834.71        864.11        24.74 o                         
   8  -5   1        164.93        144.84        21.28 o                         
   9  -5   1         15.68         15.17        16.36 o                         
 -10  -4   1         12.78         11.63        13.79 o                         
  -9  -4   1         53.84         44.46        11.11 o                         
  -8  -4   1        683.51        684.40        21.71 o                         
  -7  -4   1        780.68        769.75        20.82 o                         
  -6  -4   1       1498.34       1485.67        30.99 o                         
  -5  -4   1       6287.75       6412.06       122.24 o                         
  -4  -4   1        409.15        388.00         9.06 o                         
  -3  -4   1       5353.40       5532.35        79.26 o                         
  -2  -4   1       5527.05       5799.83        81.62 o                         
  -1  -4   1        799.32        830.98        12.80 o                         
   0  -4   1       4593.19       4912.19        65.07 o                         
   1  -4   1        128.97        117.04         3.35 o                         
   2  -4   1         40.57         48.92         3.23 o                         
   3  -4   1        246.92        232.89         5.24 o                         
   4  -4   1       1125.31       1070.34        18.19 o                         
   5  -4   1       1465.68       1439.87        26.68 o                         
   6  -4   1        631.19        618.77        13.30 o                         
   7  -4   1       1011.54       1001.23        27.09 o                         
   8  -4   1       2754.29       2765.35        63.65 o                         
   9  -4   1        102.38         90.17        15.29 o                         
  10  -4   1       1883.87       2278.70       121.24 o                         
 -10  -3   1       1719.61       1772.38        44.46 o                         
  -9  -3   1         26.79         24.67         9.82 o                         
  -8  -3   1       2745.74       2834.63        63.96 o                         
  -7  -3   1       1600.72       1619.48        50.70 o                         
  -6  -3   1        531.83        511.14        14.15 o                         
  -5  -3   1        319.28        299.77         9.10 o                         
  -4  -3   1         92.52         90.25         3.87 o                         
  -3  -3   1        680.31        668.59         9.67 o                         
  -2  -3   1         88.26         73.49         2.29 o                         
  -1  -3   1       1582.75       1671.98        24.46 o                         
   0  -3   1       6217.72       6450.06        85.20 o                         
   1  -3   1       2633.52       2732.62        34.96 o                         
   2  -3   1       7388.52       7497.36       105.49 o                         
   3  -3   1       7808.42       8054.73       113.97 o                         
   4  -3   1          9.61          9.68         2.99 o                         
   5  -3   1       3829.47       3790.10        73.64 o                         
   6  -3   1        681.26        656.94        16.18 o                         
   7  -3   1        523.18        511.36        16.94 o                         
   8  -3   1        358.49        346.87        15.40 o                         
   9  -3   1         72.87         67.16        10.76 o                         
  10  -3   1        351.65        373.54        21.01 o                         
 -10  -2   1         99.73         98.18        15.73 o                         
  -9  -2   1         77.58         72.52         9.57 o                         
  -8  -2   1       2139.69       2164.71        50.22 o                         
  -7  -2   1       2154.43       2150.57        49.77 o                         
  -6  -2   1       2393.70       2393.49        47.09 o                         
  -5  -2   1       6902.13       6772.43       128.28 o                         
  -4  -2   1         74.63         81.76         3.32 o                         
  -3  -2   1       9306.81       9345.83       142.39 o                         
  -2  -2   1       4399.90       4322.20        59.75 o                         
  -1  -2   1       2143.20       2412.73        34.79 o                         
   0  -2   1      13010.50      14096.21       199.54 o                         
   1  -2   1        194.37        197.50         3.39 o                         
   2  -2   1       3209.50       3487.65        49.97 o                         
   3  -2   1        749.41        757.23        11.37 o                         
   4  -2   1         39.35         33.51         2.21 o                         
   5  -2   1       6567.52       6588.77       109.87 o                         
   6  -2   1       2295.28       2193.86        40.54 o                         
   7  -2   1       2183.79       2160.52        50.13 o                         
   8  -2   1       3760.74       3942.58        87.57 o                         
   9  -2   1         77.05         82.66        10.59 o                         
  10  -2   1       1601.28       1550.74        68.33 o                         
 -11  -1   1       1364.47        979.20        56.18 o                         
 -10  -1   1       2943.37       2700.67       235.52 o                         
  -9  -1   1          4.27          3.19         9.71 o                         
  -8  -1   1       2885.32       2936.48        65.56 o                         
  -7  -1   1        258.08        241.92        10.11 o                         
  -6  -1   1        436.21        416.48        10.43 o                         
  -5  -1   1        878.63        829.76        17.03 o                         
  -4  -1   1        146.03        143.89         4.66 o                         
  -3  -1   1        631.02        635.10        13.01 o                         
  -2  -1   1       4822.10       4797.24        89.22 o                         
  -1  -1   1       2323.99       2478.90        40.48 o                         
   0  -1   1      19964.31      21439.80       295.39 o                         
   1  -1   1       7583.00       8045.42       111.49 o                         
   2  -1   1      11555.84      11258.73       171.18 o                         
   3  -1   1       7065.61       6745.58       102.59 o                         
   4  -1   1        445.40        428.14         7.09 o                         
   5  -1   1       4843.77       4753.70        83.74 o                         
   6  -1   1        745.54        705.85        15.44 o                         
   7  -1   1         87.60         85.21         5.63 o                         
   8  -1   1        403.63        395.71        14.75 o                         
   9  -1   1         31.97         32.82         9.32 o                         
  10  -1   1        329.97        306.04        23.54 o                         
 -11   0   1         88.11         90.85        19.77 o                         
 -10   0   1         57.77         50.39        13.58 o                         
  -9   0   1         20.66         21.21         9.90 o                         
  -8   0   1       1030.32        943.94        30.71 o                         
  -7   0   1          1.18          2.78         4.99 o                         
  -6   0   1       2887.43       2799.80        84.21 o                         
  -5   0   1       7759.59       7603.78       133.72 o                         
  -4   0   1      12689.91      12861.97       342.37 o                         
  -3   0   1       4309.96       3724.98        63.09 o                         
  -2   0   1       5784.53       5954.46        90.09 o                         
  -1   0   1       1852.84       1903.54        41.69 o                         
   0   0   1       5083.45       4945.42       132.95 o                         
   1   0   1         89.55         86.84         2.95 o                         
   2   0   1        399.41        391.97         7.19 o                         
   3   0   1          1.49          4.10         1.27 o                         
   4   0   1         20.25         19.10         1.95 o                         
   5   0   1       3808.84       3856.72        72.98 o                         
   6   0   1       1786.66       1762.33        34.90 o                         
   7   0   1       1847.91       1851.79        42.74 o                         
   8   0   1       3306.34       3193.95        61.99 o                         
   9   0   1        162.69        152.02        15.60 o                         
  10   0   1       1257.85       1240.36        45.99 o                         
 -10   1   1       2988.17       2998.78       170.08 o                         
  -9   1   1          5.31          8.83         9.82 o                         
  -8   1   1       2983.05       2816.69       188.11 o                         
  -7   1   1        271.00        260.15        12.79 o                         
  -6   1   1        439.13        423.22        14.52 o                         
  -5   1   1        858.72        813.12        14.61 o                         
  -4   1   1        147.35        144.76         3.43 o                         
  -3   1   1        581.65        577.03         9.02 o                         
  -2   1   1       4784.80       4805.82        89.25 o                         
  -1   1   1       2296.56       2366.94        40.36 o                         
   0   1   1      19638.94      20486.47       390.09 o                         
   1   1   1       7399.75       7849.30       132.01 o                         
   2   1   1      11592.32      11416.24       209.85 o                         
   3   1   1       7009.93       6757.83       125.76 o                         
   4   1   1        427.07        400.92         9.49 o                         
   5   1   1       4932.56       4892.69        90.72 o                         
   6   1   1        720.23        680.03        15.45 o                         
   7   1   1        103.01        102.11         6.65 o                         
   8   1   1        380.35        369.03        13.49 o                         
   9   1   1         32.86         25.56         7.04 o                         
  10   1   1        363.92        333.63        23.36 o                         
 -11   2   1         35.80         21.16        28.48 o                         
 -10   2   1         95.07         67.01        15.03 o                         
  -9   2   1         74.55         53.05        11.97 o                         
  -8   2   1       2120.41       2124.37        49.41 o                         
  -7   2   1       2158.62       2161.29        49.10 o                         
  -6   2   1       2448.22       2450.27        54.20 o                         
  -5   2   1       6904.78       6924.06       147.97 o                         
  -4   2   1         63.86         66.34         3.41 o                         
  -3   2   1       9263.18       9469.22       248.62 o                         
  -2   2   1       4200.77       4145.25        64.61 o                         
  -1   2   1       2250.67       2522.50        46.18 o                         
   0   2   1      13181.55      14497.51       236.16 o                         
   1   2   1        212.67        217.05         4.12 o                         
   2   2   1       3199.65       3587.87        59.35 o                         
   3   2   1        742.29        772.43        14.06 o                         
   4   2   1         37.26         37.59         3.08 o                         
   5   2   1       6429.62       6506.46       122.92 o                         
   6   2   1       2344.76       2344.62        51.23 o                         
   7   2   1       2145.28       2146.03        49.86 o                         
   8   2   1       3745.75       3836.97        87.05 o                         
   9   2   1         75.09         72.85         9.34 o                         
  10   2   1       1629.76       1522.49        78.61 o                         
 -10   3   1       1665.96       1574.35        97.85 o                         
  -9   3   1         24.25         25.62         8.70 o                         
  -8   3   1       2710.19       2688.84        63.12 o                         
  -7   3   1       1605.20       1554.58        37.85 o                         
  -6   3   1        526.20        516.25        30.30 o                         
  -5   3   1        341.23        340.05        10.22 o                         
  -4   3   1         95.78         87.02         4.73 o                         
  -3   3   1        673.53        643.60        11.34 o                         
  -2   3   1         78.64         66.04         4.59 o                         
  -1   3   1       1604.23       1719.24        32.53 o                         
   0   3   1       6225.67       6486.29       107.82 o                         
   1   3   1       2683.84       2847.87        42.97 o                         
   2   3   1       7330.10       7484.15       114.07 o                         
   3   3   1       7728.45       8141.72       123.46 o                         
   4   3   1          8.19          7.55         3.10 o                         
   5   3   1       3952.81       3943.11        85.17 o                         
   6   3   1        712.98        723.02        19.19 o                         
   7   3   1        519.39        510.04        16.85 o                         
   8   3   1        354.13        354.38        15.23 o                         
   9   3   1         67.84         67.66        10.75 o                         
  10   3   1        330.22        344.31        19.33 o                         
 -10   4   1         10.41          7.84        16.20 o                         
  -9   4   1         51.66         42.50        11.34 o                         
  -8   4   1        660.22        629.57        24.81 o                         
  -7   4   1        820.20        800.92        51.47 o                         
  -6   4   1       1469.04       1477.35        43.04 o                         
  -5   4   1       6440.43       6586.17       204.17 o                         
  -4   4   1        420.19        379.80        18.02 o                         
  -3   4   1       5521.68       5696.25       121.22 o                         
  -2   4   1       5407.38       5707.67        96.62 o                         
  -1   4   1        763.11        807.85        15.23 o                         
   0   4   1       4466.73       4882.90        82.39 o                         
   1   4   1        134.68        126.27         3.96 o                         
   2   4   1         36.52         51.16         3.87 o                         
   3   4   1        230.87        236.18         6.58 o                         
   4   4   1       1114.84       1072.41        25.99 o                         
   5   4   1       1495.50       1512.30        36.79 o                         
   6   4   1        599.05        595.74        18.26 o                         
   7   4   1       1031.97        994.30        56.91 o                         
   8   4   1       2759.69       2605.61        77.03 o                         
   9   4   1        107.68         99.13        14.81 o                         
  -9   5   1         76.94         74.33        14.19 o                         
  -8   5   1       1647.97       1667.80        50.61 o                         
  -7   5   1        163.47        139.29        13.11 o                         
  -6   5   1        716.17        682.59        24.11 o                         
  -5   5   1        509.38        508.76        18.66 o                         
  -4   5   1        107.34        112.48         7.71 o                         
  -3   5   1        548.01        536.14        14.73 o                         
  -2   5   1       1569.76       1562.20        33.08 o                         
  -1   5   1        650.19        678.77        17.69 o                         
   0   5   1       8908.05       9317.73       206.40 o                         
   1   5   1        629.48        629.40        14.26 o                         
   2   5   1       5372.23       5360.03       100.71 o                         
   3   5   1       5371.43       5531.07       145.29 o                         
   4   5   1         58.44         79.82         8.22 o                         
   5   5   1       2560.16       2541.95        83.08 o                         
   6   5   1        192.25        176.25        13.08 o                         
   7   5   1        831.73        807.45        29.83 o                         
   8   5   1        163.41        138.62        15.86 o                         
   9   5   1         14.84         17.61        17.66 o                         
  -8   6   1        719.31        695.99        41.28 o                         
  -7   6   1        556.84        527.71        23.09 o                         
  -6   6   1        674.41        650.45        24.57 o                         
  -5   6   1       3577.67       3758.65       103.72 o                         
  -4   6   1         50.53         55.16         8.31 o                         
  -3   6   1       4757.02       4814.80       155.71 o                         
  -2   6   1       1486.03       1526.97        45.63 o                         
  -1   6   1        590.05        606.13        29.79 o                         
   0   6   1        225.27        220.30        12.00 o                         
   1   6   1        291.51        300.43        10.97 o                         
   2   6   1        338.07        299.93        20.90 o                         
   3   6   1         83.87         94.32        13.59 o                         
   4   6   1         11.81         16.70         7.92 o                         
   5   6   1       1188.50       1157.37        37.04 o                         
   6   6   1       1049.92       1049.94        42.98 o                         
   7   6   1        878.55        889.88        74.06 o                         
   8   6   1       2718.64       2623.47        77.50 o                         
  -7   7   1        370.04        360.70        22.36 o                         
  -6   7   1        438.22        420.94        21.61 o                         
  -5   7   1        326.79        298.65        22.47 o                         
  -4   7   1        133.35        146.88        18.54 o                         
  -3   7   1        127.28        120.45        17.24 o                         
  -2   7   1        249.22        260.21        20.12 o                         
  -1   7   1        284.02        258.12        20.12 o                         
   0   7   1       2153.75       2228.54        91.45 o                         
   1   7   1        960.83        969.79        45.46 o                         
   2   7   1        559.75        576.08        31.35 o                         
   3   7   1       2391.58       2441.75       100.60 o                         
   4   7   1        226.78        209.00        21.69 o                         
   5   7   1       1678.15       1700.76        51.55 o                         
   6   7   1        276.05        250.97        19.68 o                         
   7   7   1        115.65         92.23        23.52 o                         
  -5   8   1       3234.35       3303.55       130.11 o                         
  -4   8   1         54.31         41.54        16.72 o                         
  -3   8   1       2010.97       2009.87        84.92 o                         
  -2   8   1       1040.02       1010.81        48.60 o                         
  -1   8   1        390.35        411.73        28.74 o                         
   3   8   1        415.60        387.46        30.83 o                         
   4   8   1        125.00        124.37        20.38 o                         
   5   8   1        663.93        623.64        41.81 o                         
  -3   9   1        203.20        224.94        29.53 o                         
  -3  -9   2       1226.40       1159.48        60.36 o                         
  -2  -9   2       1128.09       1094.08        64.14 o                         
  -1  -9   2        233.61        217.92        13.01 o                         
   0  -9   2       1680.78       1740.45        37.62 o                         
   1  -9   2        323.84        353.99        15.73 o                         
   2  -9   2        379.57        383.02        30.31 o                         
  -5  -8   2       1960.40       2010.96        61.71 o                         
  -4  -8   2        135.29        150.20        15.88 o                         
  -3  -8   2        243.33        221.02        11.93 o                         
  -2  -8   2         33.30         38.58         6.15 o                         
  -1  -8   2        243.37        236.40         9.72 o                         
   0  -8   2        505.95        505.63        14.74 o                         
   1  -8   2        324.26        329.96        12.09 o                         
   2  -8   2        683.90        696.95        19.62 o                         
   3  -8   2        978.86       1002.99        23.86 o                         
   4  -8   2         67.28         70.58        11.83 o                         
   5  -8   2       1984.68       1988.25        61.97 o                         
  -7  -7   2        175.16        222.48        20.28 o                         
  -6  -7   2        249.15        256.69        19.21 o                         
  -5  -7   2       2013.76       2113.99        61.80 o                         
  -4  -7   2        157.13        167.01        14.50 o                         
  -3  -7   2       2395.79       2425.70        48.27 o                         
  -2  -7   2        842.90        878.37        18.01 o                         
  -1  -7   2        922.84        945.92        20.63 o                         
   0  -7   2       3685.32       3827.08        66.50 o                         
   1  -7   2        480.64        467.56        11.51 o                         
   2  -7   2        569.47        572.72        13.31 o                         
   3  -7   2        403.86        385.45        11.98 o                         
   4  -7   2         44.67         49.66         7.12 o                         
   5  -7   2         28.67         27.96         7.39 o                         
   6  -7   2        354.09        320.33        14.44 o                         
   7  -7   2        209.00        228.34        28.74 o                         
  -8  -6   2       2126.62       2215.70        95.62 o                         
  -7  -6   2       1430.46       1420.41        47.41 o                         
  -6  -6   2        686.07        695.75        26.32 o                         
  -5  -6   2       1277.74       1268.70        39.07 o                         
  -4  -6   2        169.81        179.18        12.74 o                         
  -3  -6   2        526.28        522.07        13.05 o                         
  -2  -6   2        243.72        238.38         7.37 o                         
  -1  -6   2         97.35        100.61         5.24 o                         
   0  -6   2        920.66        909.08        16.13 o                         
   1  -6   2        376.55        389.22         8.71 o                         
   2  -6   2       3317.42       3424.13        59.09 o                         
   3  -6   2       4525.95       4676.70        88.95 o                         
   4  -6   2        128.17        139.62         8.10 o                         
   5  -6   2       2549.19       2666.24        59.90 o                         
   6  -6   2        701.20        652.60        23.63 o                         
   7  -6   2        511.42        518.90        26.26 o                         
  -9  -5   2         25.01         25.40        12.94 o                         
  -8  -5   2          2.89          3.44         9.95 o                         
  -7  -5   2        100.21        107.82         9.54 o                         
  -6  -5   2        262.16        256.27        10.92 o                         
  -5  -5   2       2758.50       2747.62        54.05 o                         
  -4  -5   2       1096.71       1105.70        20.88 o                         
  -3  -5   2       3173.40       3178.06        54.63 o                         
  -2  -5   2       5097.80       5261.21        81.18 o                         
  -1  -5   2        305.53        287.51         7.17 o                         
   0  -5   2       5052.81       5262.58        80.88 o                         
   1  -5   2        345.17        312.22         6.93 o                         
   2  -5   2       1640.89       1639.57        29.49 o                         
   3  -5   2       2220.81       2237.59        39.19 o                         
   4  -5   2        696.77        654.81        15.34 o                         
   5  -5   2         66.45         58.02         6.40 o                         
   6  -5   2        174.96        155.34         9.02 o                         
   7  -5   2        160.32        146.73         9.85 o                         
   8  -5   2       1543.95       1492.83        66.11 o                         
 -10  -4   2       1712.88       1772.58        52.09 o                         
  -9  -4   2         80.55         89.01        12.02 o                         
  -8  -4   2       2848.43       2947.38        66.02 o                         
  -7  -4   2       1362.92       1366.19        29.85 o                         
  -6  -4   2        893.15        895.29        20.47 o                         
  -5  -4   2       3710.60       3748.59        72.66 o                         
  -4  -4   2         77.25         82.78         4.57 o                         
  -3  -4   2       1533.27       1542.18        24.89 o                         
  -2  -4   2         84.34         83.12         2.92 o                         
  -1  -4   2        271.19        266.94         5.29 o                         
   0  -4   2       5665.84       5910.20        84.31 o                         
   1  -4   2        555.12        561.03         8.80 o                         
   2  -4   2       3441.65       3380.71        49.48 o                         
   3  -4   2       4040.40       3977.47        57.59 o                         
   4  -4   2        126.65        119.68         4.97 o                         
   5  -4   2       4240.05       4321.48        73.43 o                         
   6  -4   2       1352.57       1357.32        29.03 o                         
   7  -4   2       1074.84       1024.63        26.40 o                         
   8  -4   2       1794.74       1780.62        52.54 o                         
   9  -4   2         63.83         51.12        14.61 o                         
 -10  -3   2        492.60        495.72        21.88 o                         
  -9  -3   2         58.52         61.22        10.04 o                         
  -8  -3   2         17.63          8.02         7.45 o                         
  -7  -3   2        188.57        184.46         8.81 o                         
  -6  -3   2        990.86        952.21        21.12 o                         
  -5  -3   2       3322.89       3315.58        64.27 o                         
  -4  -3   2         61.79         60.41         4.08 o                         
  -3  -3   2       9203.14       9356.41       153.93 o                         
  -2  -3   2       7282.82       7533.75        98.96 o                         
  -1  -3   2       2525.67       2662.84        35.58 o                         
   0  -3   2       6655.50       6993.18        98.06 o                         
   1  -3   2       1205.54       1195.77        15.98 o                         
   2  -3   2       5462.29       5788.85        81.63 o                         
   3  -3   2       1217.17       1209.06        17.88 o                         
   4  -3   2        121.71        117.57         4.47 o                         
   5  -3   2        601.22        556.42        11.80 o                         
   6  -3   2        897.70        851.38        16.86 o                         
   7  -3   2        842.89        787.44        18.97 o                         
   8  -3   2       1818.80       1831.01        45.35 o                         
   9  -3   2        103.76        115.43        12.72 o                         
  10  -3   2       1261.66       1275.18        54.22 o                         
 -10  -2   2       2469.17       2512.31        72.01 o                         
  -9  -2   2         39.66         30.91         8.68 o                         
  -8  -2   2       4187.61       4323.20        95.54 o                         
  -7  -2   2       1630.68       1636.17        39.01 o                         
  -6  -2   2       2015.35       2010.96        39.38 o                         
  -5  -2   2       4265.98       4269.03        72.74 o                         
  -4  -2   2       1005.39       1064.70        19.02 o                         
  -3  -2   2       2027.65       2103.79        39.52 o                         
  -2  -2   2       3080.73       3391.15        56.51 o                         
  -1  -2   2       1425.31       1496.20        21.41 o                         
   0  -2   2       2048.56       2193.79        32.10 o                         
   1  -2   2       2144.92       2304.62        30.75 o                         
   2  -2   2        148.01        117.61         4.03 o                         
   3  -2   2       9809.14       9795.77       137.53 o                         
   4  -2   2        325.30        313.51         6.74 o                         
   5  -2   2       7138.22       7094.14       119.55 o                         
   6  -2   2       1465.68       1406.49        29.72 o                         
   7  -2   2       1818.89       1805.23        36.83 o                         
   8  -2   2       1526.18       1474.76        31.41 o                         
   9  -2   2        216.58        229.58        15.80 o                         
  10  -2   2         23.89         19.93        12.72 o                         
 -11  -1   2        875.93        697.03        49.91 o                         
 -10  -1   2        447.35        425.86        22.87 o                         
  -9  -1   2          5.07          3.15         9.41 o                         
  -8  -1   2         38.14         27.86         6.58 o                         
  -7  -1   2         87.67         71.34         6.57 o                         
  -6  -1   2        531.31        510.19        12.02 o                         
  -5  -1   2       6366.41       6490.11       120.14 o                         
  -4  -1   2       1963.98       2068.34        31.79 o                         
  -3  -1   2       4557.24       4242.73        81.28 o                         
  -2  -1   2      13542.53      13375.59       221.78 o                         
  -1  -1   2       2802.55       2812.39        42.42 o                         
   0  -1   2      16508.26      17481.56       226.30 o                         
   1  -1   2       3965.98       4142.88        55.33 o                         
   2  -1   2       6658.96       6548.34        86.71 o                         
   3  -1   2       1126.33       1083.95        17.70 o                         
   4  -1   2        118.91        105.10         3.65 o                         
   5  -1   2         59.08         46.46         3.29 o                         
   6  -1   2        119.28        116.33         6.26 o                         
   7  -1   2        776.73        755.22        17.67 o                         
   8  -1   2       2315.96       2306.56        46.84 o                         
   9  -1   2         28.20         22.19         9.56 o                         
  10  -1   2       1431.86       1407.46       118.87 o                         
 -11   0   2        764.18        674.17       108.03 o                         
 -10   0   2       2275.71       2045.53       258.26 o                         
  -9   0   2         11.42          7.11         9.29 o                         
  -8   0   2       2854.97       2829.91        78.87 o                         
  -7   0   2        770.56        805.82        20.55 o                         
  -6   0   2       4271.28       4109.45       122.68 o                         
  -5   0   2       2358.56       2240.80        42.91 o                         
  -4   0   2        238.71        236.74         5.42 o                         
  -3   0   2        370.93        424.91         7.92 o                         
  -2   0   2         13.67         12.58         2.04 o                         
  -1   0   2        142.00        147.84         4.07 o                         
   0   0   2       5109.79       5056.07        93.85 o                         
   1   0   2       3857.02       3790.07        53.40 o                         
   2   0   2       9889.02       9481.49       191.23 o                         
   3   0   2      11572.01      11602.20       175.79 o                         
   4   0   2        786.97        782.52        13.12 o                         
   5   0   2       6456.25       6491.01       121.81 o                         
   6   0   2       1889.14       1937.33        38.39 o                         
   7   0   2       2270.39       2234.74        44.36 o                         
   8   0   2       1812.01       1906.18        39.01 o                         
   9   0   2          4.75          8.52         6.99 o                         
  10   0   2        432.76        501.05        27.12 o                         
 -11   1   2        844.47        920.15        53.04 o                         
 -10   1   2        446.36        440.53        23.17 o                         
  -9   1   2          5.23          4.39         9.96 o                         
  -8   1   2         39.03         28.30         8.40 o                         
  -7   1   2         99.56         92.83         9.01 o                         
  -6   1   2        534.45        521.36        23.52 o                         
  -5   1   2       6289.70       6380.55        90.55 o                         
  -4   1   2       1928.92       2020.23        27.65 o                         
  -3   1   2       4713.71       4457.35        84.88 o                         
  -2   1   2      13689.56      13445.06       274.84 o                         
  -1   1   2       2746.65       2692.15        73.62 o                         
   0   1   2      16537.30      16994.97       337.37 o                         
   1   1   2       4107.56       4283.64        64.01 o                         
   2   1   2       6722.81       6660.53       100.33 o                         
   3   1   2       1179.55       1125.07        19.52 o                         
   4   1   2        118.90        103.88         4.91 o                         
   5   1   2         60.48         53.63         4.79 o                         
   6   1   2        128.50        128.87         6.61 o                         
   7   1   2        777.70        773.40        17.85 o                         
   8   1   2       2344.38       2394.56        54.57 o                         
   9   1   2         32.35         36.60         8.42 o                         
  10   1   2       1433.59       1333.17        35.88 o                         
 -11   2   2        422.15        430.29        45.46 o                         
 -10   2   2       2499.95       2389.96       318.61 o                         
  -9   2   2         36.64         20.84        10.53 o                         
  -8   2   2       4138.30       4127.03       115.63 o                         
  -7   2   2       1637.67       1664.67        38.16 o                         
  -6   2   2       2032.72       1979.60        44.94 o                         
  -5   2   2       4428.49       4344.43        72.74 o                         
  -4   2   2       1019.69       1052.10        17.09 o                         
  -3   2   2       2016.69       2047.54        35.12 o                         
  -2   2   2       3044.43       3338.80        56.30 o                         
  -1   2   2       1418.02       1481.37        28.51 o                         
   0   2   2       2194.04       2334.27        38.12 o                         
   1   2   2       2123.15       2302.04        35.66 o                         
   2   2   2        128.36         94.61         3.21 o                         
   3   2   2       9713.40       9781.28       148.85 o                         
   4   2   2        343.62        350.00        13.26 o                         
   5   2   2       7199.93       7172.65       133.89 o                         
   6   2   2       1502.98       1511.56        30.06 o                         
   7   2   2       1796.70       1838.62        43.22 o                         
   8   2   2       1529.96       1517.90        47.78 o                         
   9   2   2        216.52        210.61        14.42 o                         
  10   2   2         18.38         17.88        11.15 o                         
 -10   3   2        488.57        384.59        37.10 o                         
  -9   3   2         60.12         65.61        13.24 o                         
  -8   3   2         16.58         20.58         6.79 o                         
  -7   3   2        181.86        176.60         9.79 o                         
  -6   3   2        994.21        983.32        21.00 o                         
  -5   3   2       3425.27       3382.47        64.01 o                         
  -4   3   2         70.40         70.20         4.09 o                         
  -3   3   2       9224.54       9145.86       140.31 o                         
  -2   3   2       7293.91       7495.68       125.37 o                         
  -1   3   2       2577.08       2660.99        50.53 o                         
   0   3   2       6561.53       6911.54       116.09 o                         
   1   3   2       1268.19       1275.92        19.82 o                         
   2   3   2       5351.01       5759.85        88.40 o                         
   3   3   2       1164.85       1158.85        20.87 o                         
   4   3   2        128.85        134.06         6.14 o                         
   5   3   2        584.56        553.85        13.52 o                         
   6   3   2        868.02        829.31        22.76 o                         
   7   3   2        856.64        849.23        23.33 o                         
   8   3   2       1845.80       1866.05        45.37 o                         
   9   3   2        105.39        105.70        12.44 o                         
  10   3   2       1306.10       1285.17       105.04 o                         
  -9   4   2         80.95         76.52        11.12 o                         
  -8   4   2       2792.81       2655.95        78.51 o                         
  -7   4   2       1416.50       1413.64        40.92 o                         
  -6   4   2        898.95        896.82        23.07 o                         
  -5   4   2       3728.76       3825.65        83.50 o                         
  -4   4   2         72.85         65.84         5.50 o                         
  -3   4   2       1567.57       1551.30        35.30 o                         
  -2   4   2         90.41         82.54         4.62 o                         
  -1   4   2        254.09        261.12         7.24 o                         
   0   4   2       5684.14       6018.91        99.92 o                         
   1   4   2        554.20        569.75        11.26 o                         
   2   4   2       3515.49       3537.85        53.87 o                         
   3   4   2       4069.26       4088.23        68.55 o                         
   4   4   2        127.85        117.04         6.61 o                         
   5   4   2       4141.10       4279.16       111.27 o                         
   6   4   2       1366.91       1377.41        34.03 o                         
   7   4   2       1078.81       1048.31        39.02 o                         
   8   4   2       1801.91       1635.77        66.93 o                         
   9   4   2         62.57         56.49        15.68 o                         
  -9   5   2         21.43         16.12        11.97 o                         
  -8   5   2          3.17         -2.71        10.29 o                         
  -7   5   2         96.22         85.72         9.97 o                         
  -6   5   2        250.87        236.22        13.02 o                         
  -5   5   2       2718.87       2716.54        61.79 o                         
  -4   5   2       1091.28       1054.86        26.54 o                         
  -3   5   2       3177.71       3181.42        70.55 o                         
  -2   5   2       5100.33       5276.49       114.83 o                         
  -1   5   2        303.42        298.25         8.72 o                         
   0   5   2       4951.46       5242.83       114.98 o                         
   1   5   2        331.87        303.60        10.18 o                         
   2   5   2       1675.00       1687.72        33.47 o                         
   3   5   2       2224.57       2252.19        51.14 o                         
   4   5   2        667.03        657.32        22.62 o                         
   5   5   2         60.57         58.09        13.72 o                         
   6   5   2        195.02        180.07        14.11 o                         
   7   5   2        135.22        120.27        13.48 o                         
   8   5   2       1558.46       1421.39        47.09 o                         
   9   5   2         78.53         71.07        32.14 o                         
  -8   6   2       2164.05       2189.87        64.76 o                         
  -7   6   2       1440.13       1433.95        43.97 o                         
  -6   6   2        708.71        680.88        24.66 o                         
  -5   6   2       1256.69       1240.56        43.37 o                         
  -4   6   2        186.24        169.59        11.44 o                         
  -3   6   2        530.79        519.57        18.84 o                         
  -2   6   2        231.94        234.25        19.73 o                         
  -1   6   2         87.00         85.95         8.96 o                         
   0   6   2        904.48        921.56        40.36 o                         
   1   6   2        374.20        386.93        15.76 o                         
   2   6   2       3276.66       3455.68       108.81 o                         
   3   6   2       4446.30       4594.77       179.48 o                         
   4   6   2        138.12        138.32        13.58 o                         
   5   6   2       2511.70       2538.25        74.45 o                         
   6   6   2        697.51        690.58        26.57 o                         
   7   6   2        517.27        505.98        47.82 o                         
   8   6   2        913.67        916.36        44.14 o                         
  -7   7   2        180.80        146.57        15.22 o                         
  -6   7   2        240.77        235.78        17.61 o                         
  -5   7   2       1997.56       2062.81       107.77 o                         
  -4   7   2        151.97        161.76        13.43 o                         
  -3   7   2       2413.19       2422.30        68.82 o                         
  -2   7   2        895.70        878.37        41.54 o                         
  -1   7   2        919.31        941.57        44.16 o                         
   0   7   2       3661.34       3920.67       105.84 o                         
   2   7   2        566.03        578.17        32.14 o                         
   3   7   2        384.69        379.10        27.44 o                         
   4   7   2         49.00         44.42        15.94 o                         
   5   7   2         25.00         26.13        16.20 o                         
   6   7   2        353.87        341.76        22.30 o                         
   7   7   2        209.22        175.35        19.68 o                         
  -5   8   2       1944.31       1988.07        60.42 o                         
  -4   8   2        134.41        138.72        21.43 o                         
  -3   8   2        246.25        237.22        24.04 o                         
  -2   8   2         39.82         30.57        14.63 o                         
  -1   8   2        256.58        254.47        23.52 o                         
   5   8   2       2015.39       1932.03        87.53 o                         
  -3   9   2       1227.04       1210.67        59.05 o                         
  -2  -9   3        198.01        200.45        19.64 o                         
  -1  -9   3        141.08        178.33        14.50 o                         
   0  -9   3          7.26         14.33        10.53 o                         
   1  -9   3         65.75         91.97        17.77 o                         
  -5  -8   3         73.14         81.68        15.97 o                         
  -4  -8   3        226.66        233.31        19.21 o                         
  -3  -8   3        941.07        945.65        25.52 o                         
  -2  -8   3       1072.10       1049.36        24.39 o                         
  -1  -8   3        473.65        467.21        12.89 o                         
   0  -8   3       2422.38       2426.05        48.94 o                         
   1  -8   3        293.91        288.80        11.61 o                         
   2  -8   3       1924.11       1900.74        45.62 o                         
   3  -8   3       1346.85       1312.23        29.34 o                         
   4  -8   3        169.01        183.67        11.17 o                         
   5  -8   3        514.17        534.02        48.34 o                         
  -7  -7   3        773.32        786.47        41.94 o                         
  -6  -7   3       1503.42       1500.48        47.57 o                         
  -5  -7   3       3883.09       4010.61       110.93 o                         
  -4  -7   3        283.70        270.11        16.90 o                         
  -3  -7   3       1919.53       1917.86        38.51 o                         
  -2  -7   3        774.59        750.84        17.90 o                         
  -1  -7   3        185.38        164.11         7.45 o                         
   0  -7   3        344.90        337.66         9.78 o                         
   1  -7   3        156.91        158.98         7.00 o                         
   2  -7   3        172.55        166.99         8.65 o                         
   3  -7   3        925.58        948.43        21.77 o                         
   4  -7   3        230.96        225.39        10.72 o                         
   5  -7   3       1643.63       1648.26        40.39 o                         
   6  -7   3        454.05        407.13        16.51 o                         
  -8  -6   3        786.47        793.13        59.18 o                         
  -7  -6   3        204.38        203.45        17.73 o                         
  -6  -6   3        202.73        203.58        16.59 o                         
  -5  -6   3        108.54        111.02        11.45 o                         
  -4  -6   3        279.88        277.87        14.48 o                         
  -3  -6   3        644.64        646.95        18.40 o                         
  -2  -6   3       2823.99       2827.75        49.60 o                         
  -1  -6   3        380.94        387.74         9.57 o                         
   0  -6   3       6153.45       6348.00        98.02 o                         
   1  -6   3        284.69        285.09         7.56 o                         
   2  -6   3       2770.20       2810.83        49.33 o                         
   3  -6   3       1945.68       1934.67        39.09 o                         
   4  -6   3         26.06         28.28         5.55 o                         
   5  -6   3        645.19        633.06        18.37 o                         
   6  -6   3         19.34         13.37         7.04 o                         
   7  -6   3          0.24         -3.63         8.46 o                         
  -9  -5   3         12.34         13.25        12.66 o                         
  -8  -5   3       1726.85       1744.63        38.03 o                         
  -7  -5   3        861.23        885.75        22.39 o                         
  -6  -5   3       1018.69       1026.23        23.28 o                         
  -5  -5   3       2802.44       2892.39        56.76 o                         
  -4  -5   3        143.66        142.46         6.72 o                         
  -3  -5   3       4065.14       4007.77        77.36 o                         
  -2  -5   3       2039.88       2066.75        33.39 o                         
  -1  -5   3        798.78        824.78        13.27 o                         
   0  -5   3        655.77        610.15        11.22 o                         
   1  -5   3        563.26        556.92        10.66 o                         
   2  -5   3       1022.39        987.21        18.31 o                         
   3  -5   3        769.25        789.00        17.55 o                         
   4  -5   3        101.58        104.56         7.88 o                         
   5  -5   3       2285.38       2320.13        53.33 o                         
   6  -5   3       1243.48       1224.79        30.04 o                         
   7  -5   3        941.15        917.64        37.22 o                         
   8  -5   3       2570.59       2437.83       101.90 o                         
 -10  -4   3       1239.45       1316.87        37.84 o                         
  -9  -4   3         17.19         18.10        10.48 o                         
  -8  -4   3       1108.21       1114.09        28.95 o                         
  -7  -4   3        504.73        508.90        14.63 o                         
  -6  -4   3         28.86         30.23         5.56 o                         
  -5  -4   3        982.70        993.89        21.32 o                         
  -4  -4   3       1023.91        985.60        21.13 o                         
  -3  -4   3       1920.92       1921.77        38.11 o                         
  -2  -4   3       4114.47       4124.52        55.18 o                         
  -1  -4   3        400.97        370.31         6.83 o                         
   0  -4   3       7955.81       8334.07       117.78 o                         
   1  -4   3        985.01       1005.15        17.08 o                         
   2  -4   3       4500.80       4634.27        71.33 o                         
   3  -4   3       4938.78       4967.35        77.22 o                         
   4  -4   3          6.44          5.22         3.55 o                         
   5  -4   3        956.39        956.22        20.90 o                         
   6  -4   3        416.42        408.25        12.04 o                         
   7  -4   3        207.84        188.31        16.44 o                         
   8  -4   3        386.09        365.95        15.23 o                         
   9  -4   3        140.00        160.17        23.78 o                         
 -10  -3   3        790.00        781.95        31.57 o                         
  -9  -3   3          7.80          7.45         9.06 o                         
  -8  -3   3       2185.43       2304.48        52.24 o                         
  -7  -3   3       1958.10       1994.19        40.59 o                         
  -6  -3   3        921.45        955.48        20.34 o                         
  -5  -3   3       9851.09      10210.77       170.38 o                         
  -4  -3   3        234.76        220.53         7.66 o                         
  -3  -3   3       3663.64       3642.54        60.84 o                         
  -2  -3   3       3399.89       3525.09        53.45 o                         
  -1  -3   3        668.37        736.24        11.33 o                         
   0  -3   3        583.69        576.19         9.11 o                         
   1  -3   3        698.68        751.75        10.91 o                         
   2  -3   3       1107.90       1188.80        17.20 o                         
   3  -3   3       3282.41       3298.33        47.54 o                         
   4  -3   3         15.72         12.56         2.90 o                         
   5  -3   3       5524.87       5484.89        92.27 o                         
   6  -3   3       1518.53       1521.84        31.84 o                         
   7  -3   3       1204.98       1142.59        25.20 o                         
   8  -3   3       3271.58       3266.26        74.59 o                         
   9  -3   3         37.03         27.12        14.01 o                         
  10  -3   3        808.89        868.96        50.17 o                         
 -10  -2   3       1471.49       1436.87        54.33 o                         
  -9  -2   3        147.94        149.43        14.03 o                         
  -8  -2   3       1035.64       1099.38        27.87 o                         
  -7  -2   3        187.29        189.17         9.62 o                         
  -6  -2   3         25.56         21.31         4.07 o                         
  -5  -2   3       1489.90       1454.56        25.61 o                         
  -4  -2   3        245.78        259.44         6.86 o                         
  -3  -2   3       6515.97       6814.46       113.12 o                         
  -2  -2   3        819.13        752.14        12.71 o                         
  -1  -2   3       2614.45       2764.48        38.30 o                         
   0  -2   3      13798.15      14198.34       185.59 o                         
   1  -2   3       1789.05       1865.09        24.85 o                         
   2  -2   3       8064.71       8340.79       109.70 o                         
   3  -2   3      11051.24      11253.13       146.53 o                         
   4  -2   3          4.72          9.78         2.88 o                         
   5  -2   3        167.76        163.74         5.78 o                         
   6  -2   3         33.87         28.38         4.54 o                         
   7  -2   3         15.79         17.61         5.38 o                         
   8  -2   3        225.09        202.28        10.15 o                         
   9  -2   3         11.81         10.57         5.71 o                         
  10  -2   3        603.38        589.10        58.95 o                         
 -11  -1   3        211.71        217.51        30.10 o                         
 -10  -1   3        718.71        682.26        36.44 o                         
  -9  -1   3         36.35         31.97         9.73 o                         
  -8  -1   3       3288.62       3226.80        90.13 o                         
  -7  -1   3        848.73        827.12        21.29 o                         
  -6  -1   3       3064.53       3037.21        58.55 o                         
  -5  -1   3       7158.77       7104.89       108.70 o                         
  -4  -1   3         39.36         38.28         2.35 o                         
  -3  -1   3       7249.50       7104.67       117.42 o                         
  -2  -1   3      10211.33      10049.93       218.90 o                         
  -1  -1   3        755.29        744.72        11.93 o                         
   0  -1   3        546.31        586.67         8.83 o                         
   1  -1   3        200.90        190.32         4.06 o                         
   2  -1   3       1595.15       1628.33        22.51 o                         
   3  -1   3       5637.70       5777.21        75.82 o                         
   4  -1   3        156.64        143.47         4.51 o                         
   5  -1   3       6641.48       6859.27       113.00 o                         
   6  -1   3        973.70        954.10        21.16 o                         
   7  -1   3       2510.57       2502.37        49.42 o                         
   8  -1   3       3567.81       3632.51        80.87 o                         
   9  -1   3         37.49         36.13         7.49 o                         
  10  -1   3        877.51        934.66        35.98 o                         
 -11   0   3       1701.97       1238.37        60.36 o                         
 -10   0   3       4951.52       4806.56       582.22 o                         
  -9   0   3          3.69          6.19         8.64 o                         
  -8   0   3       1522.51       1500.19        45.86 o                         
  -7   0   3          2.66          7.32         5.51 o                         
  -6   0   3         96.91         92.60         4.59 o                         
  -5   0   3         50.41         44.28         3.06 o                         
  -4   0   3        149.37        145.68         4.24 o                         
  -3   0   3       1566.26       1384.30        27.76 o                         
  -2   0   3       9264.75       9515.69       157.76 o                         
  -1   0   3       2563.31       2568.57        48.04 o                         
   0   0   3      27282.57      23892.60       817.13 o                         
   1   0   3        198.98        186.27         3.60 o                         
   2   0   3       1708.96       1620.34        23.56 o                         
   3   0   3       7618.97       7628.98       107.52 o                         
   4   0   3         19.10         22.45         2.39 o                         
   5   0   3       5243.62       5224.71        98.72 o                         
   6   0   3       1465.99       1550.41        31.73 o                         
   7   0   3          0.89          0.22         5.07 o                         
   8   0   3        726.00        727.69        18.36 o                         
   9   0   3        161.11        151.61        11.45 o                         
  10   0   3       1103.69       1075.74        30.76 o                         
 -11   1   3        204.07        168.76        30.31 o                         
 -10   1   3        725.84        682.79        28.57 o                         
  -9   1   3         38.94         37.45        10.10 o                         
  -8   1   3       3375.02       3300.29       157.28 o                         
  -7   1   3        830.14        828.14        26.03 o                         
  -6   1   3       3115.32       3095.15        68.07 o                         
  -5   1   3       7080.97       7146.50       108.49 o                         
  -4   1   3         47.33         45.77         3.11 o                         
  -3   1   3       7134.22       6806.09       263.61 o                         
  -2   1   3      10308.04      10564.29       262.89 o                         
  -1   1   3        787.69        747.93        16.26 o                         
   0   1   3        557.86        582.58        10.60 o                         
   1   1   3        204.18        184.75         4.20 o                         
   2   1   3       1651.24       1710.48        28.19 o                         
   3   1   3       5547.70       5681.06        87.85 o                         
   4   1   3        165.66        167.33         5.11 o                         
   5   1   3       6454.35       6562.86       126.51 o                         
   6   1   3        998.64        992.22        21.37 o                         
   7   1   3       2453.07       2481.36        49.53 o                         
   8   1   3       3513.97       3552.36        84.55 o                         
   9   1   3         31.80         33.71         9.42 o                         
  10   1   3        837.66        768.85        26.98 o                         
 -11   2   3        806.41        817.75        54.09 o                         
 -10   2   3       1487.52       1363.13        92.87 o                         
  -9   2   3        146.06        146.72        14.62 o                         
  -8   2   3       1013.49       1044.66        33.74 o                         
  -7   2   3        184.57        198.58        11.29 o                         
  -6   2   3         24.18         30.41         3.73 o                         
  -5   2   3       1482.40       1422.48        25.24 o                         
  -4   2   3        233.33        238.98         8.62 o                         
  -3   2   3       6405.77       6744.69       134.05 o                         
  -2   2   3        736.39        638.10        13.80 o                         
  -1   2   3       2540.82       2590.77        45.31 o                         
   0   2   3      14152.65      14122.67       234.92 o                         
   1   2   3       1763.08       1807.01        28.89 o                         
   2   2   3       8161.14       8329.90       126.93 o                         
   3   2   3      10896.71      11000.85       169.48 o                         
   4   2   3          6.11          6.67         3.09 o                         
   5   2   3        143.84        130.24         7.09 o                         
   6   2   3         33.05         35.49         5.52 o                         
   7   2   3         15.11         18.19         7.41 o                         
   8   2   3        242.85        223.40        22.92 o                         
   9   2   3         13.53         15.63        10.37 o                         
  10   2   3        579.74        532.58        23.29 o                         
 -10   3   3        791.44        647.94        43.63 o                         
  -9   3   3          6.02          2.09        14.89 o                         
  -8   3   3       2124.08       2104.65       229.91 o                         
  -7   3   3       1974.82       2026.98        41.90 o                         
  -6   3   3        884.55        880.23        19.84 o                         
  -5   3   3       9986.66      10188.19       190.20 o                         
  -4   3   3        230.16        200.89         5.45 o                         
  -3   3   3       3623.66       3542.88        60.49 o                         
  -2   3   3       3270.83       3400.97        58.53 o                         
  -1   3   3        703.06        742.04        15.25 o                         
   0   3   3        573.77        561.19         9.97 o                         
   1   3   3        699.55        752.33        12.87 o                         
   2   3   3       1183.31       1289.61        20.28 o                         
   3   3   3       3311.14       3326.46        51.77 o                         
   4   3   3         12.67         12.14         3.88 o                         
   5   3   3       5436.23       5407.19       103.42 o                         
   6   3   3       1537.41       1566.34        37.55 o                         
   7   3   3       1165.92       1132.89        30.09 o                         
   8   3   3       3333.37       3328.79        76.05 o                         
   9   3   3         35.34         18.78        11.40 o                         
  10   3   3        844.04        819.91        54.87 o                         
  -9   4   3         14.93          3.14        16.46 o                         
  -8   4   3       1055.21        965.78        32.39 o                         
  -7   4   3        504.13        497.96        16.01 o                         
  -6   4   3         33.41         34.87         5.56 o                         
  -5   4   3        965.58        938.15        25.72 o                         
  -4   4   3       1056.25       1017.98        24.11 o                         
  -3   4   3       1942.09       1957.35        43.64 o                         
  -2   4   3       4188.01       4181.97        84.31 o                         
  -1   4   3        421.81        388.78        10.18 o                         
   0   4   3       7983.81       8367.27       139.55 o                         
   1   4   3       1003.70       1042.43        17.30 o                         
   2   4   3       4379.68       4644.47        71.76 o                         
   3   4   3       4943.58       5085.86        85.24 o                         
   4   4   3          4.35          4.65         4.21 o                         
   5   4   3        932.52        971.42        30.06 o                         
   6   4   3        421.42        417.22        15.73 o                         
   7   4   3        207.02        184.62        13.84 o                         
   8   4   3        370.25        342.92        18.36 o                         
   9   4   3        139.11        117.30        17.33 o                         
  -9   5   3         14.28         18.50        10.78 o                         
  -8   5   3       1749.47       1720.92        51.08 o                         
  -7   5   3        865.04        901.59        29.01 o                         
  -6   5   3        987.93        954.21        25.62 o                         
  -5   5   3       2786.16       2868.90        64.85 o                         
  -4   5   3        130.74        124.98         7.45 o                         
  -3   5   3       4146.36       4080.70        88.94 o                         
  -2   5   3       2087.13       2127.21        47.37 o                         
  -1   5   3        767.06        793.95        20.46 o                         
   0   5   3        638.29        603.01        12.61 o                         
   1   5   3        570.62        583.43        13.68 o                         
   2   5   3        999.93        948.07        24.43 o                         
   3   5   3        772.89        786.23        21.15 o                         
   4   5   3         99.04        104.43        10.06 o                         
   5   5   3       2363.15       2352.76        66.69 o                         
   6   5   3       1210.73       1162.18        47.93 o                         
   7   5   3        926.13        894.28        55.12 o                         
   8   5   3       2550.51       2451.47        73.14 o                         
  -8   6   3        775.73        782.29        29.55 o                         
  -7   6   3        202.44        181.82        14.58 o                         
  -6   6   3        189.03        191.71        13.74 o                         
  -5   6   3         93.44         71.58        15.02 o                         
  -4   6   3        266.60        263.47        13.67 o                         
  -3   6   3        630.41        625.20        27.96 o                         
  -2   6   3       2823.63       2926.05        78.98 o                         
  -1   6   3        396.36        371.27        24.68 o                         
   0   6   3       6293.61       6411.05       170.51 o                         
   1   6   3        286.94        301.72        11.39 o                         
   2   6   3       2786.86       2872.07        64.66 o                         
   3   6   3       1986.79       1978.25        80.48 o                         
   4   6   3         29.08         27.70        13.06 o                         
   5   6   3        639.55        557.47        59.05 o                         
   6   6   3         16.92         10.45        11.55 o                         
   7   6   3          1.09         -2.88        14.32 o                         
   8   6   3        173.79        141.66        23.03 o                         
  -7   7   3        778.02        742.13        29.74 o                         
  -6   7   3       1503.13       1474.49        45.82 o                         
  -5   7   3       3901.60       3964.43       121.88 o                         
  -4   7   3        283.11        284.71        16.85 o                         
  -3   7   3       1881.16       1842.86        55.06 o                         
  -2   7   3        764.03        747.20        36.84 o                         
  -1   7   3        210.14        208.48        18.29 o                         
   0   7   3        350.61        346.68        27.17 o                         
   1   7   3        155.06        156.30        13.76 o                         
   3   7   3        872.17        886.47        46.77 o                         
   4   7   3        235.40        244.54        25.34 o                         
   5   7   3       1636.61       1594.47        73.94 o                         
   6   7   3        479.44        429.76        36.32 o                         
  -5   8   3         78.63         75.46        17.11 o                         
  -4   8   3        229.66        251.00        18.08 o                         
  -3   8   3        953.76        933.21        46.25 o                         
  -2   8   3       1047.70       1075.87        50.69 o                         
  -1   8   3        457.55        439.74        21.23 o                         
  -2   9   3        213.81        214.73        26.26 o                         
  -2  -9   4        225.27        248.33        20.96 o                         
  -1  -9   4        160.95        193.34        19.31 o                         
   0  -9   4       1326.91       1365.32        45.13 o                         
   1  -9   4        270.53        256.30        28.74 o                         
  -5  -8   4       2182.28       2224.58       125.14 o                         
  -4  -8   4         28.25         19.85        12.84 o                         
  -3  -8   4       1882.30       1841.13        46.86 o                         
  -2  -8   4       1624.26       1596.98        34.21 o                         
  -1  -8   4        173.71        176.62        10.22 o                         
   0  -8   4       1645.70       1700.33        31.97 o                         
   1  -8   4        313.13        323.77        12.66 o                         
   2  -8   4        325.52        336.93        14.72 o                         
   3  -8   4        165.32        173.99        11.39 o                         
   4  -8   4        128.45        127.74        17.53 o                         
  -7  -7   4        401.56        390.34        32.92 o                         
  -6  -7   4        216.21        219.40        19.62 o                         
  -5  -7   4        451.88        434.01        24.82 o                         
  -4  -7   4        141.08        158.79        14.87 o                         
  -3  -7   4         74.35         93.48         9.44 o                         
  -2  -7   4        303.68        314.46        10.62 o                         
  -1  -7   4        545.91        552.93        13.15 o                         
   0  -7   4       2868.07       2928.38        51.87 o                         
   1  -7   4        429.45        410.89        11.36 o                         
   2  -7   4       2602.35       2607.49        51.82 o                         
   3  -7   4       2481.52       2452.48        49.24 o                         
   4  -7   4        186.37        183.70        10.46 o                         
   5  -7   4        975.80        930.96        26.54 o                         
   6  -7   4        482.99        466.61        19.79 o                         
  -8  -6   4        497.57        499.29        23.34 o                         
  -7  -6   4        187.98        201.36        16.49 o                         
  -6  -6   4        789.60        812.58        25.96 o                         
  -5  -6   4       2608.65       2631.19        75.10 o                         
  -4  -6   4        212.78        190.92        11.16 o                         
  -3  -6   4       3487.94       3557.88        79.94 o                         
  -2  -6   4       4146.83       4215.72        81.13 o                         
  -1  -6   4        196.26        205.59         6.96 o                         
   0  -6   4       1389.76       1410.09        26.31 o                         
   1  -6   4        137.79        141.23         6.09 o                         
   2  -6   4        209.45        205.45         7.63 o                         
   3  -6   4        223.52        221.46         9.13 o                         
   4  -6   4        190.48        188.54         9.21 o                         
   5  -6   4        896.89        882.24        24.26 o                         
   6  -6   4        629.28        633.91        23.86 o                         
   7  -6   4        702.14        655.27        39.31 o                         
  -9  -5   4        133.73        156.49        18.59 o                         
  -8  -5   4       3089.00       3271.17        64.79 o                         
  -7  -5   4       1256.18       1273.76        28.92 o                         
  -6  -5   4        484.17        503.95        14.48 o                         
  -5  -5   4        690.32        710.70        17.69 o                         
  -4  -5   4        303.42        279.96        11.20 o                         
  -3  -5   4        198.06        197.09         7.99 o                         
  -2  -5   4       1596.07       1586.36        28.04 o                         
  -1  -5   4         30.51         38.99         3.41 o                         
   0  -5   4       4944.37       5093.44        79.14 o                         
   1  -5   4        507.93        517.22        10.26 o                         
   2  -5   4       3668.37       3739.09        64.14 o                         
   3  -5   4       3973.60       3979.10        88.13 o                         
   4  -5   4         56.08         51.80         7.07 o                         
   5  -5   4       3132.80       3116.08       126.32 o                         
   6  -5   4        820.20        779.79        21.78 o                         
   7  -5   4        341.08        314.62        16.68 o                         
   8  -5   4        288.77        276.87        17.00 o                         
 -10  -4   4         31.37         28.35        13.81 o                         
  -9  -4   4        174.67        169.41        13.71 o                         
  -8  -4   4        344.86        327.54        12.82 o                         
  -7  -4   4        408.91        391.05        12.87 o                         
  -6  -4   4        888.73        893.43        20.51 o                         
  -5  -4   4       3056.38       3039.15        53.14 o                         
  -4  -4   4         89.83         93.01         5.68 o                         
  -3  -4   4       6202.45       6479.30       121.68 o                         
  -2  -4   4       4120.59       4189.44        70.26 o                         
  -1  -4   4       1156.62       1181.40        17.68 o                         
   0  -4   4       3560.08       3655.70        58.00 o                         
   1  -4   4        187.89        185.64         5.12 o                         
   2  -4   4        125.76        120.17         4.66 o                         
   3  -4   4          7.77          7.97         3.43 o                         
   4  -4   4        246.82        239.44         7.53 o                         
   5  -4   4       1030.94       1038.70        23.26 o                         
   6  -4   4        415.91        408.94        12.66 o                         
   7  -4   4        684.58        656.59        20.17 o                         
   8  -4   4       2359.00       2436.64        70.46 o                         
   9  -4   4         57.38         60.35        17.41 o                         
 -10  -3   4       1834.32       1831.46        55.72 o                         
  -9  -3   4         90.65         90.30        10.52 o                         
  -8  -3   4       3169.67       3239.41        71.80 o                         
  -7  -3   4       1115.23       1090.23        23.73 o                         
  -6  -3   4        460.06        464.34        12.59 o                         
  -5  -3   4        647.78        631.59        15.09 o                         
  -4  -3   4         16.97         14.46         3.37 o                         
  -3  -3   4        129.23        120.44         4.99 o                         
  -2  -3   4        504.64        567.29        11.07 o                         
  -1  -3   4       1690.38       1821.37        24.31 o                         
   0  -3   4       3740.51       3698.47        51.41 o                         
   1  -3   4       1602.37       1621.83        21.89 o                         
   2  -3   4       5541.58       5705.48        76.02 o                         
   3  -3   4       7187.31       7471.66       104.54 o                         
   4  -3   4        199.22        194.31         5.97 o                         
   5  -3   4       3466.59       3583.07        81.95 o                         
   6  -3   4        387.40        385.14        13.54 o                         
   7  -3   4        620.53        608.70        18.38 o                         
   8  -3   4        358.50        368.09        15.26 o                         
   9  -3   4         10.99          5.40         9.19 o                         
 -10  -2   4         20.50         14.15        12.74 o                         
  -9  -2   4         22.93         19.23        10.36 o                         
  -8  -2   4       1008.38       1071.78        28.13 o                         
  -7  -2   4       1345.79       1324.63        27.81 o                         
  -6  -2   4       1793.79       1750.47        34.97 o                         
  -5  -2   4       9215.09       9306.68       170.21 o                         
  -4  -2   4        848.48        847.95        16.12 o                         
  -3  -2   4      13545.54      13973.16       232.95 o                         
  -2  -2   4      11384.41      11963.55       180.21 o                         
  -1  -2   4        425.39        460.37         6.95 o                         
   0  -2   4       6887.51       7179.77       100.24 o                         
   1  -2   4        211.11        231.07         4.39 o                         
   2  -2   4       2278.86       2486.51        33.27 o                         
   3  -2   4        161.98        160.57         4.94 o                         
   4  -2   4         96.15         81.60         4.17 o                         
   5  -2   4       1605.77       1598.29        28.47 o                         
   6  -2   4        374.89        373.12        11.27 o                         
   7  -2   4       1220.03       1192.89        26.78 o                         
   8  -2   4       2484.52       2441.86        50.18 o                         
   9  -2   4        138.38        127.26        11.46 o                         
  10  -2   4       1766.26       1912.17        81.26 o                         
 -10  -1   4       2811.85       2789.15       205.36 o                         
  -9  -1   4         39.81         32.88         9.27 o                         
  -8  -1   4       4241.14       4455.62       120.52 o                         
  -7  -1   4       1192.88       1166.22        24.58 o                         
  -6  -1   4        476.74        461.38        12.36 o                         
  -5  -1   4        715.78        670.49        12.12 o                         
  -4  -1   4         26.53         27.75         2.16 o                         
  -3  -1   4       1676.30       1777.75        28.65 o                         
  -2  -1   4       2745.99       2838.66        40.50 o                         
  -1  -1   4        302.59        288.02         5.40 o                         
   0  -1   4       6504.92       6442.90        92.40 o                         
   1  -1   4       1034.27        948.48        14.07 o                         
   2  -1   4       8954.38       9030.04       118.54 o                         
   3  -1   4      12211.39      12464.57       163.73 o                         
   4  -1   4        252.67        242.21         6.94 o                         
   5  -1   4       7357.39       7407.21       140.56 o                         
   6  -1   4       2022.39       2154.92        41.92 o                         
   7  -1   4        275.50        273.29        10.92 o                         
   8  -1   4         79.61         64.07         7.47 o                         
   9  -1   4        111.85        107.56         9.23 o                         
  10  -1   4        162.13        120.24        14.38 o                         
 -11   0   4         30.12         13.06        17.83 o                         
 -10   0   4         31.95         30.16        12.30 o                         
  -9   0   4          0.69         -3.27         8.50 o                         
  -8   0   4        404.69        364.07        17.77 o                         
  -7   0   4        817.82        797.68        25.07 o                         
  -6   0   4        700.86        672.31        14.44 o                         
  -5   0   4       8370.51       8282.61       125.96 o                         
  -4   0   4        976.51        951.98        27.26 o                         
  -3   0   4      11280.78      11126.75       206.72 o                         
  -2   0   4       1098.59        983.67        18.58 o                         
  -1   0   4        997.16       1002.49        17.31 o                         
   0   0   4       4130.92       3803.53        63.81 o                         
   1   0   4       2548.27       2741.80        39.25 o                         
   2   0   4       2347.40       2725.38        39.18 o                         
   3   0   4        115.09        107.93         3.62 o                         
   4   0   4         57.08         60.83         3.34 o                         
   5   0   4       1215.31       1244.88        25.89 o                         
   6   0   4       1554.96       1577.25        32.48 o                         
   7   0   4       1930.65       1959.88        40.03 o                         
   8   0   4       4762.73       4945.49        95.40 o                         
   9   0   4        133.94        128.84        11.52 o                         
  10   0   4       1279.54       1241.11        35.01 o                         
 -11   1   4       1327.70       1302.38        68.72 o                         
 -10   1   4       2827.98       2673.12       261.00 o                         
  -9   1   4         41.04         44.56        10.11 o                         
  -8   1   4       4227.75       4405.66       120.05 o                         
  -7   1   4       1154.44       1151.49        28.42 o                         
  -6   1   4        434.81        395.73        13.61 o                         
  -5   1   4        746.56        719.51        17.39 o                         
  -4   1   4         27.54         30.45         3.19 o                         
  -3   1   4       1646.86       1717.25        68.98 o                         
  -2   1   4       2801.22       2849.22        53.36 o                         
  -1   1   4        335.45        285.82         7.60 o                         
   0   1   4       6858.05       6750.01       109.48 o                         
   1   1   4       1013.98        955.67        14.37 o                         
   2   1   4       8927.21       8994.27       128.37 o                         
   3   1   4      12210.47      12469.38       175.19 o                         
   4   1   4        255.24        245.67         6.59 o                         
   5   1   4       7405.24       7540.59       140.69 o                         
   6   1   4       1935.20       2015.82        41.86 o                         
   7   1   4        292.99        290.10        11.18 o                         
   8   1   4         75.32         76.57         8.74 o                         
   9   1   4        115.16        104.00        11.82 o                         
  10   1   4        158.87        142.00        16.28 o                         
 -11   2   4        203.26        164.85        31.35 o                         
 -10   2   4         20.18         12.64        13.21 o                         
  -9   2   4         24.91         19.98        10.23 o                         
  -8   2   4       1067.30       1128.11        34.24 o                         
  -7   2   4       1329.19       1335.10        32.32 o                         
  -6   2   4       1795.89       1752.10        40.33 o                         
  -5   2   4       8972.20       8872.15       196.54 o                         
  -4   2   4        891.18        900.02        17.69 o                         
  -3   2   4      13448.43      14184.99       571.43 o                         
  -2   2   4      11441.24      11796.40       220.50 o                         
  -1   2   4        481.44        471.11         8.86 o                         
   0   2   4       6943.39       7042.15       118.80 o                         
   1   2   4        237.83        254.03         5.33 o                         
   2   2   4       2260.60       2431.49        38.68 o                         
   3   2   4        159.82        163.63         6.68 o                         
   4   2   4         96.48         90.44         5.20 o                         
   5   2   4       1557.77       1534.67        32.29 o                         
   6   2   4        353.81        346.08        11.70 o                         
   7   2   4       1255.58       1262.86        32.04 o                         
   8   2   4       2498.28       2495.02        58.65 o                         
   9   2   4        142.10        128.28        13.53 o                         
  10   2   4       1750.21       1715.66       124.23 o                         
 -10   3   4       1802.25       1568.61        76.03 o                         
  -9   3   4         86.06         72.64        16.20 o                         
  -8   3   4       3137.15       2862.36       121.50 o                         
  -7   3   4       1104.00       1053.26        26.51 o                         
  -6   3   4        479.74        488.98        12.07 o                         
  -5   3   4        702.19        692.48        14.75 o                         
  -4   3   4         20.60         19.80         2.45 o                         
  -3   3   4        135.76        117.83         3.91 o                         
  -2   3   4        551.60        583.94        11.11 o                         
  -1   3   4       1647.65       1729.46        31.01 o                         
   0   3   4       3633.83       3462.82        60.96 o                         
   1   3   4       1536.37       1524.86        25.40 o                         
   2   3   4       5600.96       5763.54        88.12 o                         
   3   3   4       7102.29       7293.31       113.34 o                         
   4   3   4        199.41        198.46         7.93 o                         
   5   3   4       3463.89       3547.96        68.90 o                         
   6   3   4        435.16        424.01        15.44 o                         
   7   3   4        584.44        585.21        20.01 o                         
   8   3   4        364.50        350.18        17.61 o                         
   9   3   4         13.02         11.87        12.46 o                         
  -9   4   4        177.35        177.65        23.25 o                         
  -8   4   4        323.97        273.54        13.98 o                         
  -7   4   4        409.23        381.62        13.37 o                         
  -6   4   4        887.00        890.57        22.64 o                         
  -5   4   4       3128.47       3087.14        67.97 o                         
  -4   4   4         79.43         78.62         5.65 o                         
  -3   4   4       6163.59       6447.46       140.13 o                         
  -2   4   4       3981.80       4052.06        90.45 o                         
  -1   4   4       1132.76       1131.24        21.15 o                         
   0   4   4       3683.68       3890.04        71.45 o                         
   1   4   4        174.78        170.10         6.16 o                         
   2   4   4        143.46        139.87         5.40 o                         
   3   4   4          7.92          7.86         3.85 o                         
   4   4   4        250.16        225.05         9.20 o                         
   5   4   4       1098.80       1128.07        28.19 o                         
   6   4   4        436.38        429.45        16.68 o                         
   7   4   4        661.46        656.59        22.37 o                         
   8   4   4       2352.60       2315.47        85.33 o                         
   9   4   4         57.63         49.95        14.97 o                         
  -9   5   4        136.55        109.55        11.74 o                         
  -8   5   4       3154.52       3121.34        88.59 o                         
  -7   5   4       1291.94       1278.91        32.11 o                         
  -6   5   4        458.64        466.36        15.95 o                         
  -5   5   4        692.15        717.59        19.38 o                         
  -4   5   4        320.77        303.62        10.65 o                         
  -3   5   4        213.64        201.09        12.92 o                         
  -2   5   4       1591.96       1511.62        36.20 o                         
  -1   5   4         26.50         35.94         4.32 o                         
   0   5   4       4984.94       5211.19       112.27 o                         
   1   5   4        548.50        544.39        11.96 o                         
   2   5   4       3766.84       3774.85        72.49 o                         
   3   5   4       3884.71       3977.99        88.74 o                         
   4   5   4         62.28         63.23        14.37 o                         
   5   5   4       3076.35       3018.87        86.00 o                         
   6   5   4        810.26        776.34        29.18 o                         
   7   5   4        332.48        329.94        22.35 o                         
   8   5   4        303.82        309.99        25.28 o                         
  -8   6   4        526.19        504.34        22.50 o                         
  -7   6   4        178.35        180.13        14.41 o                         
  -6   6   4        808.54        788.94        26.88 o                         
  -5   6   4       2616.78       2660.53        80.08 o                         
  -4   6   4        227.17        214.33        12.54 o                         
  -3   6   4       3444.72       3571.35        97.35 o                         
  -2   6   4       4144.97       4295.87       115.09 o                         
  -1   6   4        172.42        159.11         9.41 o                         
   0   6   4       1429.98       1309.70        57.74 o                         
   1   6   4        143.50        144.43        11.17 o                         
   2   6   4        214.25        226.07        12.50 o                         
   3   6   4        221.75        232.78        21.95 o                         
   4   6   4        194.51        208.74        22.73 o                         
   5   6   4        899.19        920.67        47.03 o                         
   6   6   4        640.10        605.61        40.76 o                         
   7   6   4        697.71        740.67        44.16 o                         
  -7   7   4        379.55        228.86        32.92 o                         
  -6   7   4        205.69        204.42        16.33 o                         
  -5   7   4        458.62        422.02        19.48 o                         
  -4   7   4        126.26        139.43        12.56 o                         
  -3   7   4         68.13         70.91         9.96 o                         
  -2   7   4        309.61        311.99        16.59 o                         
  -1   7   4        563.49        563.08        24.69 o                         
   0   7   4       2933.58       3063.53       116.53 o                         
   1   7   4        425.62        429.52        19.46 o                         
  -5   8   4       2147.64       2200.98        97.97 o                         
  -4   8   4         30.93         31.51        11.99 o                         
  -3   8   4       1911.90       1969.65        57.37 o                         
  -2   8   4       1615.60       1598.24        49.42 o                         
  -1   8   4        179.73        190.58        26.13 o                         
   0   8   4       1614.05       1610.09        51.26 o                         
  -2   9   4        226.81        261.18        27.04 o                         
  -4  -8   5         24.02         19.90        13.11 o                         
  -3  -8   5        166.29        175.67        13.72 o                         
  -2  -8   5         78.26         86.82        11.30 o                         
  -1  -8   5        357.43        360.06        13.37 o                         
   0  -8   5         40.97         45.14         7.05 o                         
   1  -8   5         63.58         80.86         9.58 o                         
   2  -8   5       1068.41       1101.75        29.82 o                         
   3  -8   5       1982.49       1985.72        48.42 o                         
   4  -8   5         32.20         12.26        13.84 o                         
  -7  -7   5        119.39        128.29        30.83 o                         
  -6  -7   5        137.99        139.59        15.97 o                         
  -5  -7   5        834.29        821.38        31.32 o                         
  -4  -7   5        144.62        163.55        14.40 o                         
  -3  -7   5       2014.44       2000.00        48.77 o                         
  -2  -7   5       2679.66       2574.58        51.78 o                         
  -1  -7   5        357.52        364.49        11.75 o                         
   0  -7   5       4069.36       4115.87        71.47 o                         
   1  -7   5        287.52        282.14        10.85 o                         
   2  -7   5       1342.82       1314.82        28.58 o                         
   3  -7   5        498.27        490.23        14.83 o                         
   4  -7   5        295.29        285.65        12.52 o                         
   5  -7   5          1.93          8.08         9.47 o                         
   6  -7   5         17.77          8.10        23.78 o                         
  -8  -6   5       3268.06       3539.11        69.48 o                         
  -7  -6   5       1347.87       1417.44        32.09 o                         
  -6  -6   5        238.32        220.81        12.45 o                         
  -5  -6   5       1287.43       1312.01        29.19 o                         
  -4  -6   5        230.83        247.62        12.36 o                         
  -3  -6   5       1014.17       1002.91        26.90 o                         
  -2  -6   5        330.19        293.56        12.25 o                         
  -1  -6   5        235.82        238.39         8.68 o                         
   0  -6   5        416.87        408.67        10.89 o                         
   1  -6   5        126.05        122.52         6.50 o                         
   2  -6   5       1066.00       1026.59        22.71 o                         
   3  -6   5       2172.84       2172.89        43.53 o                         
   4  -6   5        155.82        134.07         8.53 o                         
   5  -6   5       2826.04       2883.73        66.40 o                         
   6  -6   5        564.17        531.41        18.91 o                         
   7  -6   5        394.14        403.90        53.56 o                         
  -9  -5   5         31.25         39.85        13.33 o                         
  -8  -5   5         68.21         60.43         9.67 o                         
  -7  -5   5         85.65         73.69         8.30 o                         
  -6  -5   5        331.78        311.65        12.11 o                         
  -5  -5   5        760.19        784.89        21.67 o                         
  -4  -5   5        131.95        125.46         7.83 o                         
  -3  -5   5       2879.10       2778.44        53.95 o                         
  -2  -5   5       2958.47       2951.93        58.10 o                         
  -1  -5   5        788.61        776.61        14.02 o                         
   0  -5   5       5616.26       5690.64        87.99 o                         
   1  -5   5       1042.14       1012.59        21.11 o                         
   2  -5   5        902.74        924.61        17.96 o                         
   3  -5   5       1151.56       1185.89        24.94 o                         
   4  -5   5        137.73        139.79         8.21 o                         
   5  -5   5         55.73         56.60         7.88 o                         
   6  -5   5        151.04        159.48        10.95 o                         
   7  -5   5        199.63        168.50        23.78 o                         
  -9  -4   5         32.83         35.35        11.00 o                         
  -8  -4   5       2865.66       2978.08        59.50 o                         
  -7  -4   5       1644.72       1624.24        34.74 o                         
  -6  -4   5       1539.28       1524.72        32.04 o                         
  -5  -4   5       3807.41       3825.93        72.30 o                         
  -4  -4   5        249.35        239.51         8.52 o                         
  -3  -4   5       1057.29       1020.97        21.82 o                         
  -2  -4   5        195.18        193.60         6.92 o                         
  -1  -4   5        123.70        114.00         3.87 o                         
   0  -4   5        568.11        518.42         9.26 o                         
   1  -4   5        198.69        184.57         5.42 o                         
   2  -4   5       2442.48       2419.24        41.62 o                         
   3  -4   5       4320.10       4380.13        74.19 o                         
   4  -4   5         20.39         20.22         4.24 o                         
   5  -4   5       4595.50       4692.44       129.15 o                         
   6  -4   5       2426.72       2481.54        57.99 o                         
   7  -4   5        689.24        686.03        21.75 o                         
   8  -4   5       1288.65       1284.05        34.58 o                         
   9  -4   5        200.87        238.53        34.23 o                         
 -10  -3   5        358.74        363.33        23.78 o                         
  -9  -3   5        266.90        274.13        15.28 o                         
  -8  -3   5        224.76        207.13        11.08 o                         
  -7  -3   5         35.72         38.05         5.89 o                         
  -6  -3   5        508.96        507.00        12.95 o                         
  -5  -3   5       3766.65       3733.41        70.93 o                         
  -4  -3   5        465.61        426.37        12.54 o                         
  -3  -3   5       6448.64       6658.28       111.21 o                         
  -2  -3   5       8775.17       9225.25       129.04 o                         
  -1  -3   5         94.19         88.62         2.86 o                         
   0  -3   5       9257.90       9706.13       126.88 o                         
   1  -3   5        766.87        756.00        12.24 o                         
   2  -3   5       4316.35       4362.87        62.66 o                         
   3  -3   5       1016.50       1000.75        18.22 o                         
   4  -3   5         40.15         44.65         5.51 o                         
   5  -3   5         86.43         77.70         5.71 o                         
   6  -3   5         52.00         51.01         7.19 o                         
   7  -3   5        526.02        505.88        17.41 o                         
   8  -3   5       1425.63       1451.14        37.76 o                         
   9  -3   5         65.29         59.24        10.94 o                         
 -10  -2   5       1220.33       1229.52        41.02 o                         
  -9  -2   5         77.42         74.17        11.55 o                         
  -8  -2   5       2804.18       2959.94        67.51 o                         
  -7  -2   5       2860.23       2934.48        57.11 o                         
  -6  -2   5        654.51        621.03        13.37 o                         
  -5  -2   5       3821.00       3839.64        66.15 o                         
  -4  -2   5        625.80        644.22        12.64 o                         
  -3  -2   5       1820.99       1904.50        32.37 o                         
  -2  -2   5        944.03       1001.35        15.88 o                         
  -1  -2   5        516.57        532.37         8.46 o                         
   0  -2   5        799.60        797.72        11.20 o                         
   1  -2   5       1540.74       1589.54        23.01 o                         
   2  -2   5       2909.67       2895.71        38.69 o                         
   3  -2   5       4615.87       4732.46        62.38 o                         
   4  -2   5        574.41        545.19        10.84 o                         
   5  -2   5       4978.88       5125.96        88.07 o                         
   6  -2   5       1837.50       1850.34        43.92 o                         
   7  -2   5        782.42        769.08        22.67 o                         
   8  -2   5       1538.84       1521.18        38.81 o                         
   9  -2   5         47.11         44.22        10.67 o                         
 -10  -1   5        772.34        770.29        34.88 o                         
  -9  -1   5         25.90         19.90         9.13 o                         
  -8  -1   5        247.32        248.55        13.42 o                         
  -7  -1   5        527.82        500.28        12.44 o                         
  -6  -1   5        332.95        320.86         7.85 o                         
  -5  -1   5       2479.95       2406.12        48.81 o                         
  -4  -1   5         10.67         12.05         1.91 o                         
  -3  -1   5      10324.67      10521.43       147.81 o                         
  -2  -1   5       8471.49       8704.46       122.80 o                         
  -1  -1   5       3009.29       3134.64        51.37 o                         
   0  -1   5       4141.36       3857.88        50.91 o                         
   1  -1   5       2401.82       2350.36        31.87 o                         
   2  -1   5       2749.10       2852.38        39.84 o                         
   3  -1   5       2005.05       1970.25        27.38 o                         
   4  -1   5         87.78         83.78         4.27 o                         
   5  -1   5        675.14        649.33        16.07 o                         
   6  -1   5        375.28        383.05        11.98 o                         
   7  -1   5        283.11        259.99        12.48 o                         
   8  -1   5       1559.01       1563.73        35.31 o                         
   9  -1   5         48.02         24.63         9.05 o                         
 -11   0   5        385.19        379.62        41.28 o                         
 -10   0   5       1665.99       1597.55       137.29 o                         
  -9   0   5          3.95          3.88         8.41 o                         
  -8   0   5       4862.78       5124.10       146.44 o                         
  -7   0   5       2519.01       2616.17        59.24 o                         
  -6   0   5       3250.35       3355.74        57.27 o                         
  -5   0   5       6178.16       6176.12       133.74 o                         
  -4   0   5          9.39          7.88         2.39 o                         
  -3   0   5       3719.38       3852.62        64.88 o                         
  -2   0   5        767.71        908.55        16.13 o                         
  -1   0   5        496.35        519.85         9.97 o                         
   0   0   5        805.65        748.83        13.75 o                         
   1   0   5         12.30         24.25         2.82 o                         
   2   0   5       4135.21       4145.45        59.20 o                         
   3   0   5       9807.84      10253.47       144.58 o                         
   4   0   5        360.63        367.32         8.82 o                         
   5   0   5       4632.09       4641.21        88.69 o                         
   6   0   5       1113.20       1125.11        24.76 o                         
   7   0   5       1648.67       1658.01        35.15 o                         
   8   0   5       1359.62       1373.73        30.85 o                         
   9   0   5         35.57         26.51         9.81 o                         
 -11   1   5        589.02        603.26        47.82 o                         
 -10   1   5        753.57        676.68       136.12 o                         
  -9   1   5         25.00         21.90         9.60 o                         
  -8   1   5        242.34        221.18        11.09 o                         
  -7   1   5        515.35        508.62        15.65 o                         
  -6   1   5        359.18        313.48        11.26 o                         
  -5   1   5       2463.91       2426.63        67.93 o                         
  -4   1   5         15.39         12.02         6.79 o                         
  -3   1   5      10303.52      10541.03       277.11 o                         
  -2   1   5       8680.81       8780.16       146.28 o                         
  -1   1   5       2914.11       2932.56        51.22 o                         
   0   1   5       4188.61       3787.15        64.49 o                         
   1   1   5       2367.94       2371.91        34.20 o                         
   2   1   5       2967.24       3098.67        50.02 o                         
   3   1   5       2041.95       2015.04        31.08 o                         
   4   1   5         90.21         86.48         4.73 o                         
   5   1   5        679.35        688.44        16.28 o                         
   6   1   5        361.09        362.95        12.22 o                         
   7   1   5        293.45        299.16        12.03 o                         
   8   1   5       1524.43       1533.77        34.05 o                         
   9   1   5         49.55         28.16        11.76 o                         
 -11   2   5        473.88        503.18        47.29 o                         
 -10   2   5       1246.63       1186.53       134.94 o                         
  -9   2   5         79.78         65.15        11.63 o                         
  -8   2   5       2764.49       2970.73        67.69 o                         
  -7   2   5       2843.72       2928.18        82.12 o                         
  -6   2   5        707.29        669.67        25.60 o                         
  -5   2   5       3984.57       4030.72       105.56 o                         
  -4   2   5        633.56        635.99        17.74 o                         
  -3   2   5       1785.03       1794.05        59.11 o                         
  -2   2   5        926.19        922.90        17.14 o                         
  -1   2   5        515.04        488.93        12.00 o                         
   0   2   5        751.73        736.51        14.39 o                         
   1   2   5       1525.37       1525.04        25.06 o                         
   2   2   5       2947.36       2827.87        44.98 o                         
   3   2   5       4638.64       4588.85        72.38 o                         
   4   2   5        578.27        553.68        13.99 o                         
   5   2   5       4987.18       5233.55        98.85 o                         
   6   2   5       1811.74       1875.15        38.69 o                         
   7   2   5        811.75        826.38        20.61 o                         
   8   2   5       1527.44       1576.21        44.03 o                         
   9   2   5         46.91         41.10        13.11 o                         
 -10   3   5        365.77        319.79        30.31 o                         
  -9   3   5        272.41        243.49        23.25 o                         
  -8   3   5        226.80        215.08        14.97 o                         
  -7   3   5         38.20         40.08         7.72 o                         
  -6   3   5        490.77        479.43        12.00 o                         
  -5   3   5       3705.87       3670.91        81.58 o                         
  -4   3   5        443.53        400.79         9.71 o                         
  -3   3   5       6494.69       6607.24       110.74 o                         
  -2   3   5       8803.70       9077.50       152.69 o                         
  -1   3   5        114.21        101.94         5.33 o                         
   0   3   5       9380.24       9531.59       160.89 o                         
   1   3   5        799.97        782.76        13.63 o                         
   2   3   5       4336.53       4418.28        68.15 o                         
   3   3   5        935.43        930.55        17.06 o                         
   4   3   5         35.50         34.22         5.46 o                         
   5   3   5         85.20         89.62         7.16 o                         
   6   3   5         45.47         52.34         7.60 o                         
   7   3   5        541.67        525.04        21.02 o                         
   8   3   5       1444.74       1518.56        60.13 o                         
   9   3   5         65.22         57.37        14.52 o                         
  -9   4   5         32.34         39.19        15.15 o                         
  -8   4   5       2906.67       2956.29       108.94 o                         
  -7   4   5       1633.64       1684.09        39.02 o                         
  -6   4   5       1571.70       1529.27        35.81 o                         
  -5   4   5       3709.18       3658.76        82.63 o                         
  -4   4   5        266.71        259.23         8.83 o                         
  -3   4   5       1055.87       1033.32        29.80 o                         
  -2   4   5        207.75        184.85         7.48 o                         
  -1   4   5        119.17        107.30         5.92 o                         
   0   4   5        574.05        547.70        11.96 o                         
   1   4   5        222.52        209.15         6.80 o                         
   2   4   5       2384.80       2376.32        42.35 o                         
   3   4   5       4295.46       4323.05        83.69 o                         
   4   4   5         17.02         22.56         5.86 o                         
   5   4   5       4545.54       4827.04        91.53 o                         
   6   4   5       2454.04       2541.21        59.38 o                         
   7   4   5        697.48        719.53        24.33 o                         
   8   4   5       1347.74       1309.97        53.27 o                         
   9   4   5        211.12        227.72        38.93 o                         
  -9   5   5         28.85         27.44        16.20 o                         
  -8   5   5         68.31         63.95         8.97 o                         
  -7   5   5         75.90         85.11         8.14 o                         
  -6   5   5        340.49        324.18        12.34 o                         
  -5   5   5        745.41        756.39        20.38 o                         
  -4   5   5        148.13        143.90         7.91 o                         
  -3   5   5       2745.06       2709.56        61.69 o                         
  -2   5   5       3030.45       3028.48        66.83 o                         
  -1   5   5        785.61        756.24        17.31 o                         
   0   5   5       5636.76       5737.95       108.19 o                         
   1   5   5       1031.77        977.11        21.85 o                         
   2   5   5        916.03        926.64        21.25 o                         
   3   5   5       1124.11       1151.89        30.11 o                         
   4   5   5        135.01        141.86        10.46 o                         
   5   5   5         53.31         45.46        15.94 o                         
   6   5   5        161.08        167.92        33.82 o                         
   7   5   5        202.43        214.18        20.12 o                         
   8   5   5        721.74        714.33        34.29 o                         
  -8   6   5       3224.14       3173.38        93.84 o                         
  -7   6   5       1314.25       1318.16        46.21 o                         
  -6   6   5        243.28        238.40        12.40 o                         
  -5   6   5       1255.72       1284.52        32.58 o                         
  -4   6   5        237.41        239.79        12.71 o                         
  -3   6   5       1028.97       1061.36        34.23 o                         
  -2   6   5        319.65        296.38        11.64 o                         
  -1   6   5        242.19        251.83        10.75 o                         
   0   6   5        445.11        435.36        14.38 o                         
   1   6   5        136.30        139.52        12.10 o                         
   2   6   5       1062.38       1066.78        33.80 o                         
   3   6   5       2153.06       2097.14        99.03 o                         
  -6   7   5        138.89        120.61        12.79 o                         
  -5   7   5        844.94        861.03        29.18 o                         
  -4   7   5        148.73        133.03        12.74 o                         
  -3   7   5       2023.22       2078.93        59.21 o                         
  -2   7   5       2660.05       2658.04        60.39 o                         
  -1   7   5        365.30        336.51        24.56 o                         
   0   7   5       4027.40       4183.11       113.97 o                         
   1   7   5        301.24        296.95        17.64 o                         
  -5   8   5       1224.72       1247.51        59.57 o                         
  -4   8   5         24.00         22.45        11.55 o                         
  -3   8   5        164.75        189.96        13.11 o                         
  -2   8   5         76.17         95.39        17.77 o                         
  -1   8   5        363.76        369.43        29.00 o                         
   0   8   5         34.70         33.93        12.31 o                         
  -4  -8   6        102.42        116.44        16.90 o                         
  -3  -8   6       1124.98       1126.99        32.28 o                         
  -2  -8   6       1227.31       1171.12        33.24 o                         
  -1  -8   6        115.09        115.04         9.22 o                         
   0  -8   6       1568.67       1559.59        39.83 o                         
   1  -8   6        247.82        246.53        14.27 o                         
   2  -8   6       1477.60       1428.96        44.18 o                         
   3  -8   6       1162.99       1181.69        38.52 o                         
  -6  -7   6        439.22        412.17        24.39 o                         
  -5  -7   6       1762.63       1761.23        54.31 o                         
  -4  -7   6        182.67        171.64        12.71 o                         
  -3  -7   6       1067.19       1004.66        28.35 o                         
  -2  -7   6       1386.77       1294.00        33.94 o                         
  -1  -7   6         82.54         81.68         7.12 o                         
   0  -7   6       1079.71       1035.75        27.34 o                         
   1  -7   6        240.53        258.54        10.78 o                         
   2  -7   6        259.93        278.42        12.44 o                         
   3  -7   6        902.41        856.34        21.32 o                         
   4  -7   6         17.84          8.65         7.98 o                         
   5  -7   6       1326.72       1281.24        30.05 o                         
  -8  -6   6        807.75        810.46        24.56 o                         
  -7  -6   6        324.13        302.73        15.12 o                         
  -6  -6   6         81.66         87.45         9.28 o                         
  -5  -6   6          4.88          3.94         7.63 o                         
  -4  -6   6         54.83         56.43         7.51 o                         
  -3  -6   6        724.86        708.86        20.86 o                         
  -2  -6   6       1728.55       1682.98        41.43 o                         
  -1  -6   6        229.43        232.82        11.29 o                         
   0  -6   6       3881.65       3919.89        68.30 o                         
   1  -6   6        575.67        573.17        12.96 o                         
   2  -6   6       1929.65       1930.25        39.64 o                         
   3  -6   6       1636.48       1630.41        34.48 o                         
   4  -6   6         37.64         41.30         6.96 o                         
   5  -6   6        964.47        924.63        22.77 o                         
   6  -6   6        487.25        494.78        19.29 o                         
  -9  -5   6         59.71         62.18        14.16 o                         
  -8  -5   6       2019.90       2168.60        45.48 o                         
  -7  -5   6        912.11        935.95        23.00 o                         
  -6  -5   6       1491.75       1522.54        47.93 o                         
  -5  -5   6       3826.11       3886.96        76.09 o                         
  -4  -5   6        120.54        122.40         7.89 o                         
  -3  -5   6       2139.38       2080.45        42.03 o                         
  -2  -5   6       1571.04       1615.56        33.87 o                         
  -1  -5   6        268.00        270.90         7.78 o                         
   0  -5   6        205.05        195.76         7.60 o                         
   1  -5   6         75.14         83.32         5.17 o                         
   2  -5   6        125.92        113.11         6.22 o                         
   3  -5   6        660.60        668.56        16.41 o                         
   4  -5   6        519.93        508.07        19.50 o                         
   5  -5   6       3178.24       3282.59        65.05 o                         
   6  -5   6       1399.29       1428.69        44.08 o                         
   7  -5   6        711.68        712.20        28.17 o                         
  -9  -4   6         18.12         22.65        11.26 o                         
  -8  -4   6       1709.67       1803.15        38.23 o                         
  -7  -4   6        375.46        387.85        13.26 o                         
  -6  -4   6         63.01         48.61         7.03 o                         
  -5  -4   6         14.77          9.87         5.03 o                         
  -4  -4   6        130.34        138.51         8.64 o                         
  -3  -4   6       1798.57       1774.15        36.35 o                         
  -2  -4   6       2703.53       2677.75        51.57 o                         
  -1  -4   6        888.26        901.77        15.59 o                         
   0  -4   6       5990.61       6229.04        94.51 o                         
   1  -4   6       1655.84       1732.65        30.47 o                         
   2  -4   6       1522.23       1518.38        27.15 o                         
   3  -4   6       3697.59       3786.91        72.59 o                         
   4  -4   6         82.71         84.99         6.07 o                         
   5  -4   6       1678.19       1792.63        32.43 o                         
   6  -4   6        124.11        102.29        17.58 o                         
   7  -4   6         20.09         14.36         9.61 o                         
   8  -4   6         68.11         73.30        12.22 o                         
 -10  -3   6        333.15        368.64        23.71 o                         
  -9  -3   6         31.06         27.05        11.87 o                         
  -8  -3   6       1889.08       1991.38        40.97 o                         
  -7  -3   6       2041.57       2074.02        42.19 o                         
  -6  -3   6        415.50        394.74        16.73 o                         
  -5  -3   6       5737.53       5863.68        99.63 o                         
  -4  -3   6        369.84        358.99         8.67 o                         
  -3  -3   6       5109.87       5235.04        86.50 o                         
  -2  -3   6       3317.72       3396.24        52.07 o                         
  -1  -3   6        695.37        687.49        11.57 o                         
   0  -3   6       1194.22       1199.94        18.02 o                         
   1  -3   6        973.26       1022.78        15.68 o                         
   2  -3   6        799.88        810.35        13.15 o                         
   3  -3   6       1543.43       1496.83        27.76 o                         
   4  -3   6        354.09        331.65         9.57 o                         
   5  -3   6       2804.39       2873.73        50.31 o                         
   6  -3   6       1372.02       1419.31        36.06 o                         
   7  -3   6        594.41        607.77        28.37 o                         
   8  -3   6       1766.30       1760.08        44.81 o                         
   9  -3   6          6.19          2.35        27.17 o                         
 -10  -2   6       1523.49       1552.04        48.83 o                         
  -9  -2   6         76.17         63.86        11.29 o                         
  -8  -2   6       1215.05       1263.78        32.64 o                         
  -7  -2   6        600.70        617.79        15.31 o                         
  -6  -2   6         31.86         34.34         4.29 o                         
  -5  -2   6        422.89        420.84         9.67 o                         
  -4  -2   6        223.43        205.46         6.76 o                         
  -3  -2   6       1634.28       1599.87        25.13 o                         
  -2  -2   6       3810.78       3994.82        61.29 o                         
  -1  -2   6       1243.32       1248.21        19.61 o                         
   0  -2   6      13203.94      13497.23       176.04 o                         
   1  -2   6        969.85        924.75        14.37 o                         
   2  -2   6       5389.06       5632.76        80.00 o                         
   3  -2   6       5140.69       5358.45        83.15 o                         
   4  -2   6        417.79        389.84        10.19 o                         
   5  -2   6       1587.41       1585.53        32.65 o                         
   6  -2   6        473.96        472.41        16.25 o                         
   7  -2   6         16.01         11.14         7.47 o                         
   8  -2   6         12.12          7.99         8.85 o                         
   9  -2   6         18.95         10.25        11.58 o                         
 -10  -1   6        242.66        226.59        18.05 o                         
  -9  -1   6          2.01          1.84         8.89 o                         
  -8  -1   6       2285.09       2346.40        67.09 o                         
  -7  -1   6       2280.32       2285.47        41.46 o                         
  -6  -1   6       1287.01       1312.24        23.44 o                         
  -5  -1   6       8648.61       8686.20       142.75 o                         
  -4  -1   6         83.36         82.23         3.29 o                         
  -3  -1   6       6717.41       6715.25        99.98 o                         
  -2  -1   6       2537.70       2421.72        38.26 o                         
  -1  -1   6       1355.68       1389.22        30.08 o                         
   0  -1   6        728.29        721.77        11.31 o                         
   1  -1   6        328.17        312.49         6.21 o                         
   2  -1   6       1987.58       2001.11        28.13 o                         
   3  -1   6       1764.33       1733.98        24.30 o                         
   4  -1   6        114.75        119.35         5.48 o                         
   5  -1   6       2455.05       2555.35        51.46 o                         
   6  -1   6       1295.40       1360.87        33.97 o                         
   7  -1   6        683.79        681.69        27.07 o                         
   8  -1   6       3309.67       3420.98        78.80 o                         
   9  -1   6         64.19         56.55        12.23 o                         
 -10   0   6       2126.96       2067.54       153.87 o                         
  -9   0   6         11.79         16.56         8.82 o                         
  -8   0   6       1123.41       1172.36        29.85 o                         
  -7   0   6        343.00        316.25        10.75 o                         
  -6   0   6       1410.89       1361.96        47.11 o                         
  -5   0   6       1044.55       1018.01        18.88 o                         
  -4   0   6        344.50        355.54         8.08 o                         
  -3   0   6       4032.96       4073.07        68.69 o                         
  -2   0   6       5648.43       5653.85        94.64 o                         
  -1   0   6          3.37          2.83         1.63 o                         
   0   0   6       6310.68       6087.76       101.97 o                         
   1   0   6       1692.58       1629.74        24.25 o                         
   2   0   6       2470.07       2276.27        36.02 o                         
   3   0   6       6055.97       6012.35        85.62 o                         
   4   0   6          1.30          4.67         3.96 o                         
   5   0   6       2410.91       2487.11        49.44 o                         
   6   0   6        349.38        344.07        12.05 o                         
   7   0   6        163.24        152.33        11.39 o                         
   8   0   6        391.18        409.85        23.24 o                         
   9   0   6         13.29         11.31        11.73 o                         
 -11   1   6          9.39         10.71        27.44 o                         
 -10   1   6        259.23        223.11        26.26 o                         
  -9   1   6          2.15          5.43         8.70 o                         
  -8   1   6       2320.83       2407.10        69.00 o                         
  -7   1   6       2282.29       2381.76        66.42 o                         
  -6   1   6       1215.08       1211.80        31.01 o                         
  -5   1   6       8392.15       8163.81       226.49 o                         
  -4   1   6         95.60         94.25        15.15 o                         
  -3   1   6       6661.77       6638.14       177.25 o                         
  -2   1   6       2603.64       2476.26        35.15 o                         
  -1   1   6       1384.73       1402.71        20.65 o                         
   0   1   6        689.96        662.44        13.29 o                         
   1   1   6        326.29        319.76         7.09 o                         
   2   1   6       2030.07       2094.75        30.27 o                         
   3   1   6       1780.32       1727.10        26.17 o                         
   4   1   6        116.03        113.89         6.39 o                         
   5   1   6       2496.41       2623.56        51.47 o                         
   6   1   6       1310.43       1363.61        29.76 o                         
   7   1   6        691.20        714.72        19.25 o                         
   8   1   6       3264.61       3436.21        79.05 o                         
   9   1   6         59.98         47.19        16.20 o                         
 -10   2   6       1572.68       1513.92       148.27 o                         
  -9   2   6         76.55         71.28        14.11 o                         
  -8   2   6       1203.92       1277.65        41.19 o                         
  -7   2   6        569.96        574.61        23.14 o                         
  -6   2   6         26.43         27.00         6.35 o                         
  -5   2   6        428.75        407.89        16.10 o                         
  -4   2   6        222.90        155.70        14.89 o                         
  -3   2   6       1582.00       1511.19        34.11 o                         
  -2   2   6       3903.83       3954.57        93.23 o                         
  -1   2   6       1193.19       1130.58        28.58 o                         
   0   2   6      13316.16      13269.28       222.97 o                         
   1   2   6        965.59        906.08        15.73 o                         
   2   2   6       5401.47       5616.53        86.75 o                         
   3   2   6       5214.55       5449.90        83.76 o                         
   4   2   6        417.31        377.84        11.54 o                         
   5   2   6       1541.19       1556.97        33.07 o                         
   6   2   6        466.03        462.86        14.86 o                         
   7   2   6         15.41         15.82         8.20 o                         
   8   2   6         10.83          9.47        11.69 o                         
   9   2   6         17.59          5.76        16.50 o                         
 -10   3   6        331.09        350.88        29.26 o                         
  -9   3   6         30.51         24.99        10.75 o                         
  -8   3   6       1916.44       1928.89        85.44 o                         
  -7   3   6       2037.63       2117.52        87.27 o                         
  -6   3   6        440.40        459.29        26.91 o                         
  -5   3   6       5709.25       5920.57       156.72 o                         
  -4   3   6        367.45        312.32        10.92 o                         
  -3   3   6       5006.27       4989.81        96.36 o                         
  -2   3   6       3380.37       3286.49        63.81 o                         
  -1   3   6        698.69        659.06        14.77 o                         
   0   3   6       1228.68       1148.39        21.88 o                         
   1   3   6        954.78        958.13        18.90 o                         
   2   3   6        774.03        779.77        16.14 o                         
   3   3   6       1610.49       1572.82        26.02 o                         
   4   3   6        344.58        324.19        12.90 o                         
   5   3   6       2790.83       2861.01        57.05 o                         
   6   3   6       1373.87       1474.93        36.80 o                         
   7   3   6        621.35        646.53        22.60 o                         
   8   3   6       1803.69       1827.89        56.67 o                         
   9   3   6          9.45         16.15        20.23 o                         
  -9   4   6         17.42         17.86        10.92 o                         
  -8   4   6       1680.69       1764.56        52.97 o                         
  -7   4   6        376.03        388.03        14.94 o                         
  -6   4   6         72.95         57.23         6.03 o                         
  -5   4   6         14.68         14.53         4.43 o                         
  -4   4   6        119.84        116.30         6.68 o                         
  -3   4   6       1826.35       1867.26        41.50 o                         
  -2   4   6       2623.04       2608.91        51.17 o                         
  -1   4   6        929.15        899.59        19.42 o                         
   0   4   6       5953.55       6036.35       116.13 o                         
   1   4   6       1651.31       1695.42        34.71 o                         
   2   4   6       1508.75       1492.22        28.66 o                         
   3   4   6       3687.06       3775.23        73.54 o                         
   4   4   6         88.12         88.09         8.84 o                         
   5   4   6       1620.39       1659.89        42.68 o                         
   6   4   6        121.60        120.72        11.92 o                         
   7   4   6         19.88         19.42        13.79 o                         
   8   4   6         68.94         67.03        17.85 o                         
  -9   5   6         59.19         59.83        19.34 o                         
  -8   5   6       2011.08       2082.00        62.85 o                         
  -7   5   6        872.45        907.07        35.96 o                         
  -6   5   6       1485.46       1488.33        36.09 o                         
  -5   5   6       3832.14       3956.74        86.96 o                         
  -4   5   6        113.83        120.81         9.50 o                         
  -3   5   6       2129.66       2099.17        48.01 o                         
  -2   5   6       1631.18       1687.85        33.67 o                         
  -1   5   6        258.88        252.14         9.03 o                         
   0   5   6        217.48        211.58         8.34 o                         
   1   5   6         84.49         95.73         6.96 o                         
   2   5   6        111.02         94.46        11.06 o                         
   3   5   6        647.52        662.33        25.26 o                         
   4   5   6        527.22        539.63        22.94 o                         
   5   5   6       3232.81       3473.98       134.80 o                         
   7   5   6        706.26        672.99        45.20 o                         
  -8   6   6        790.20        720.03        92.22 o                         
  -7   6   6        336.20        321.41        14.92 o                         
  -6   6   6         79.53         70.26         8.06 o                         
  -5   6   6          4.40          4.46         6.41 o                         
  -4   6   6         63.05         65.96         7.48 o                         
  -3   6   6        691.54        720.91        17.72 o                         
  -2   6   6       1727.45       1761.66        41.03 o                         
  -1   6   6        245.12        234.94        11.09 o                         
   0   6   6       3954.13       3964.43        88.18 o                         
   1   6   6        570.43        560.91        22.17 o                         
   2   6   6       1943.67       2004.91        57.81 o                         
   3   6   6       1670.32       1764.28        71.33 o                         
  -6   7   6        453.01        438.03        20.36 o                         
  -5   7   6       1766.46       1756.71        52.19 o                         
  -4   7   6        178.04        169.60        13.29 o                         
  -3   7   6       1056.05       1045.83        28.76 o                         
  -2   7   6       1388.37       1323.71        33.49 o                         
  -1   7   6         84.13         94.87         9.47 o                         
   0   7   6       1069.54       1077.66        35.10 o                         
   1   7   6        242.93        236.66        17.36 o                         
   2   7   6        266.43        274.32        27.96 o                         
  -4   8   6         93.64        114.86        15.92 o                         
  -3   8   6       1092.55       1089.12        30.87 o                         
  -2   8   6       1197.27       1218.51        61.91 o                         
  -1   8   6        123.44        144.29        15.23 o                         
   0   8   6       1582.79       1679.16        51.08 o                         
  -3  -8   7       2016.13       1977.87        50.83 o                         
  -2  -8   7       2055.00       2100.63        60.62 o                         
  -1  -8   7         45.27         45.35        11.95 o                         
   0  -8   7       1482.78       1451.54        60.59 o                         
   1  -8   7        300.10        279.63        18.65 o                         
   2  -8   7        128.44        130.88        20.90 o                         
  -6  -7   7        344.34        360.64        25.68 o                         
  -5  -7   7        552.93        522.78        26.03 o                         
  -4  -7   7        349.51        362.01        17.63 o                         
  -3  -7   7        163.60        181.34        13.59 o                         
  -2  -7   7        224.70        214.02        14.06 o                         
  -1  -7   7        269.20        258.54        10.96 o                         
   0  -7   7       1466.29       1472.58        36.86 o                         
   1  -7   7        154.16        149.55        13.56 o                         
   2  -7   7       1472.85       1492.75        37.12 o                         
   3  -7   7       2076.96       2057.07        42.90 o                         
   4  -7   7          1.45          3.85         8.85 o                         
   5  -7   7       1826.62       1819.26        48.32 o                         
  -8  -6   7        221.07        229.36        18.05 o                         
  -7  -6   7        416.73        429.83        17.40 o                         
  -6  -6   7        496.76        507.89        19.50 o                         
  -5  -6   7       2034.11       2085.73        50.63 o                         
  -4  -6   7        218.84        215.54        11.58 o                         
  -3  -6   7       2708.53       2656.33        62.15 o                         
  -2  -6   7       2600.98       2567.69        60.49 o                         
  -1  -6   7        910.82        898.35        20.80 o                         
   0  -6   7       2919.96       2914.50        66.80 o                         
   1  -6   7        504.77        521.00        16.20 o                         
   2  -6   7        442.67        439.60        15.46 o                         
   3  -6   7        147.02        127.60        12.76 o                         
   4  -6   7        190.28        186.88        13.03 o                         
   5  -6   7        581.94        586.24        21.36 o                         
   6  -6   7        524.47        536.89        39.98 o                         
  -9  -5   7          5.46          0.78        21.43 o                         
  -8  -5   7       2474.98       2489.58        52.38 o                         
  -7  -5   7        713.40        656.29        19.09 o                         
  -6  -5   7        530.27        516.48        25.93 o                         
  -5  -5   7       1127.79       1129.07        25.31 o                         
  -4  -5   7         11.24         10.35         5.79 o                         
  -3  -5   7         84.60         92.15         6.97 o                         
  -2  -5   7        320.44        304.97        10.54 o                         
  -1  -5   7        239.96        225.36         9.13 o                         
   0  -5   7       1778.07       1765.12        36.33 o                         
   1  -5   7        557.89        535.42        12.27 o                         
   2  -5   7        943.44        964.18        21.80 o                         
   3  -5   7       3108.95       3209.83        63.03 o                         
   4  -5   7         76.45         72.08         7.49 o                         
   5  -5   7       3214.09       3277.00        64.72 o                         
   6  -5   7        624.07        618.08        32.14 o                         
   7  -5   7        473.67        434.47        23.91 o                         
  -9  -4   7         22.13         21.04        11.40 o                         
  -8  -4   7        317.25        314.48        13.69 o                         
  -7  -4   7        402.73        405.01        13.55 o                         
  -6  -4   7        709.68        741.50        21.01 o                         
  -5  -4   7       3475.20       3462.92        67.99 o                         
  -4  -4   7         58.46         58.69         5.63 o                         
  -3  -4   7       3850.22       3993.81        75.37 o                         
  -2  -4   7       2025.89       2064.78        40.40 o                         
  -1  -4   7        429.46        438.32         8.98 o                         
   0  -4   7       3606.14       3655.87        70.00 o                         
   1  -4   7        443.13        414.85         9.64 o                         
   2  -4   7        411.99        404.53        10.16 o                         
   3  -4   7          5.40         11.96         5.16 o                         
   4  -4   7         99.70         87.26         7.18 o                         
   5  -4   7        525.18        534.04        15.34 o                         
   6  -4   7        352.36        319.82        17.82 o                         
   7  -4   7        398.61        384.78        27.16 o                         
 -10  -3   7       1066.78       1093.38        77.60 o                         
  -9  -3   7          7.55          6.94        11.61 o                         
  -8  -3   7       2538.67       2595.82        52.64 o                         
  -7  -3   7        871.02        906.39        21.14 o                         
  -6  -3   7       1147.55       1189.21        25.57 o                         
  -5  -3   7       1266.19       1266.00        26.61 o                         
  -4  -3   7        127.16        131.57         6.93 o                         
  -3  -3   7       1322.01       1384.87        28.15 o                         
  -2  -3   7        561.21        523.79         9.91 o                         
  -1  -3   7         24.08         29.19         4.28 o                         
   0  -3   7       3859.03       3933.77        54.81 o                         
   1  -3   7       2706.01       2807.78        40.40 o                         
   2  -3   7       2567.23       2555.01        40.25 o                         
   3  -3   7       3260.96       3362.14        58.58 o                         
   4  -3   7        698.39        704.30        15.29 o                         
   5  -3   7       3301.71       3465.00        67.78 o                         
   6  -3   7       1353.72       1424.45        35.74 o                         
   7  -3   7         34.01         19.04         9.14 o                         
   8  -3   7        700.84        709.38        25.20 o                         
 -10  -2   7         47.02         40.69        13.99 o                         
  -9  -2   7         33.05         29.68        10.98 o                         
  -8  -2   7        281.47        284.34        12.91 o                         
  -7  -2   7        744.10        743.39        16.10 o                         
  -6  -2   7        173.56        166.62         7.07 o                         
  -5  -2   7       4031.04       4152.27        70.61 o                         
  -4  -2   7        455.00        448.54        10.11 o                         
  -3  -2   7       6559.60       6661.02       102.68 o                         
  -2  -2   7       5189.62       5430.65        81.86 o                         
  -1  -2   7        629.84        614.15        15.35 o                         
   0  -2   7       8195.57       8376.89       116.99 o                         
   1  -2   7        589.16        554.56         9.68 o                         
   2  -2   7        175.14        150.27         4.99 o                         
   3  -2   7         95.34         96.30         5.30 o                         
   4  -2   7        183.77        175.42         7.51 o                         
   5  -2   7       1051.23       1087.86        24.64 o                         
   6  -2   7        586.00        626.97        20.30 o                         
   7  -2   7        165.90        150.08        16.72 o                         
   8  -2   7       1989.16       2046.76        51.73 o                         
   9  -2   7         76.44         64.42        20.29 o                         
 -10  -1   7       1782.04       1896.91       146.31 o                         
  -9  -1   7         29.16         26.32         9.76 o                         
  -8  -1   7       4015.09       4111.46        93.63 o                         
  -7  -1   7       2167.05       2211.81        44.39 o                         
  -6  -1   7        305.17        294.06         8.12 o                         
  -5  -1   7       3774.14       3862.64        65.49 o                         
  -4  -1   7        200.80        182.55         5.30 o                         
  -3  -1   7        127.97        112.81         4.27 o                         
  -2  -1   7       1413.58       1428.70        25.21 o                         
  -1  -1   7         96.25         98.93         4.67 o                         
   0  -1   7       5759.29       5614.37        75.00 o                         
   1  -1   7         88.39         80.60         3.84 o                         
   2  -1   7       5788.64       5739.74        83.07 o                         
   3  -1   7       5317.06       5286.12        76.33 o                         
   4  -1   7         28.38         22.21         4.53 o                         
   5  -1   7       4694.79       4794.75       118.67 o                         
   6  -1   7       1031.53       1048.24        28.23 o                         
   7  -1   7        200.82        162.68        12.58 o                         
   8  -1   7        535.97        537.32        21.50 o                         
   9  -1   7         22.73          9.38        13.03 o                         
 -10   0   7        486.44        499.35        39.19 o                         
  -9   0   7        167.29        164.93        16.85 o                         
  -8   0   7       1850.55       1943.28        46.10 o                         
  -7   0   7        852.40        855.18        25.05 o                         
  -6   0   7       2025.22       2009.31        57.27 o                         
  -5   0   7       5095.52       5375.38       106.52 o                         
  -4   0   7        111.79         86.89         5.33 o                         
  -3   0   7       8765.28       8609.37       131.17 o                         
  -2   0   7       4387.15       4399.09        74.28 o                         
  -1   0   7       1559.34       1587.41        25.69 o                         
   0   0   7       4459.71       4506.25        69.48 o                         
   1   0   7        840.73        770.73        14.43 o                         
   2   0   7         67.99         54.92         3.92 o                         
   3   0   7       1299.02       1347.61        22.76 o                         
   4   0   7         80.32         73.31         6.26 o                         
   5   0   7        524.51        553.18        17.57 o                         
   6   0   7        663.41        715.57        24.27 o                         
   7   0   7       1161.74       1144.09        31.10 o                         
   8   0   7       2309.51       2493.01        60.10 o                         
   9   0   7         48.63         30.75        13.43 o                         
 -10   1   7       1797.25       1763.35       216.97 o                         
  -9   1   7         30.26         22.98        12.65 o                         
  -8   1   7       3984.81       4316.85       116.37 o                         
  -7   1   7       2154.91       2250.00        53.56 o                         
  -6   1   7        280.04        267.54        11.59 o                         
  -5   1   7       3810.66       3807.39       111.14 o                         
  -4   1   7        194.17        175.19         9.54 o                         
  -3   1   7        130.82        111.25         6.45 o                         
  -2   1   7       1434.31       1398.29        27.27 o                         
  -1   1   7        109.58        117.62         5.56 o                         
   0   1   7       5811.15       5708.49        95.13 o                         
   1   1   7         98.49         90.76         4.11 o                         
   2   1   7       5749.24       5931.31        83.28 o                         
   3   1   7       5362.30       5393.66        76.59 o                         
   4   1   7         31.55         25.41         5.19 o                         
   5   1   7       4813.21       5006.47       108.54 o                         
   6   1   7       1034.82       1041.94        28.36 o                         
   7   1   7        209.38        214.26        14.61 o                         
   8   1   7        543.20        580.45        22.08 o                         
   9   1   7         21.82          8.15        18.46 o                         
  -9   2   7         34.67         22.26        13.10 o                         
  -8   2   7        307.89        327.37        19.29 o                         
  -7   2   7        729.19        743.49        44.94 o                         
  -6   2   7        140.95        141.82        12.87 o                         
  -5   2   7       3922.66       4073.03       160.14 o                         
  -4   2   7        464.74        434.81        32.53 o                         
  -3   2   7       6692.16       6772.35       125.40 o                         
  -2   2   7       5221.37       5186.25        89.31 o                         
  -1   2   7        620.69        556.15        23.21 o                         
   0   2   7       8103.92       8106.37       155.02 o                         
   1   2   7        572.28        537.55        15.05 o                         
   2   2   7        169.81        149.64         6.71 o                         
   3   2   7        101.59         80.32         5.13 o                         
   4   2   7        178.01        173.30         9.59 o                         
   5   2   7       1036.72       1125.84        36.90 o                         
   6   2   7        567.90        653.24        20.97 o                         
   7   2   7        185.07        184.50        13.83 o                         
   8   2   7       1984.00       2175.87        64.94 o                         
  -9   3   7          7.89         -0.52        20.12 o                         
  -8   3   7       2610.41       2692.29       109.22 o                         
  -7   3   7        843.75        871.57        45.20 o                         
  -6   3   7       1154.12       1167.84        53.56 o                         
  -5   3   7       1227.52       1250.91        55.39 o                         
  -4   3   7        133.69        130.25         6.80 o                         
  -3   3   7       1306.54       1358.67        27.49 o                         
  -2   3   7        541.51        469.26        11.70 o                         
  -1   3   7         21.35         14.40         3.24 o                         
   0   3   7       3648.31       3587.29        72.75 o                         
   1   3   7       2680.75       2684.19        53.85 o                         
   2   3   7       2539.07       2503.90        50.03 o                         
   3   3   7       3332.76       3436.01        66.38 o                         
   4   3   7        696.28        692.87        25.63 o                         
   5   3   7       3275.84       3484.68        97.06 o                         
   6   3   7       1311.83       1362.05        36.33 o                         
   7   3   7         39.74         39.98        14.91 o                         
   8   3   7        697.52        726.56        33.24 o                         
  -9   4   7         22.94         18.29        23.52 o                         
  -8   4   7        302.77        317.18        33.18 o                         
  -7   4   7        416.66        380.41        30.31 o                         
  -6   4   7        741.32        737.38        19.17 o                         
  -5   4   7       3585.63       3542.40        77.53 o                         
  -4   4   7         56.74         56.90         4.85 o                         
  -3   4   7       3739.47       3839.68        74.80 o                         
  -2   4   7       1973.01       1972.05        39.90 o                         
  -1   4   7        409.36        415.58        11.30 o                         
   0   4   7       3694.76       3680.95        70.73 o                         
   1   4   7        409.77        374.05        13.08 o                         
   2   4   7        448.85        429.55        17.53 o                         
   3   4   7          7.53          5.12         6.80 o                         
   4   4   7        109.51        104.58        12.28 o                         
   5   4   7        559.32        544.04        24.13 o                         
   6   4   7        359.51        336.51        32.66 o                         
   7   4   7        402.06        386.32        25.71 o                         
   8   4   7       1650.93       1760.53        59.39 o                         
  -8   5   7       2499.86       2571.88        79.43 o                         
  -7   5   7        706.48        640.70        18.90 o                         
  -6   5   7        515.36        522.31        16.14 o                         
  -5   5   7       1088.35       1086.73        27.61 o                         
  -4   5   7          7.59          5.65         4.42 o                         
  -3   5   7         91.38        102.42         6.50 o                         
  -2   5   7        298.04        294.59        11.96 o                         
  -1   5   7        236.26        240.79         9.05 o                         
   0   5   7       1819.54       1864.70        37.23 o                         
   1   5   7        566.41        540.54        15.73 o                         
   2   5   7        965.15       1010.50        40.97 o                         
   3   5   7       3125.21       3266.78        90.80 o                         
   4   5   7         71.77         84.33        13.43 o                         
   5   5   7       3236.32       3258.45       133.49 o                         
   6   5   7        654.89        658.62        45.20 o                         
  -8   6   7        218.30        221.81        33.71 o                         
  -7   6   7        403.65        385.66        28.49 o                         
  -6   6   7        497.64        502.54        17.24 o                         
  -5   6   7       2031.96       2093.46        49.14 o                         
  -4   6   7        229.09        228.30        10.11 o                         
  -3   6   7       2703.16       2696.93        53.39 o                         
  -2   6   7       2598.01       2657.54        60.43 o                         
  -1   6   7        914.63        949.56        28.28 o                         
   0   6   7       2915.54       3011.12        70.47 o                         
   1   6   7        503.22        510.94        32.66 o                         
   2   6   7        416.96        421.39        20.94 o                         
   3   6   7        148.31        179.22        21.95 o                         
  -6   7   7        333.70        326.33        20.31 o                         
  -5   7   7        577.10        551.10        19.02 o                         
  -4   7   7        332.42        350.80        15.04 o                         
  -3   7   7        155.87        153.72        11.50 o                         
  -2   7   7        233.52        220.56        13.03 o                         
  -1   7   7        269.70        261.46        13.84 o                         
   0   7   7       1475.95       1532.40        46.92 o                         
   1   7   7        149.45        146.82        14.77 o                         
   2   7   7       1442.57       1442.93        67.41 o                         
  -4   8   7          0.19          3.92        21.16 o                         
  -3   8   7       2056.48       2071.63        61.43 o                         
  -2   8   7       2063.05       2166.37        52.50 o                         
  -1   8   7         40.14         42.22        13.16 o                         
   0   8   7       1478.53       1485.92        48.32 o                         
   1   8   7        284.13        258.39        32.92 o                         
  -3  -8   8         79.85         78.12        25.61 o                         
  -2  -8   8        144.72        123.14        14.51 o                         
  -1  -8   8        292.32        292.02        23.53 o                         
   0  -8   8         16.46         15.00        14.00 o                         
  -5  -7   8        588.43        568.01        27.52 o                         
  -4  -7   8        129.68        116.21        12.83 o                         
  -3  -7   8       1629.58       1578.97        44.38 o                         
  -2  -7   8       1326.21       1260.64        34.48 o                         
  -1  -7   8        236.43        212.38        18.00 o                         
   0  -7   8       2229.81       2196.44        51.44 o                         
   1  -7   8        555.05        548.52        23.04 o                         
   2  -7   8        525.07        503.32        21.15 o                         
   3  -7   8        883.06        862.97        23.00 o                         
   4  -7   8        117.74        107.63        11.59 o                         
  -7  -6   8        648.73        639.83        21.07 o                         
  -6  -6   8        423.30        399.75        18.74 o                         
  -5  -6   8       2574.26       2629.44        53.76 o                         
  -4  -6   8        101.68         94.99         9.15 o                         
  -3  -6   8       1115.82       1126.67        44.36 o                         
  -2  -6   8        253.27        227.18        12.87 o                         
  -1  -6   8        125.56        147.01        13.06 o                         
   0  -6   8        207.09        206.08        11.06 o                         
   1  -6   8        128.52        121.66         9.84 o                         
   2  -6   8        353.84        340.47        12.96 o                         
   3  -6   8       1702.24       1753.81        37.25 o                         
   4  -6   8         11.06         12.08         8.81 o                         
   5  -6   8       2255.05       2275.56        47.84 o                         
  -8  -5   8        102.78         96.18        11.44 o                         
  -7  -5   8         41.26         38.51         8.54 o                         
  -6  -5   8        186.15        188.16        12.80 o                         
  -5  -5   8        945.96        951.63        23.08 o                         
  -4  -5   8         55.60         57.13         7.00 o                         
  -3  -5   8       2395.80       2433.33        49.74 o                         
  -2  -5   8       1088.51       1112.00        24.89 o                         
  -1  -5   8       1021.11        940.13        46.21 o                         
   0  -5   8       3663.17       3713.32        81.98 o                         
   1  -5   8       1410.01       1452.28        30.32 o                         
   2  -5   8       1007.85       1022.10        22.83 o                         
   3  -5   8       1386.41       1391.91        30.04 o                         
   4  -5   8        173.18        169.60        10.44 o                         
   5  -5   8        211.79        194.52        12.06 o                         
   6  -5   8         83.69         78.27        16.85 o                         
  -9  -4   8         13.37          5.55        11.78 o                         
  -8  -4   8       3122.80       3329.97        66.70 o                         
  -7  -4   8       1675.14       1730.35        57.45 o                         
  -6  -4   8       1617.88       1592.90        34.12 o                         
  -5  -4   8       3713.59       3803.67        73.05 o                         
  -4  -4   8        534.44        516.20        15.61 o                         
  -3  -4   8        664.83        648.27        16.36 o                         
  -2  -4   8       1124.63       1138.40        25.02 o                         
  -1  -4   8        669.73        638.33        18.30 o                         
   0  -4   8         38.44         37.26         6.19 o                         
   1  -4   8         30.61         40.99         5.21 o                         
   2  -4   8        769.49        784.06        18.10 o                         
   3  -4   8       1737.90       1827.08        37.16 o                         
   4  -4   8         82.12         80.80         7.67 o                         
   5  -4   8       4120.22       4332.53        97.38 o                         
   6  -4   8       1056.09       1012.23        35.34 o                         
   7  -4   8        871.14        906.13        34.45 o                         
  -9  -3   8          6.30         10.05        12.48 o                         
  -8  -3   8        372.32        369.81        13.87 o                         
  -7  -3   8        133.02        121.70         9.40 o                         
  -6  -3   8        207.79        209.37         9.63 o                         
  -5  -3   8        937.43        954.89        21.41 o                         
  -4  -3   8        495.03        499.93        14.33 o                         
  -3  -3   8       1892.66       1928.50        39.09 o                         
  -2  -3   8       4702.25       4842.55       105.23 o                         
  -1  -3   8       1014.41       1011.10        19.08 o                         
   0  -3   8      11874.88      12304.54       184.48 o                         
   1  -3   8        846.37        825.60        14.75 o                         
   2  -3   8       1922.73       1974.86        32.23 o                         
   3  -3   8       1223.04       1260.93        24.04 o                         
   4  -3   8        178.93        177.89         8.76 o                         
   5  -3   8        239.80        251.21        11.88 o                         
   6  -3   8         10.95          5.92         9.16 o                         
   7  -3   8         55.72         43.34        11.56 o                         
   8  -3   8        434.77        444.56        29.04 o                         
 -10  -2   8        645.16        700.70        29.13 o                         
  -9  -2   8         91.40         97.37        12.56 o                         
  -8  -2   8       2409.51       2542.70        51.74 o                         
  -7  -2   8       1481.82       1521.15        32.60 o                         
  -6  -2   8       1827.02       1818.87        33.34 o                         
  -5  -2   8       4587.75       4672.68        80.40 o                         
  -4  -2   8        671.48        655.23        13.63 o                         
  -3  -2   8       1024.85       1062.15        19.88 o                         
  -2  -2   8        393.57        368.95         8.69 o                         
  -1  -2   8         34.82         35.04         3.84 o                         
   0  -2   8        808.62        806.79        14.17 o                         
   1  -2   8        509.49        508.61        10.24 o                         
   2  -2   8       1760.56       1690.32        25.65 o                         
   3  -2   8       1201.83       1187.49        22.85 o                         
   4  -2   8        275.85        260.05         9.27 o                         
   5  -2   8       3573.80       3695.76        72.55 o                         
   6  -2   8       2192.97       2262.67        54.44 o                         
   7  -2   8        523.00        545.48        21.41 o                         
   8  -2   8       1871.19       1972.11        50.50 o                         
 -10  -1   8        601.61        664.67        27.74 o                         
  -9  -1   8         29.90         25.82        10.00 o                         
  -8  -1   8        167.28        180.84        10.72 o                         
  -7  -1   8        111.03        111.30         7.42 o                         
  -6  -1   8         21.82         25.40         4.51 o                         
  -5  -1   8        472.22        455.23        10.52 o                         
  -4  -1   8        171.21        182.06         7.50 o                         
  -3  -1   8       4373.56       4479.53        76.20 o                         
  -2  -1   8       5725.72       5785.29        96.25 o                         
  -1  -1   8        452.26        421.41         8.54 o                         
   0  -1   8       7661.93       7564.93       114.76 o                         
   1  -1   8       2227.16       2254.21        36.28 o                         
   2  -1   8       2860.31       2796.88        41.02 o                         
   3  -1   8       1342.31       1319.88        21.25 o                         
   4  -1   8        459.93        459.14        20.78 o                         
   5  -1   8         63.27         58.92         7.69 o                         
   6  -1   8         82.39         74.88         9.63 o                         
   7  -1   8        208.33        201.18        14.92 o                         
   8  -1   8        514.89        522.41        22.87 o                         
 -10   0   8       1756.76       1795.79       155.45 o                         
  -9   0   8         28.90         27.92         8.15 o                         
  -8   0   8       3352.67       3595.97       101.04 o                         
  -7   0   8       2251.58       2285.45        53.44 o                         
  -6   0   8        768.81        675.15        49.43 o                         
  -5   0   8       5707.20       5887.56       111.42 o                         
  -4   0   8         65.54         54.89         4.96 o                         
  -3   0   8       3277.51       3271.21        56.17 o                         
  -2   0   8         13.56          8.25         3.62 o                         
  -1   0   8         21.96         17.95         2.57 o                         
   0   0   8         91.20         83.79         5.87 o                         
   1   0   8        569.81        532.11        11.61 o                         
   2   0   8        716.79        679.11        13.18 o                         
   3   0   8       3996.71       4107.51        64.43 o                         
   4   0   8          0.02          1.54         5.67 o                         
   5   0   8       2939.53       3115.82        71.29 o                         
   6   0   8        765.71        713.31        27.08 o                         
   7   0   8        763.80        767.54        24.74 o                         
   8   0   8       2000.89       2139.30        66.84 o                         
   9   0   8        368.12        428.72        42.07 o                         
 -10   1   8        565.21        586.54        43.90 o                         
  -9   1   8         29.66         25.79        13.66 o                         
  -8   1   8        188.88        209.38        17.53 o                         
  -7   1   8        111.13        117.02         9.80 o                         
  -6   1   8         17.59         15.80         6.27 o                         
  -5   1   8        441.86        415.09        14.05 o                         
  -4   1   8        178.72        168.22        10.22 o                         
  -3   1   8       4365.73       4501.87        75.96 o                         
  -2   1   8       5695.89       5632.43        87.40 o                         
  -1   1   8        468.68        426.72        16.86 o                         
   0   1   8       7546.20       7397.57       125.79 o                         
   1   1   8       2233.07       2274.64        39.91 o                         
   2   1   8       2769.20       2782.59        49.90 o                         
   3   1   8       1388.31       1379.74        38.83 o                         
   4   1   8        461.39        437.57        13.39 o                         
   5   1   8         57.84         52.45         8.51 o                         
   6   1   8         84.26         80.07        10.36 o                         
   7   1   8        200.48        212.92        15.26 o                         
   8   1   8        487.10        486.78        22.15 o                         
 -10   2   8        582.77        560.15        45.99 o                         
  -9   2   8         91.94        106.60        23.52 o                         
  -8   2   8       2410.02       2604.92        74.91 o                         
  -7   2   8       1499.11       1615.07        38.53 o                         
  -6   2   8       1857.40       1871.26        37.84 o                         
  -5   2   8       4589.68       4852.01       127.91 o                         
  -4   2   8        658.87        611.40        21.74 o                         
  -3   2   8       1028.57       1027.48        21.33 o                         
  -2   2   8        365.25        330.05        16.13 o                         
  -1   2   8         33.67         23.43         3.46 o                         
   0   2   8        798.25        762.34        19.68 o                         
   1   2   8        509.22        492.50        16.14 o                         
   2   2   8       1733.30       1658.06        35.08 o                         
   3   2   8       1242.76       1207.07        26.31 o                         
   4   2   8        269.90        256.50        13.37 o                         
   5   2   8       3656.33       3740.36       103.71 o                         
   6   2   8       2164.83       2287.53        54.78 o                         
   7   2   8        561.30        614.21        22.73 o                         
   8   2   8       1860.95       1980.72        63.24 o                         
  -9   3   8          6.65          5.75        22.99 o                         
  -8   3   8        385.36        390.34        33.18 o                         
  -7   3   8        137.07        135.84        19.60 o                         
  -6   3   8        207.16        199.71        14.12 o                         
  -5   3   8        956.66        945.57        30.88 o                         
  -4   3   8        474.59        447.09        13.73 o                         
  -3   3   8       2002.24       1968.86        38.40 o                         
  -2   3   8       4732.00       4729.90        90.58 o                         
  -1   3   8        989.92        945.12        20.98 o                         
   0   3   8      11728.48      11826.49       226.25 o                         
   1   3   8        806.71        757.66        18.44 o                         
   2   3   8       1989.44       1989.97        40.33 o                         
   3   3   8       1244.45       1249.20        27.77 o                         
   4   3   8        169.83        167.99        15.03 o                         
   5   3   8        253.98        263.99        18.33 o                         
   6   3   8         10.58          9.65        13.08 o                         
   7   3   8         64.04         53.24        15.99 o                         
   8   3   8        448.39        485.16        30.84 o                         
  -9   4   8         13.45         26.91        25.61 o                         
  -8   4   8       3124.33       3358.49       137.15 o                         
  -7   4   8       1653.09       1730.05        76.82 o                         
  -6   4   8       1625.69       1655.09        71.07 o                         
  -5   4   8       3637.14       3708.58        72.00 o                         
  -4   4   8        538.47        509.61        12.81 o                         
  -3   4   8        686.75        677.54        15.63 o                         
  -2   4   8       1179.76       1167.27        24.55 o                         
  -1   4   8        674.06        649.55        15.55 o                         
   0   4   8         32.70         32.51         5.17 o                         
   1   4   8         35.07         38.85         5.65 o                         
   2   4   8        767.98        749.42        19.05 o                         
   3   4   8       1726.68       1790.01        57.18 o                         
   4   4   8         79.32         72.69        12.26 o                         
   5   4   8       4061.86       4369.72       121.17 o                         
   6   4   8       1043.78       1088.41        57.22 o                         
   7   4   8        885.09        966.13        58.01 o                         
  -8   5   8        115.69        110.72        14.15 o                         
  -7   5   8         39.55         33.18         9.11 o                         
  -6   5   8        184.87        182.03         9.82 o                         
  -5   5   8        967.10        966.11        21.71 o                         
  -4   5   8         57.73         51.33         5.65 o                         
  -3   5   8       2443.27       2537.98        57.25 o                         
  -2   5   8       1079.88       1106.75        24.42 o                         
  -1   5   8       1029.23       1028.46        22.42 o                         
   0   5   8       3670.27       3665.72        71.84 o                         
   1   5   8       1441.55       1455.44        31.41 o                         
   2   5   8        959.23        994.71        28.04 o                         
   3   5   8       1347.90       1393.22        44.68 o                         
   4   5   8        181.58        194.84        18.01 o                         
   5   5   8        222.83        229.64        32.92 o                         
   6   5   8         83.63         78.39        26.65 o                         
  -7   6   8        645.17        618.69        28.20 o                         
  -6   6   8        421.86        404.02        13.86 o                         
  -5   6   8       2596.68       2614.94        52.66 o                         
  -4   6   8        110.39         99.96         8.07 o                         
  -3   6   8       1116.94       1133.91        29.94 o                         
  -2   6   8        227.18        221.11        10.65 o                         
  -1   6   8        117.42        125.03         9.01 o                         
   0   6   8        212.80        199.12        11.02 o                         
   1   6   8        140.11        129.80        13.54 o                         
   2   6   8        369.98        394.67        20.94 o                         
   3   6   8       1723.79       1765.07        77.08 o                         
  -5   7   8        592.92        576.50        20.07 o                         
  -4   7   8        141.32        127.06        10.68 o                         
  -3   7   8       1605.52       1570.33        39.40 o                         
  -2   7   8       1318.57       1301.48        33.64 o                         
  -1   7   8        227.31        202.48        14.15 o                         
   0   7   8       2170.08       2141.58        64.67 o                         
   1   7   8        552.64        553.49        26.49 o                         
   2   7   8        534.33        520.69        37.10 o                         
  -3   8   8         76.74         75.51        23.25 o                         
  -2   8   8        152.17        148.94        13.65 o                         
  -1   8   8        305.43        306.99        23.14 o                         
   0   8   8         12.41         11.70        14.46 o                         
   1   8   8        155.67        174.51        27.96 o                         
  -1  -8   9        112.34        108.17        25.08 o                         
  -4  -7   9        159.60        166.00        16.16 o                         
  -3  -7   9       1163.42       1171.51        37.68 o                         
  -2  -7   9        934.41        878.10        33.67 o                         
  -1  -7   9         89.09         70.49        14.14 o                         
   0  -7   9        215.80        214.25        13.22 o                         
   1  -7   9        233.34        225.95        17.62 o                         
   2  -7   9         57.74         64.27        14.31 o                         
   3  -7   9         31.11         24.70        15.23 o                         
  -7  -6   9        444.44        425.06        36.58 o                         
  -6  -6   9         94.66         82.58        12.89 o                         
  -5  -6   9         13.88         14.34         9.27 o                         
  -4  -6   9         30.72         27.47         8.64 o                         
  -3  -6   9        834.08        872.94        25.48 o                         
  -2  -6   9        851.85        876.44        31.65 o                         
  -1  -6   9        255.10        255.35        17.61 o                         
   0  -6   9       2625.84       2701.05        61.24 o                         
   1  -6   9        608.75        588.94        37.76 o                         
   2  -6   9        918.08        942.07        26.71 o                         
   3  -6   9       1718.14       1721.67        37.63 o                         
   4  -6   9         87.28         89.70        10.82 o                         
   5  -6   9       1503.35       1551.34        36.36 o                         
  -8  -5   9        948.15        982.51        26.81 o                         
  -7  -5   9        901.94        938.70        28.40 o                         
  -6  -5   9       1144.18       1166.26        38.67 o                         
  -5  -5   9       5087.34       5294.45       101.89 o                         
  -4  -5   9        327.87        324.00        12.81 o                         
  -3  -5   9       2060.39       2017.81        42.07 o                         
  -2  -5   9       1316.46       1309.46        33.03 o                         
  -1  -5   9        224.66        220.91        15.20 o                         
   0  -5   9        900.26        895.67        23.26 o                         
   1  -5   9         67.28         66.05         6.74 o                         
   2  -5   9        136.00        139.54         9.96 o                         
   3  -5   9        193.70        188.62        10.99 o                         
   4  -5   9        103.28        104.05         9.62 o                         
   5  -5   9       1599.55       1672.63        41.72 o                         
   6  -5   9        673.43        607.76        32.07 o                         
  -9  -4   9         12.83          4.44        23.78 o                         
  -8  -4   9        691.69        694.91        20.55 o                         
  -7  -4   9        216.13        200.77        13.59 o                         
  -6  -4   9        114.18        117.20        11.31 o                         
  -5  -4   9        206.95        200.29        10.35 o                         
  -4  -4   9        144.93        133.38         8.48 o                         
  -3  -4   9        540.39        533.52        14.92 o                         
  -2  -4   9        811.90        805.59        22.37 o                         
  -1  -4   9        343.36        339.70        13.21 o                         
   0  -4   9       3876.38       4068.96        68.68 o                         
   1  -4   9       1250.24       1298.75        27.01 o                         
   2  -4   9       1946.08       2024.23        47.45 o                         
   3  -4   9       3365.63       3432.99        68.21 o                         
   4  -4   9          9.93          7.42         7.34 o                         
   5  -4   9       1026.64       1061.74        35.22 o                         
   6  -4   9        268.44        229.38        28.22 o                         
   7  -4   9          8.44          2.09        22.73 o                         
  -9  -3   9         74.31         77.55        13.96 o                         
  -8  -3   9       1103.14       1125.43        30.79 o                         
  -7  -3   9        761.28        781.44        23.16 o                         
  -6  -3   9        700.87        695.41        17.73 o                         
  -5  -3   9       4777.28       4980.88        94.90 o                         
  -4  -3   9        474.18        452.87        12.78 o                         
  -3  -3   9       2840.45       2869.53        65.77 o                         
  -2  -3   9       1510.06       1489.82        36.50 o                         
  -1  -3   9        276.22        265.40         9.31 o                         
   0  -3   9        563.00        544.90        12.38 o                         
   1  -3   9        443.51        466.37        10.51 o                         
   2  -3   9         48.13         52.20         5.39 o                         
   3  -3   9        454.15        438.80        12.28 o                         
   4  -3   9         49.96         50.13         6.73 o                         
   5  -3   9       1602.86       1683.30        36.65 o                         
   6  -3   9        989.71       1055.85        30.81 o                         
   7  -3   9        699.63        711.50        26.56 o                         
  -9  -2   9         17.41         21.27        10.96 o                         
  -8  -2   9       1369.62       1435.13        31.61 o                         
  -7  -2   9        358.95        367.66        11.67 o                         
  -6  -2   9        492.80        494.33        12.50 o                         
  -5  -2   9         84.84         69.44         5.72 o                         
  -4  -2   9        217.36        211.85         7.70 o                         
  -3  -2   9        157.29        132.15         7.36 o                         
  -2  -2   9       1731.35       1678.84        30.33 o                         
  -1  -2   9       1279.01       1271.38        23.65 o                         
   0  -2   9       9253.76       9250.16       143.07 o                         
   1  -2   9       2047.32       2045.37        34.73 o                         
   2  -2   9       1572.05       1562.12        26.44 o                         
   3  -2   9       2651.68       2727.02        54.70 o                         
   4  -2   9        187.05        160.54         9.75 o                         
   5  -2   9        810.23        832.24        31.15 o                         
   6  -2   9        322.45        301.23        18.60 o                         
   7  -2   9         98.52         85.51        12.97 o                         
   8  -2   9         55.44         61.07        20.77 o                         
 -10  -1   9        259.74        264.47        20.02 o                         
  -9  -1   9         38.54         36.25         8.69 o                         
  -8  -1   9       1763.68       1846.95        38.29 o                         
  -7  -1   9       1277.67       1293.27        28.08 o                         
  -6  -1   9       1230.65       1246.11        24.21 o                         
  -5  -1   9       4550.46       4577.27        88.91 o                         
  -4  -1   9        274.06        286.57        12.14 o                         
  -3  -1   9       2738.89       2838.00        49.82 o                         
  -2  -1   9       4436.96       4479.52        75.33 o                         
  -1  -1   9        401.33        380.04         7.49 o                         
   0  -1   9       2322.81       2356.26        36.91 o                         
   1  -1   9         19.55         18.37         3.81 o                         
   2  -1   9         96.69        108.18         5.62 o                         
   3  -1   9        389.24        367.67        12.27 o                         
   4  -1   9        116.46        117.55        11.79 o                         
   5  -1   9       2224.49       2291.55        47.06 o                         
   6  -1   9       1085.08       1140.56        31.62 o                         
   7  -1   9        661.20        666.44        24.49 o                         
   8  -1   9       1859.20       1986.60        64.81 o                         
 -10   0   9       1435.93       1467.02        51.73 o                         
  -9   0   9         29.37         23.53        14.27 o                         
  -8   0   9       1016.91       1045.43        36.48 o                         
  -7   0   9        683.02        686.89        26.13 o                         
  -6   0   9        159.21        128.34        33.69 o                         
  -5   0   9         45.41         43.77         5.04 o                         
  -4   0   9        198.18        174.89         7.17 o                         
  -3   0   9        482.20        470.07        11.05 o                         
  -2   0   9       1650.38       1701.05        30.80 o                         
  -1   0   9         43.73         33.00         4.79 o                         
   0   0   9       5419.05       5526.10        93.58 o                         
   1   0   9        378.33        337.98         9.26 o                         
   2   0   9       5761.50       5942.82       100.90 o                         
   3   0   9       5644.38       6007.61       102.30 o                         
   4   0   9          8.76          6.51         7.41 o                         
   5   0   9       1137.53       1181.54        31.66 o                         
   6   0   9        127.38         81.50        15.14 o                         
   7   0   9         76.17         62.70        12.27 o                         
   8   0   9         11.41         16.41        14.11 o                         
 -10   1   9        256.53        245.82        45.86 o                         
  -9   1   9         38.18         48.01        15.22 o                         
  -8   1   9       1759.36       1751.14        69.62 o                         
  -7   1   9       1301.16       1320.19        33.93 o                         
  -6   1   9       1219.63       1259.18        39.35 o                         
  -5   1   9       4680.57       4762.26       103.21 o                         
  -4   1   9        264.02        268.65        12.30 o                         
  -3   1   9       2840.95       2902.15        55.74 o                         
  -2   1   9       4374.45       4332.60        84.21 o                         
  -1   1   9        391.17        386.67        12.01 o                         
   0   1   9       2226.39       2222.89        40.44 o                         
   1   1   9         21.72         19.26         4.30 o                         
   2   1   9        102.43        106.54         6.56 o                         
   3   1   9        398.96        397.27        12.67 o                         
   4   1   9        115.57        124.15         9.75 o                         
   5   1   9       2238.14       2283.37        67.51 o                         
   6   1   9       1076.16       1121.78        31.89 o                         
   7   1   9        684.88        702.11        27.98 o                         
   8   1   9       1885.85       1991.69        65.09 o                         
  -9   2   9         17.07         27.96        22.21 o                         
  -8   2   9       1345.31       1366.40        66.11 o                         
  -7   2   9        361.96        353.40        16.34 o                         
  -6   2   9        493.27        482.57        24.69 o                         
  -5   2   9         81.53         81.19         9.26 o                         
  -4   2   9        221.78        202.75         8.56 o                         
  -3   2   9        166.56        147.77         7.62 o                         
  -2   2   9       1706.51       1673.04        33.53 o                         
  -1   2   9       1290.31       1236.19        30.56 o                         
   0   2   9       9230.70       9513.39       175.63 o                         
   1   2   9       2086.70       2126.16        41.82 o                         
   2   2   9       1573.44       1567.04        32.90 o                         
   3   2   9       2768.52       2813.32        55.38 o                         
   4   2   9        184.10        172.73        12.29 o                         
   5   2   9        777.69        803.87        30.79 o                         
   6   2   9        327.88        330.58        32.27 o                         
   7   2   9        104.50         96.51        14.01 o                         
   8   2   9         55.93         34.48        18.18 o                         
  -9   3   9         69.23         75.25        26.13 o                         
  -8   3   9       1122.27       1170.72        57.74 o                         
  -7   3   9        818.70        880.47        37.23 o                         
  -6   3   9        657.25        672.51        25.48 o                         
  -5   3   9       4723.04       4893.19       144.48 o                         
  -4   3   9        456.33        430.50        17.91 o                         
  -3   3   9       2901.54       2918.31        56.21 o                         
  -2   3   9       1584.02       1538.67        31.02 o                         
  -1   3   9        274.59        256.48         8.84 o                         
   0   3   9        579.19        578.41        14.45 o                         
   1   3   9        446.96        455.41        13.21 o                         
   2   3   9         51.17         61.59         7.07 o                         
   3   3   9        460.81        455.16        14.51 o                         
   4   3   9         53.65         54.82        11.24 o                         
   5   3   9       1591.80       1719.40        53.36 o                         
   6   3   9        992.42       1046.91        39.39 o                         
   7   3   9        688.39        755.24        54.09 o                         
  -8   4   9        708.90        702.75        29.87 o                         
  -7   4   9        222.47        250.00        18.21 o                         
  -6   4   9        115.38         99.74        12.24 o                         
  -5   4   9        198.36        190.90         7.86 o                         
  -4   4   9        138.56        142.92         7.19 o                         
  -3   4   9        552.00        554.45        13.99 o                         
  -2   4   9        811.51        805.79        18.71 o                         
  -1   4   9        343.47        329.36        10.79 o                         
   0   4   9       3810.37       3888.11        77.19 o                         
   1   4   9       1221.35       1242.74        27.98 o                         
   2   4   9       1945.73       2030.70        42.09 o                         
   3   4   9       3370.94       3533.60        80.90 o                         
   4   4   9         11.38          9.08        11.46 o                         
   5   4   9       1048.75       1124.55        39.39 o                         
   6   4   9        264.48        283.88        25.32 o                         
   7   4   9          9.19          2.87        28.22 o                         
  -8   5   9        898.39        958.19        38.47 o                         
  -7   5   9        885.23        971.33        35.86 o                         
  -6   5   9       1157.26       1145.36        25.48 o                         
  -5   5   9       5109.09       5257.08       100.81 o                         
  -4   5   9        323.28        310.04        10.83 o                         
  -3   5   9       2052.89       2042.31        41.37 o                         
  -2   5   9       1291.22       1265.73        27.91 o                         
  -1   5   9        245.87        250.61        10.54 o                         
   0   5   9        872.07        870.59        21.23 o                         
   1   5   9         63.62         58.67         7.63 o                         
   2   5   9        137.97        157.58        10.84 o                         
   3   5   9        198.15        206.73        17.74 o                         
   4   5   9         97.57        114.59        16.10 o                         
   5   5   9       1561.55       1508.31        62.19 o                         
   6   5   9        687.57        666.72        51.47 o                         
  -7   6   9        442.46        430.55        43.63 o                         
  -6   6   9        109.10         86.45         8.46 o                         
  -5   6   9         16.36         17.44         7.12 o                         
  -4   6   9         28.99         30.59         6.89 o                         
  -3   6   9        803.79        842.75        21.19 o                         
  -2   6   9        843.89        892.92        21.96 o                         
  -1   6   9        255.55        261.26        12.23 o                         
   0   6   9       2576.39       2641.41        54.21 o                         
   1   6   9        607.65        586.30        18.08 o                         
   2   6   9        868.13        914.94        50.02 o                         
   3   6   9       1740.26       1813.14        78.12 o                         
  -4   7   9        151.91        134.24        12.15 o                         
  -3   7   9       1169.81       1160.03        35.09 o                         
  -2   7   9        936.35        897.19        26.52 o                         
  -1   7   9         92.71         92.18        11.21 o                         
   0   7   9        223.11        220.38        15.94 o                         
   1   7   9        247.76        277.03        22.15 o                         
   2   7   9         56.97         61.14        23.25 o                         
  -4  -7  10        121.10        102.16        27.44 o                         
  -3  -7  10        317.93        302.73        24.58 o                         
  -2  -7  10         70.68         71.19        16.71 o                         
  -1  -7  10        144.47        141.30        17.81 o                         
   0  -7  10        890.97        839.96        49.91 o                         
   1  -7  10        213.12        200.65        17.56 o                         
  -6  -6  10        252.60        240.67        17.78 o                         
  -5  -6  10       1691.98       1668.33        38.11 o                         
  -4  -6  10        321.67        339.82        15.78 o                         
  -3  -6  10       1979.43       1920.26        61.15 o                         
  -2  -6  10       1056.13       1085.36        58.92 o                         
  -1  -6  10        565.05        559.64        25.02 o                         
   0  -6  10       1569.17       1607.73        38.42 o                         
   1  -6  10        420.34        422.53        19.85 o                         
   2  -6  10        236.43        232.11        18.33 o                         
   3  -6  10        170.55        149.06        13.55 o                         
   4  -6  10         42.03         47.60        12.02 o                         
  -7  -5  10        868.30        905.59        28.51 o                         
  -6  -5  10        311.75        304.90        15.56 o                         
  -5  -5  10       1590.11       1618.46        35.95 o                         
  -4  -5  10         54.01         50.18         8.16 o                         
  -3  -5  10        276.57        273.04        14.53 o                         
  -2  -5  10         30.33         27.36         8.56 o                         
  -1  -5  10        107.84        104.96        12.02 o                         
   0  -5  10       1345.36       1400.62        37.44 o                         
   1  -5  10        530.33        538.57        21.03 o                         
   2  -5  10        821.42        798.69        23.58 o                         
   3  -5  10       2133.08       2184.08        66.21 o                         
   4  -5  10         26.98         25.16        10.49 o                         
   5  -5  10       2001.01       1987.69        51.07 o                         
  -8  -4  10        133.79        122.97        11.48 o                         
  -7  -4  10        377.84        397.23        17.74 o                         
  -6  -4  10        197.08        191.91        11.66 o                         
  -5  -4  10       2428.87       2457.88        50.49 o                         
  -4  -4  10        135.00        126.22         8.82 o                         
  -3  -4  10       2662.67       2699.29        62.90 o                         
  -2  -4  10       2897.48       2844.11        66.53 o                         
  -1  -4  10        215.21        214.07        12.16 o                         
   0  -4  10       3347.32       3466.72        60.37 o                         
   1  -4  10        507.29        491.11        14.32 o                         
   2  -4  10        333.72        321.70        13.60 o                         
   3  -4  10        229.97        225.31        13.42 o                         
   4  -4  10         68.39         50.21        10.24 o                         
   5  -4  10        208.43        182.83        13.85 o                         
   6  -4  10        229.57        196.15        20.15 o                         
  -9  -3  10        139.66        150.64        16.14 o                         
  -8  -3  10       2164.01       2335.17        68.16 o                         
  -7  -3  10        706.07        724.93        22.23 o                         
  -6  -3  10       1479.16       1550.42        33.62 o                         
  -5  -3  10       1168.83       1193.44        26.57 o                         
  -4  -3  10         56.58         47.86         7.47 o                         
  -3  -3  10         48.21         44.54         7.11 o                         
  -2  -3  10         18.17         16.05         6.33 o                         
  -1  -3  10         15.28          8.58         4.92 o                         
   0  -3  10       1816.34       1845.77        33.35 o                         
   1  -3  10        898.85        901.62        18.46 o                         
   2  -3  10       2114.50       2161.48        44.33 o                         
   3  -3  10       2853.91       3012.04        59.37 o                         
   4  -3  10         11.49          9.26         8.05 o                         
   5  -3  10       2033.23       2187.24        46.18 o                         
   6  -3  10       1010.77       1005.29        42.50 o                         
   7  -3  10        181.27        154.25        20.64 o                         
  -9  -2  10          8.74          8.54        12.23 o                         
  -8  -2  10         12.78          8.79         9.37 o                         
  -7  -2  10         87.11         84.21         8.93 o                         
  -6  -2  10        590.12        607.39        15.24 o                         
  -5  -2  10       4360.98       4511.68       126.52 o                         
  -4  -2  10        745.81        715.31        17.97 o                         
  -3  -2  10       2042.91       2066.24        41.93 o                         
  -2  -2  10       3008.24       3015.63        52.74 o                         
  -1  -2  10        161.92        149.33         8.24 o                         
   0  -2  10       4676.16       4614.25        70.99 o                         
   1  -2  10        373.52        343.99         9.05 o                         
   2  -2  10        920.57        938.63        17.88 o                         
   3  -2  10        630.65        648.73        21.45 o                         
   4  -2  10         44.05         49.24        10.26 o                         
   5  -2  10        218.90        214.03        14.46 o                         
   6  -2  10        165.82        145.86        16.83 o                         
   7  -2  10        434.52        420.94        23.19 o                         
  -9  -1  10         58.99         58.19        10.46 o                         
  -8  -1  10       3240.96       3469.49        79.68 o                         
  -7  -1  10       1128.96       1162.55        26.35 o                         
  -6  -1  10        321.80        309.51        11.39 o                         
  -5  -1  10       1943.20       1937.33        40.83 o                         
  -4  -1  10         68.69         56.77         5.76 o                         
  -3  -1  10        228.97        210.25         7.98 o                         
  -2  -1  10         40.28         42.49         5.16 o                         
  -1  -1  10        319.75        309.22         9.12 o                         
   0  -1  10       1882.44       1895.36        31.20 o                         
   1  -1  10        370.99        355.93         9.29 o                         
   2  -1  10       1660.49       1669.20        39.20 o                         
   3  -1  10       3828.50       3902.39        76.11 o                         
   4  -1  10         22.25         17.47         8.68 o                         
   5  -1  10       3050.67       3228.73        90.78 o                         
   6  -1  10        720.06        717.15        25.25 o                         
   7  -1  10        440.18        463.96        22.89 o                         
 -10   0  10        202.14        170.75        21.98 o                         
  -9   0  10         14.15         23.49        15.73 o                         
  -8   0  10        716.05        757.99        26.38 o                         
  -7   0  10        103.82         91.83        12.73 o                         
  -6   0  10        448.22        431.32        21.55 o                         
  -5   0  10       1543.02       1594.10        33.16 o                         
  -4   0  10        170.98        157.79         7.21 o                         
  -3   0  10       4587.38       4749.83        81.19 o                         
  -2   0  10       5022.58       5124.08        87.44 o                         
  -1   0  10        468.84        450.82        10.59 o                         
   0   0  10       5873.98       6103.71       103.35 o                         
   1   0  10        452.39        476.35        11.82 o                         
   2   0  10       1589.48       1565.94        29.42 o                         
   3   0  10        498.91        495.21        16.94 o                         
   4   0  10          5.64          0.67         7.92 o                         
   5   0  10       1319.88       1227.68        70.75 o                         
   6   0  10        247.33        251.07        32.40 o                         
   7   0  10        339.41        337.41        25.85 o                         
 -10   1  10       1978.22       2244.47       101.12 o                         
  -9   1  10         58.57         59.44        16.34 o                         
  -8   1  10       3253.23       3406.05       107.13 o                         
  -7   1  10       1152.97       1197.11        39.35 o                         
  -6   1  10        332.79        318.58        18.46 o                         
  -5   1  10       1971.25       2125.96        47.89 o                         
  -4   1  10         62.50         56.10         9.28 o                         
  -3   1  10        238.16        235.76         8.84 o                         
  -2   1  10         42.58         36.94         5.04 o                         
  -1   1  10        307.52        295.06         8.54 o                         
   0   1  10       1876.84       1896.21        34.31 o                         
   1   1  10        386.46        388.19        10.41 o                         
   2   1  10       1574.23       1612.88        30.66 o                         
   3   1  10       3781.73       3938.13        76.66 o                         
   4   1  10         20.87         21.82         8.58 o                         
   5   1  10       3081.54       3159.93       187.32 o                         
   6   1  10        746.57        788.81        32.71 o                         
   7   1  10        429.58        439.81        34.34 o                         
  -9   2  10          7.55          4.44        24.04 o                         
  -8   2  10          9.12         -0.78        19.34 o                         
  -7   2  10         76.54         74.77        13.56 o                         
  -6   2  10        578.87        600.12        19.99 o                         
  -5   2  10       4380.23       4498.30       122.83 o                         
  -4   2  10        744.67        768.56        20.10 o                         
  -3   2  10       2094.35       2102.34        48.29 o                         
  -2   2  10       2978.54       3025.20        58.63 o                         
  -1   2  10        157.81        155.15         9.24 o                         
   0   2  10       4466.45       4430.33        87.15 o                         
   1   2  10        328.12        304.38        11.00 o                         
   2   2  10        909.62        929.02        22.04 o                         
   3   2  10        649.64        680.68        18.21 o                         
   4   2  10         43.60         47.51         9.62 o                         
   5   2  10        213.47        211.96        19.08 o                         
   6   2  10        178.83        172.17        18.48 o                         
   7   2  10        426.18        481.42        30.50 o                         
  -9   3  10        141.61        161.97        39.19 o                         
  -8   3  10       2178.57       2354.48       101.90 o                         
  -7   3  10        719.14        748.62        28.76 o                         
  -6   3  10       1450.02       1612.94        48.52 o                         
  -5   3  10       1144.58       1201.90        29.83 o                         
  -4   3  10         55.23         49.35         6.27 o                         
  -3   3  10         40.42         38.03         4.96 o                         
  -2   3  10         15.37         17.46         4.84 o                         
  -1   3  10         11.37          3.89         4.43 o                         
   0   3  10       1830.89       1810.23        37.64 o                         
   1   3  10        887.30        873.82        21.13 o                         
   2   3  10       2166.80       2196.75        44.89 o                         
   3   3  10       2867.04       2963.37        64.90 o                         
   4   3  10         12.50          6.90        11.09 o                         
   5   3  10       1996.91       2195.43        67.04 o                         
   6   3  10        982.43       1019.82        67.02 o                         
   7   3  10        175.37        173.47        31.09 o                         
  -8   4  10        135.98        120.43        17.01 o                         
  -7   4  10        396.10        419.66        23.01 o                         
  -6   4  10        190.92        175.35        16.26 o                         
  -5   4  10       2468.11       2518.63        57.54 o                         
  -4   4  10        137.11        131.11         7.24 o                         
  -3   4  10       2655.23       2730.25        53.65 o                         
  -2   4  10       2896.25       2927.74        57.03 o                         
  -1   4  10        215.32        219.35         9.69 o                         
   0   4  10       3437.41       3464.94        79.07 o                         
   1   4  10        529.85        533.92        15.66 o                         
   2   4  10        322.82        304.74        13.33 o                         
   3   4  10        235.49        223.00        18.48 o                         
   4   4  10         67.01         61.88        14.40 o                         
   5   4  10        204.72        192.48        21.56 o                         
   6   4  10        222.05        199.41        22.01 o                         
  -8   5  10       1130.28       1140.15        60.10 o                         
  -7   5  10        908.43        940.18        36.23 o                         
  -6   5  10        294.61        265.20        20.71 o                         
  -5   5  10       1624.92       1649.34        41.06 o                         
  -4   5  10         48.92         62.38         6.72 o                         
  -3   5  10        273.19        274.75        15.65 o                         
  -2   5  10         34.56         34.28         6.65 o                         
  -1   5  10        105.11        100.29         8.40 o                         
   0   5  10       1341.48       1382.12        30.71 o                         
   1   5  10        517.68        507.31        16.56 o                         
   2   5  10        815.88        828.50        22.32 o                         
   3   5  10       2126.22       2184.33        66.58 o                         
   4   5  10         28.53         27.66        15.55 o                         
   5   5  10       2057.03       2158.39        66.11 o                         
  -6   6  10        254.97        237.33        15.14 o                         
  -5   6  10       1717.21       1692.66        36.40 o                         
  -4   6  10        317.67        323.10        13.07 o                         
  -3   6  10       2015.34       2081.99        42.72 o                         
  -2   6  10       1014.94       1068.55        25.60 o                         
  -1   6  10        569.06        545.66        17.44 o                         
   0   6  10       1531.10       1505.48        34.46 o                         
   1   6  10        415.68        403.41        16.34 o                         
   2   6  10        219.46        225.41        17.93 o                         
   3   6  10        172.83        141.59        25.34 o                         
   4   6  10         45.00         32.66        27.44 o                         
  -3   7  10        327.87        332.18        16.91 o                         
  -2   7  10         69.32         68.40        11.27 o                         
  -1   7  10        131.05        125.25        13.11 o                         
   0   7  10        877.04        872.59        28.05 o                         
   1   7  10        204.72        205.09        21.87 o                         
   2   7  10        826.16        949.41        56.18 o                         
  -2  -7  11       1141.21       1123.43        59.83 o                         
  -1  -7  11         39.89         25.08        24.04 o                         
  -5  -6  11       2724.89       2748.15        58.46 o                         
  -4  -6  11         58.28         47.18        13.96 o                         
  -3  -6  11        732.64        704.50        31.38 o                         
  -2  -6  11        135.12        130.10        16.44 o                         
  -1  -6  11         23.98         23.84        14.13 o                         
   0  -6  11         37.64         46.73        15.06 o                         
   1  -6  11         66.75         60.30        12.89 o                         
   2  -6  11        380.26        367.86        22.19 o                         
   3  -6  11        561.14        535.01        67.41 o                         
  -7  -5  11         21.35         21.12        14.68 o                         
  -6  -5  11         37.13         28.95        10.47 o                         
  -5  -5  11        299.76        290.57        14.83 o                         
  -4  -5  11        291.28        292.65        17.67 o                         
  -3  -5  11       1215.54       1149.17        32.53 o                         
  -2  -5  11       1324.77       1311.47        35.36 o                         
  -1  -5  11        334.45        303.92        19.30 o                         
   0  -5  11       3158.40       3301.58       102.15 o                         
   1  -5  11        763.72        730.88        27.17 o                         
   2  -5  11       1250.04       1283.57        33.79 o                         
   3  -5  11       1371.53       1444.94        56.06 o                         
   4  -5  11          9.40          6.86        11.82 o                         
  -8  -4  11       1569.31       1656.91        55.45 o                         
  -7  -4  11        797.87        882.10        27.12 o                         
  -6  -4  11        786.92        765.83        21.68 o                         
  -5  -4  11       2880.91       2936.95        60.55 o                         
  -4  -4  11        313.80        293.52        15.15 o                         
  -3  -4  11       1670.85       1666.11        42.24 o                         
  -2  -4  11        692.72        681.03        21.50 o                         
  -1  -4  11         45.47         45.28         9.03 o                         
   0  -4  11        143.54        135.95         9.34 o                         
   1  -4  11         77.70         73.95         7.90 o                         
   2  -4  11        658.01        668.40        21.19 o                         
   3  -4  11       1678.04       1742.12        42.65 o                         
   4  -4  11        132.26        131.54        13.73 o                         
   5  -4  11       1289.85       1313.74        44.74 o                         
  -9  -3  11         17.03         16.98        26.91 o                         
  -8  -3  11        647.99        641.26        27.19 o                         
  -7  -3  11         51.16         45.41         8.95 o                         
  -6  -3  11         98.53         98.02         8.98 o                         
  -5  -3  11        362.21        351.71        15.11 o                         
  -4  -3  11        184.70        162.73        11.13 o                         
  -3  -3  11        861.75        851.40        24.48 o                         
  -2  -3  11       2217.87       2213.54        73.99 o                         
  -1  -3  11        454.74        407.66        15.36 o                         
   0  -3  11       3798.98       3787.25        77.70 o                         
   1  -3  11        182.80        176.24         9.61 o                         
   2  -3  11       1444.69       1432.71        36.11 o                         
   3  -3  11       1314.22       1253.20        33.35 o                         
   4  -3  11         37.27         27.66        12.10 o                         
   5  -3  11        340.49        330.81        22.99 o                         
   6  -3  11          3.40          5.04        15.22 o                         
  -9  -2  11         51.15         50.57        13.71 o                         
  -8  -2  11       2262.23       2402.23        69.78 o                         
  -7  -2  11        819.41        918.19        26.39 o                         
  -6  -2  11       1576.29       1620.54        40.03 o                         
  -5  -2  11       2548.27       2569.63        52.51 o                         
  -4  -2  11        167.21        163.40         9.78 o                         
  -3  -2  11       1537.49       1488.46        32.07 o                         
  -2  -2  11        817.40        795.24        19.29 o                         
  -1  -2  11        120.48        125.40         7.44 o                         
   0  -2  11         40.08         37.20         4.89 o                         
   1  -2  11         68.90         68.27         5.75 o                         
   2  -2  11        387.40        381.48        13.17 o                         
   3  -2  11       1293.41       1361.92        34.80 o                         
   4  -2  11         33.52         36.19         9.52 o                         
   5  -2  11       2143.13       2252.84        92.06 o                         
   6  -2  11       1131.63       1141.30        91.31 o                         
   7  -2  11        524.34        499.27        55.92 o                         
  -9  -1  11          7.44          8.36         9.73 o                         
  -8  -1  11        590.32        612.57        20.71 o                         
  -7  -1  11        122.80        130.58         9.67 o                         
  -6  -1  11         76.07         63.09         9.88 o                         
  -5  -1  11        915.22        900.83        22.28 o                         
  -4  -1  11        233.13        224.79         9.98 o                         
  -3  -1  11       2659.84       2667.78        47.39 o                         
  -2  -1  11       2742.51       2884.67        49.96 o                         
  -1  -1  11        371.09        389.33        11.25 o                         
   0  -1  11       4973.53       5049.64        77.03 o                         
   1  -1  11       1161.78       1170.13        20.93 o                         
   2  -1  11       1823.12       1851.73        31.47 o                         
   3  -1  11       2066.52       2120.84        44.85 o                         
   4  -1  11         28.71         27.03         9.65 o                         
   5  -1  11        150.14        169.68        17.13 o                         
   6  -1  11         10.10          2.78        15.36 o                         
   7  -1  11        151.82        125.85        22.17 o                         
  -9   0  11          0.08         -0.97        16.29 o                         
  -8   0  11       1528.73       1609.52        35.22 o                         
  -7   0  11       1435.71       1488.61        49.01 o                         
  -6   0  11        546.96        524.04        15.19 o                         
  -5   0  11       4136.90       4291.49        83.02 o                         
  -4   0  11        435.37        421.19        11.50 o                         
  -3   0  11       1691.27       1766.01        32.66 o                         
  -2   0  11       2138.61       2204.15        41.84 o                         
  -1   0  11        694.51        679.90        13.54 o                         
   0   0  11        164.75        154.03         7.44 o                         
   1   0  11        820.73        817.26        17.60 o                         
   2   0  11        153.23        161.28         9.03 o                         
   3   0  11       1778.86       1826.92        44.63 o                         
   4   0  11          4.18          8.55         9.19 o                         
   5   0  11       3251.00       3304.88        77.19 o                         
   6   0  11        606.88        628.86        47.55 o                         
   7   0  11       1132.07       1351.50        97.20 o                         
  -9   1  11          7.08         10.35        17.27 o                         
  -8   1  11        585.46        597.08        28.79 o                         
  -7   1  11        130.67        125.22        29.90 o                         
  -6   1  11         76.65         81.15        12.63 o                         
  -5   1  11        922.04       1000.28        22.15 o                         
  -4   1  11        246.81        245.12        10.25 o                         
  -3   1  11       2659.81       2674.13        53.06 o                         
  -2   1  11       2647.07       2755.01        55.88 o                         
  -1   1  11        399.47        411.84        10.63 o                         
   0   1  11       4845.91       4796.65       100.87 o                         
   1   1  11       1165.54       1144.57        24.61 o                         
   2   1  11       1787.71       1858.31        34.63 o                         
   3   1  11       2088.46       2218.19        51.87 o                         
   4   1  11         27.62         18.18         9.62 o                         
   5   1  11        155.08        150.90        16.66 o                         
   6   1  11         10.86         12.82        16.44 o                         
  -9   2  11         53.56         70.02        28.22 o                         
  -8   2  11       2253.28       2484.57       104.78 o                         
  -7   2  11        853.92        957.78        44.27 o                         
  -6   2  11       1554.32       1642.23        69.96 o                         
  -5   2  11       2587.79       2721.00        74.99 o                         
  -4   2  11        151.20        141.66         9.53 o                         
  -3   2  11       1608.43       1549.42        59.02 o                         
  -2   2  11        791.68        792.32        18.42 o                         
  -1   2  11        116.14        107.02         7.21 o                         
   0   2  11         41.00         37.11         5.80 o                         
   1   2  11         67.13         54.94         6.96 o                         
   2   2  11        380.70        373.74        13.44 o                         
   3   2  11       1310.08       1349.05        35.29 o                         
   4   2  11         35.30         37.03        10.25 o                         
   5   2  11       2160.79       2244.53        73.41 o                         
   6   2  11       1109.32       1144.34        43.90 o                         
   7   2  11        514.33        515.99        50.43 o                         
  -8   3  11        655.05        713.23        47.03 o                         
  -7   3  11         50.53         38.64        11.69 o                         
  -6   3  11         93.87         92.79        12.87 o                         
  -5   3  11        326.84        312.22        30.96 o                         
  -4   3  11        185.18        173.02        10.52 o                         
  -3   3  11        890.12        883.24        20.00 o                         
  -2   3  11       2296.67       2344.72        45.89 o                         
  -1   3  11        440.21        400.43        12.44 o                         
   0   3  11       3864.00       3971.03        75.58 o                         
   1   3  11        185.76        180.14        10.43 o                         
   2   3  11       1470.91       1454.22        32.17 o                         
   3   3  11       1309.85       1308.70        34.35 o                         
   4   3  11         35.77         30.87        13.37 o                         
   5   3  11        342.63        332.63        39.45 o                         
   6   3  11          2.22          6.40        18.96 o                         
  -7   4  11        772.53        814.65        34.26 o                         
  -6   4  11        800.33        823.94        23.34 o                         
  -5   4  11       2891.42       3108.24        69.41 o                         
  -4   4  11        327.07        334.35        11.07 o                         
  -3   4  11       1673.09       1725.74        35.57 o                         
  -2   4  11        689.40        682.48        17.61 o                         
  -1   4  11         48.38         49.56         6.77 o                         
   0   4  11        145.14        134.85         9.06 o                         
   1   4  11         86.54         79.72         8.72 o                         
   2   4  11        679.32        690.02        19.71 o                         
   3   4  11       1597.35       1654.19        43.51 o                         
   4   4  11        135.56        148.90        18.04 o                         
   5   4  11       1245.58       1304.90        48.03 o                         
  -7   5  11         17.39          5.48        17.17 o                         
  -6   5  11         39.06         33.52         9.33 o                         
  -5   5  11        294.24        273.26        11.36 o                         
  -4   5  11        286.91        289.09        11.74 o                         
  -3   5  11       1215.31       1191.34        26.85 o                         
  -2   5  11       1295.81       1303.60        29.26 o                         
  -1   5  11        325.66        306.18        13.02 o                         
   0   5  11       3176.38       3097.30        63.44 o                         
   1   5  11        769.80        753.94        21.16 o                         
   2   5  11       1228.54       1267.81        30.96 o                         
   3   5  11       1324.53       1418.81        48.76 o                         
   4   5  11         10.58          3.95        17.34 o                         
  -6   6  11        358.97        339.91        48.60 o                         
  -5   6  11       2760.23       2807.13        68.60 o                         
  -4   6  11         57.76         49.07         8.65 o                         
  -3   6  11        750.05        743.33        20.72 o                         
  -2   6  11        122.11        112.46        10.13 o                         
  -1   6  11         23.06         23.74         9.23 o                         
   0   6  11         36.04         29.33         9.53 o                         
   1   6  11         62.53         50.41        10.44 o                         
   2   6  11        390.52        355.17        27.33 o                         
   3   6  11        581.85        565.88        36.20 o                         
  -1   7  11         38.98         31.82        14.35 o                         
   0   7  11       1620.46       1678.37        54.94 o                         
  -4  -6  12        167.68        157.53        29.79 o                         
  -3  -6  12        116.17        107.11        18.55 o                         
  -2  -6  12        238.73        226.04        20.90 o                         
  -1  -6  12         77.92         70.76        16.90 o                         
   0  -6  12       1355.95       1405.07        68.20 o                         
   1  -6  12        272.57        261.29        19.24 o                         
  -6  -5  12        495.78        512.76        29.28 o                         
  -5  -5  12       2940.82       3064.47        90.26 o                         
  -4  -5  12        358.25        362.69        27.09 o                         
  -3  -5  12       1521.95       1499.16        40.32 o                         
  -2  -5  12       1506.56       1404.71        90.66 o                         
  -1  -5  12        145.84        125.58        16.07 o                         
   0  -5  12        716.03        773.77        30.93 o                         
   1  -5  12        339.71        346.25        21.82 o                         
   2  -5  12        144.07        128.18        14.29 o                         
   3  -5  12         95.87         91.24        14.15 o                         
  -7  -4  12        656.48        713.55        25.75 o                         
  -6  -4  12         75.19         64.45        12.22 o                         
  -5  -4  12        185.14        172.02        13.89 o                         
  -4  -4  12         16.35         12.32         9.90 o                         
  -3  -4  12        231.94        226.48        15.22 o                         
  -2  -4  12       1115.92       1027.55        30.32 o                         
  -1  -4  12        108.78        106.48        11.73 o                         
   0  -4  12       2838.57       2893.38        83.32 o                         
   1  -4  12        369.09        341.12        15.16 o                         
   2  -4  12       1889.78       1968.40        52.02 o                         
   3  -4  12       2262.51       2366.29        57.14 o                         
   4  -4  12         37.23         36.24        16.02 o                         
   5  -4  12        902.29       1002.45        75.25 o                         
  -8  -3  12        528.03        561.19        42.33 o                         
  -7  -3  12        787.96        869.22        27.28 o                         
  -6  -3  12        429.33        445.80        19.62 o                         
  -5  -3  12       2685.05       2757.45        63.45 o                         
  -4  -3  12         57.96         48.36         8.64 o                         
  -3  -3  12       2928.57       2850.07        66.02 o                         
  -2  -3  12       2744.70       2625.93        62.45 o                         
  -1  -3  12         70.37         53.40         8.69 o                         
   0  -3  12        870.28        837.68        19.30 o                         
   1  -3  12        242.42        232.87        11.13 o                         
   2  -3  12         20.72         18.37         8.86 o                         
   3  -3  12        174.64        155.44        15.39 o                         
   4  -3  12        200.45        199.78        18.88 o                         
   5  -3  12        576.90        550.21        52.26 o                         
  -8  -2  12       1524.65       1692.53        51.96 o                         
  -7  -2  12        482.37        514.81        19.77 o                         
  -6  -2  12        279.30        287.74        15.20 o                         
  -5  -2  12         47.89         34.12         8.52 o                         
  -4  -2  12         72.61         75.19         9.34 o                         
  -3  -2  12        156.65        134.79         9.57 o                         
  -2  -2  12        573.23        550.83        18.63 o                         
  -1  -2  12        346.06        320.01        11.00 o                         
   0  -2  12       2431.61       2495.56        41.34 o                         
   1  -2  12        604.26        605.88        14.03 o                         
   2  -2  12       1361.17       1390.62        31.58 o                         
   3  -2  12       2883.38       2910.96       135.04 o                         
   4  -2  12         14.49         18.32        10.83 o                         
   5  -2  12       1684.58       1772.93        57.08 o                         
   6  -2  12        479.60        550.22        51.21 o                         
  -9  -1  12         15.08         16.25        22.73 o                         
  -8  -1  12        478.44        500.89        19.40 o                         
  -7  -1  12        793.77        801.89        21.74 o                         
  -6  -1  12        633.15        604.33        17.93 o                         
  -5  -1  12       3243.84       3281.50        84.13 o                         
  -4  -1  12        603.74        604.51        16.47 o                         
  -3  -1  12       2906.60       2982.08        59.11 o                         
  -2  -1  12       2463.63       2516.65        44.23 o                         
  -1  -1  12        144.10        152.23         8.56 o                         
   0  -1  12       1082.17       1068.53        20.16 o                         
   1  -1  12         87.22         81.66         6.35 o                         
   2  -1  12         63.93         67.52         7.05 o                         
   3  -1  12        210.37        208.42        14.38 o                         
   4  -1  12         16.84         21.15        10.78 o                         
   5  -1  12        868.09        932.36        73.02 o                         
   6  -1  12        500.08        510.17        32.33 o                         
  -9   0  12         12.56         12.96        18.33 o                         
  -8   0  12       2024.51       2294.31        71.72 o                         
  -7   0  12        813.04        863.96        33.90 o                         
  -6   0  12         56.50         49.58         7.53 o                         
  -5   0  12         35.47         29.48         7.09 o                         
  -4   0  12         82.13         80.92         7.75 o                         
  -3   0  12         73.48         71.67         6.53 o                         
  -2   0  12        299.07        315.52        15.27 o                         
  -1   0  12        304.29        305.67         9.45 o                         
   0   0  12       1585.84       1605.72        27.66 o                         
   1   0  12        725.52        765.52        15.89 o                         
   2   0  12       1843.46       1882.41        32.33 o                         
   3   0  12       4289.08       4574.33       103.10 o                         
   4   0  12         40.33         40.89        10.94 o                         
   5   0  12        771.92        816.32        28.24 o                         
   6   0  12        148.51        106.19        33.69 o                         
  -9   1  12         15.95         17.24        27.96 o                         
  -8   1  12        461.46        445.72        32.15 o                         
  -7   1  12        820.67        882.76        34.00 o                         
  -6   1  12        655.11        707.22        28.54 o                         
  -5   1  12       3294.49       3519.49        77.33 o                         
  -4   1  12        565.03        536.38        16.00 o                         
  -3   1  12       2954.17       2957.55        58.97 o                         
  -2   1  12       2434.99       2367.99        49.41 o                         
  -1   1  12        146.41        148.34         7.60 o                         
   0   1  12       1140.96       1132.86        22.26 o                         
   1   1  12         94.96         96.31         7.14 o                         
   2   1  12         65.84         75.37         8.30 o                         
   3   1  12        218.14        239.21        14.73 o                         
   4   1  12         15.43         14.84        10.83 o                         
   5   1  12        884.25        916.03        41.14 o                         
   6   1  12        519.62        522.03        31.94 o                         
  -8   2  12       1527.97       1603.10        79.43 o                         
  -7   2  12        517.60        562.22        33.31 o                         
  -6   2  12        282.18        324.92        65.97 o                         
  -5   2  12         53.80         48.13         7.98 o                         
  -4   2  12         72.64         70.98         8.21 o                         
  -3   2  12        144.88        137.84        10.12 o                         
  -2   2  12        544.31        533.86        14.53 o                         
  -1   2  12        346.42        308.31        12.29 o                         
   0   2  12       2469.11       2566.07        50.99 o                         
   1   2  12        615.97        626.30        17.34 o                         
   2   2  12       1384.65       1414.38        31.51 o                         
   3   2  12       2816.49       2889.06        67.89 o                         
   4   2  12         14.23         16.91        11.68 o                         
   5   2  12       1662.66       1771.63        58.62 o                         
   6   2  12        486.59        524.61        44.68 o                         
  -7   3  12        785.78        867.17        40.50 o                         
  -6   3  12        422.46        424.58        23.55 o                         
  -5   3  12       2647.02       2672.30       127.56 o                         
  -4   3  12         65.79         64.37         9.12 o                         
  -3   3  12       2923.46       2832.15        91.41 o                         
  -2   3  12       2793.11       2703.54        73.04 o                         
  -1   3  12         61.51         47.62         6.66 o                         
   0   3  12        843.91        824.48        28.60 o                         
   1   3  12        236.57        226.16        11.70 o                         
   2   3  12         18.73         14.73         8.23 o                         
   3   3  12        168.49        160.83        13.30 o                         
   4   3  12        205.91        174.55        18.86 o                         
   5   3  12        570.78        580.29        32.25 o                         
  -7   4  12        647.45        720.06        33.41 o                         
  -6   4  12         69.12         50.67        14.80 o                         
  -5   4  12        186.21        177.58        12.41 o                         
  -4   4  12         13.09         12.12         8.50 o                         
  -3   4  12        212.30        198.01        10.27 o                         
  -2   4  12       1156.09       1133.12        25.38 o                         
  -1   4  12        118.53        104.30        10.82 o                         
   0   4  12       2920.69       2923.34        77.09 o                         
   1   4  12        371.12        348.26        14.70 o                         
   2   4  12       1926.68       1990.89        43.17 o                         
   3   4  12       2294.24       2368.28        58.19 o                         
   4   4  12         35.53         48.87        17.48 o                         
   5   4  12        888.01        975.02        59.83 o                         
  -6   5  12        487.95        481.44        20.56 o                         
  -5   5  12       2906.12       3060.92        71.85 o                         
  -4   5  12        369.55        366.55        15.08 o                         
  -3   5  12       1495.41       1524.63        33.54 o                         
  -2   5  12       1461.11       1446.02        32.15 o                         
  -1   5  12        162.65        140.68        10.47 o                         
   0   5  12        724.95        700.84        20.65 o                         
   1   5  12        353.93        346.73        16.28 o                         
   2   5  12        141.67        134.98        13.01 o                         
   3   5  12         99.60         98.35        18.84 o                         
  -4   6  12        170.80        203.52        31.88 o                         
  -3   6  12        121.93        109.53        14.33 o                         
  -2   6  12        242.51        230.21        14.35 o                         
  -1   6  12         76.30         71.63        11.07 o                         
   0   6  12       1294.70       1324.24        32.78 o                         
   1   6  12        276.13        250.88        16.76 o                         
   2   6  12       1206.64       1256.13        71.33 o                         
  -2  -6  13       1740.98       1636.54        79.95 o                         
  -1  -6  13         29.00         24.56        25.34 o                         
  -5  -5  13       1041.73       1103.78        42.07 o                         
  -4  -5  13         32.09         24.69        13.51 o                         
  -3  -5  13        269.71        263.95        18.95 o                         
  -2  -5  13         78.67         53.96        16.26 o                         
  -1  -5  13         57.48         59.94        16.81 o                         
   0  -5  13        491.29        448.84        40.76 o                         
   1  -5  13        213.36        209.78        16.89 o                         
   2  -5  13        926.69        919.62        55.39 o                         
  -6  -4  13         63.80         70.61        13.36 o                         
  -5  -4  13       1179.63       1135.15        33.06 o                         
  -4  -4  13        164.20        138.68        20.00 o                         
  -3  -4  13       2189.57       2096.89        83.93 o                         
  -2  -4  13       2474.27       2327.86        90.90 o                         
  -1  -4  13         82.46         65.44        11.75 o                         
   0  -4  13       1493.76       1477.21        47.65 o                         
   1  -4  13        148.81        125.16        13.69 o                         
   2  -4  13        444.61        411.01        19.20 o                         
   3  -4  13        328.13        297.31        19.94 o                         
  -7  -3  13       1130.18       1208.67        35.12 o                         
  -6  -3  13        427.98        424.39        19.57 o                         
  -5  -3  13       1397.45       1367.21        36.04 o                         
  -4  -3  13        149.76        139.21        12.61 o                         
  -3  -3  13         95.60         69.85        10.56 o                         
  -2  -3  13         10.60          8.59         9.00 o                         
  -1  -3  13         43.18         45.44         9.80 o                         
   0  -3  13        478.16        404.87        15.99 o                         
   1  -3  13         50.81         35.14         8.85 o                         
   2  -3  13        980.15        982.56        55.29 o                         
   3  -3  13       1878.05       1809.04        72.37 o                         
   4  -3  13         37.42         31.30        16.34 o                         
  -8  -2  13         43.14         48.60        26.39 o                         
  -7  -2  13         64.03         62.84        11.94 o                         
  -6  -2  13        269.27        248.55        38.65 o                         
  -5  -2  13       1787.99       1634.72        42.85 o                         
  -4  -2  13         70.10         60.58        10.15 o                         
  -3  -2  13       2470.30       2467.05        57.22 o                         
  -2  -2  13       2063.12       2086.52        44.83 o                         
  -1  -2  13        266.01        260.44        11.27 o                         
   0  -2  13       2765.57       2851.00        46.47 o                         
   1  -2  13        675.65        683.54        16.29 o                         
   2  -2  13        282.06        281.67        13.78 o                         
   3  -2  13        469.66        475.10        20.39 o                         
   4  -2  13         30.66         27.60        12.27 o                         
   5  -2  13        168.71        165.48        21.45 o                         
  -8  -1  13       1852.11       1973.21        49.83 o                         
  -7  -1  13       1399.67       1506.29        34.62 o                         
  -6  -1  13        322.32        304.83        14.33 o                         
  -5  -1  13       1362.80       1451.34        32.66 o                         
  -4  -1  13        220.85        230.75        12.23 o                         
  -3  -1  13        290.95        289.56        12.90 o                         
  -2  -1  13         75.30         73.37         7.59 o                         
  -1  -1  13         20.31         18.40         6.65 o                         
   0  -1  13        612.29        632.37        13.96 o                         
   1  -1  13        185.60        165.85         8.63 o                         
   2  -1  13        868.16        897.65        22.48 o                         
   3  -1  13       2442.14       2568.04        66.23 o                         
   4  -1  13          0.87          3.19        11.81 o                         
   5  -1  13       2314.01       2537.77        75.01 o                         
  -8   0  13         21.29         15.97        18.47 o                         
  -7   0  13         67.77         56.24         9.87 o                         
  -6   0  13         56.70         48.82         8.59 o                         
  -5   0  13       2512.31       2572.70        60.68 o                         
  -4   0  13        209.11        204.66        11.66 o                         
  -3   0  13       2637.13       2732.43        49.30 o                         
  -2   0  13       2878.95       2974.83        53.35 o                         
  -1   0  13        101.65         99.88         7.95 o                         
   0   0  13       1759.74       1853.89        31.74 o                         
   1   0  13         72.32         71.96         6.88 o                         
   2   0  13        395.32        378.95        12.62 o                         
   3   0  13        497.99        507.70        27.45 o                         
   4   0  13        111.14        123.74        14.10 o                         
   5   0  13         11.27         15.26        14.31 o                         
  -8   1  13       1863.28       1989.49        90.41 o                         
  -7   1  13       1382.85       1541.01        39.45 o                         
  -6   1  13        315.14        329.71        15.79 o                         
  -5   1  13       1378.67       1469.44        44.73 o                         
  -4   1  13        236.71        249.40        19.54 o                         
  -3   1  13        277.63        279.90        11.32 o                         
  -2   1  13         74.52         60.76         7.97 o                         
  -1   1  13         18.34         11.31         5.49 o                         
   0   1  13        606.09        597.83        18.86 o                         
   1   1  13        189.37        178.94         9.93 o                         
   2   1  13        839.91        860.46        24.92 o                         
   3   1  13       2440.18       2602.79        61.91 o                         
   4   1  13          0.86          8.73        12.38 o                         
   5   1  13       2320.17       2362.78        61.25 o                         
  -7   2  13         59.42         68.54        21.43 o                         
  -6   2  13        276.18        293.68        32.27 o                         
  -5   2  13       1812.71       1802.67        54.99 o                         
  -4   2  13         83.76         84.54         9.75 o                         
  -3   2  13       2428.73       2357.40        86.08 o                         
  -2   2  13       2077.07       2108.88        52.35 o                         
  -1   2  13        266.91        251.86        12.82 o                         
   0   2  13       2753.94       2828.93        57.15 o                         
   1   2  13        675.25        650.17        18.85 o                         
   2   2  13        289.31        289.45        14.06 o                         
   3   2  13        478.95        508.92        21.18 o                         
   4   2  13         33.46         40.99        13.34 o                         
   5   2  13        178.81        170.07        39.98 o                         
  -7   3  13       1141.85       1203.48        64.79 o                         
  -6   3  13        401.14        400.81        25.25 o                         
  -5   3  13       1368.43       1308.40        86.14 o                         
  -4   3  13        140.84        133.89        11.47 o                         
  -3   3  13         98.79         82.04        10.31 o                         
  -2   3  13          9.20         10.54         6.48 o                         
  -1   3  13         48.72         44.46         7.33 o                         
   0   3  13        520.75        512.58        16.44 o                         
   1   3  13         53.22         42.03         8.54 o                         
   2   3  13        983.68        959.14        27.17 o                         
   3   3  13       1852.79       1920.75        47.85 o                         
   4   3  13         38.03         34.61        14.32 o                         
  -6   4  13         64.45         73.75        12.41 o                         
  -5   4  13       1165.02       1151.81        37.77 o                         
  -4   4  13        169.08        156.28        13.42 o                         
  -3   4  13       2122.88       2081.84        43.47 o                         
  -2   4  13       2491.96       2440.54        82.97 o                         
  -1   4  13         74.76         64.57         8.96 o                         
   0   4  13       1534.30       1437.26        51.00 o                         
   1   4  13        147.48        134.31        12.02 o                         
   2   4  13        453.05        454.80        18.27 o                         
   3   4  13        322.18        303.71        20.56 o                         
  -5   5  13       1088.31       1127.07        46.02 o                         
  -4   5  13         35.00         29.77         8.50 o                         
  -3   5  13        262.28        241.44        13.36 o                         
  -2   5  13         81.03         83.58        10.23 o                         
  -1   5  13         56.97         53.73        10.14 o                         
   0   5  13        474.96        472.65        18.30 o                         
   1   5  13        204.99        170.19        13.61 o                         
   2   5  13        913.28        902.09        31.36 o                         
  -2   6  13       1722.81       1833.52        86.49 o                         
  -1   6  13         34.99         25.61        29.26 o                         
   0   6  13       2118.79       2251.79       105.82 o                         
  -3  -5  14        798.25        710.88        50.95 o                         
  -2  -5  14       1214.46       1103.05        62.19 o                         
  -1  -5  14         43.03         61.14        26.39 o                         
  -5  -4  14       1159.20       1141.10        40.95 o                         
  -4  -4  14         33.08         34.67        13.58 o                         
  -3  -4  14       1095.35       1012.49        31.15 o                         
  -2  -4  14        579.10        546.04        28.64 o                         
  -1  -4  14         82.48         61.30        16.39 o                         
   0  -4  14        153.73        126.03        18.55 o                         
   1  -4  14         16.96         17.52        12.56 o                         
   2  -4  14        332.02        330.12        28.32 o                         
  -6  -3  14         28.66         22.18        13.08 o                         
  -5  -3  14         42.16         27.33        12.56 o                         
  -4  -3  14         56.74         43.36        11.51 o                         
  -3  -3  14        802.45        729.43        24.92 o                         
  -2  -3  14       1290.05       1229.09        44.00 o                         
  -1  -3  14         76.58         58.81        11.19 o                         
   0  -3  14       2749.85       2674.67        79.71 o                         
   1  -3  14        547.26        543.67        22.97 o                         
   2  -3  14        717.39        715.73        24.59 o                         
   3  -3  14       1137.29       1131.79        57.48 o                         
  -7  -2  14        895.59        917.35        38.98 o                         
  -6  -2  14        609.90        624.13        23.83 o                         
  -5  -2  14       2663.96       2616.89        62.43 o                         
  -4  -2  14        257.60        239.92        16.09 o                         
  -3  -2  14        939.17        911.52        26.92 o                         
  -2  -2  14        725.90        699.18        23.45 o                         
  -1  -2  14        112.48         87.26        11.47 o                         
   0  -2  14        142.49        136.87        11.16 o                         
   1  -2  14         20.19         19.14         8.86 o                         
   2  -2  14        480.51        480.96        17.56 o                         
   3  -2  14        698.91        707.56        38.47 o                         
   4  -2  14          6.76         15.63        19.79 o                         
  -7  -1  14        139.58        147.39        13.39 o                         
  -6  -1  14          7.29          2.45         9.59 o                         
  -5  -1  14         85.97         69.93        10.04 o                         
  -4  -1  14         28.51         25.62         8.69 o                         
  -3  -1  14       1566.30       1632.66        35.97 o                         
  -2  -1  14       1605.08       1672.39        47.36 o                         
  -1  -1  14        210.98        203.41        11.38 o                         
   0  -1  14       2664.21       2766.90        45.18 o                         
   1  -1  14        747.98        764.30        17.29 o                         
   2  -1  14        710.23        676.76        43.40 o                         
   3  -1  14       1423.37       1549.85        62.49 o                         
   4  -1  14        110.56        109.29        17.90 o                         
  -8   0  14        783.56        791.84        40.36 o                         
  -7   0  14       1259.19       1395.46        66.75 o                         
  -6   0  14        243.96        206.60        14.96 o                         
  -5   0  14       3740.58       3966.49       110.78 o                         
  -4   0  14         38.38         36.23         8.78 o                         
  -3   0  14       2759.04       2811.33        67.79 o                         
  -2   0  14        593.90        574.05        15.89 o                         
  -1   0  14          1.79          6.91         7.00 o                         
   0   0  14          1.45          6.53         6.20 o                         
   1   0  14          3.43          2.24         6.86 o                         
   2   0  14        283.31        297.51        16.39 o                         
   3   0  14        438.09        433.25        39.92 o                         
   4   0  14         20.85         16.75        14.31 o                         
  -7   1  14        140.51        146.85        14.69 o                         
  -6   1  14          6.61          2.74        10.63 o                         
  -5   1  14         86.54         71.16        11.02 o                         
  -4   1  14         25.80         29.44         9.22 o                         
  -3   1  14       1591.48       1602.37        32.79 o                         
  -2   1  14       1543.38       1607.85        37.50 o                         
  -1   1  14        226.60        225.41        12.65 o                         
   0   1  14       2693.92       2704.75        69.63 o                         
   1   1  14        770.12        791.59        23.23 o                         
   2   1  14        705.37        681.86        21.65 o                         
   3   1  14       1384.01       1447.70        40.23 o                         
   4   1  14        108.31        119.79        19.98 o                         
  -7   2  14        882.04       1016.08        47.60 o                         
  -6   2  14        617.19        672.13        33.53 o                         
  -5   2  14       2670.29       2584.15        54.89 o                         
  -4   2  14        251.88        245.72        15.94 o                         
  -3   2  14        930.55        880.18        64.91 o                         
  -2   2  14        751.98        735.29        52.81 o                         
  -1   2  14        108.89         82.56         7.84 o                         
   0   2  14        151.45        136.24        10.47 o                         
   1   2  14         21.50         21.61         8.99 o                         
   2   2  14        456.53        425.03        27.00 o                         
   3   2  14        692.52        719.51        32.70 o                         
   4   2  14          7.66          7.58        25.08 o                         
  -6   3  14         31.05         38.20        19.83 o                         
  -5   3  14         36.83         28.43        11.21 o                         
  -4   3  14         63.95         53.34        11.08 o                         
  -3   3  14        774.01        710.78        72.32 o                         
  -2   3  14       1288.02       1242.10        44.89 o                         
  -1   3  14         74.97         57.83         8.31 o                         
   0   3  14       2779.59       2766.75        65.82 o                         
   1   3  14        536.87        526.38        22.63 o                         
   2   3  14        718.62        725.50        26.78 o                         
   3   3  14       1128.75       1158.24        35.96 o                         
  -5   4  14       1125.02       1035.53        73.67 o                         
  -4   4  14         41.52         35.44        12.73 o                         
  -3   4  14       1079.31        989.79        43.97 o                         
  -2   4  14        573.25        556.77        34.28 o                         
  -1   4  14         84.89         75.06        10.26 o                         
   0   4  14        149.25        110.70        10.89 o                         
   1   4  14         18.81         12.75        10.78 o                         
   2   4  14        337.66        360.58        24.78 o                         
  -2   5  14       1245.66       1291.67        68.20 o                         
  -1   5  14         33.19         26.50        17.83 o                         
   0   5  14       1342.88       1106.97        61.40 o                         
  -3  -4  15         16.17         22.42        17.05 o                         
  -2  -4  15        236.95        160.64        20.76 o                         
  -1  -4  15        205.88        123.59        27.44 o                         
  -5  -3  15       1522.35       1510.21       144.74 o                         
  -4  -3  15        154.99        129.90        14.74 o                         
  -3  -3  15       1959.36       1839.62        56.12 o                         
  -2  -3  15       1898.52       1823.92       140.95 o                         
  -1  -3  15         80.67         69.55        13.29 o                         
   0  -3  15        811.60        803.78        34.70 o                         
   1  -3  15        204.61        193.87        20.21 o                         
   2  -3  15         72.35         52.14        19.34 o                         
  -6  -2  15         90.90         54.35        30.05 o                         
  -5  -2  15        597.98        608.85        24.42 o                         
  -4  -2  15        124.21        119.72        14.17 o                         
  -3  -2  15         20.89         12.22        11.65 o                         
  -2  -2  15        654.96        665.33        23.90 o                         
  -1  -2  15         86.12         82.59        13.05 o                         
   0  -2  15       1392.78       1460.28        33.67 o                         
   1  -2  15        292.88        277.23        16.25 o                         
   2  -2  15       1151.45       1233.09        43.03 o                         
  -6  -1  15        177.16        143.62        14.99 o                         
  -5  -1  15       2015.57       2060.80        52.20 o                         
  -4  -1  15        181.33        172.39        12.86 o                         
  -3  -1  15       1811.70       1885.54        47.06 o                         
  -2  -1  15        993.65       1011.05        26.40 o                         
  -1  -1  15        225.24        230.46        13.03 o                         
   0  -1  15       1202.22       1233.49        24.04 o                         
   1  -1  15        295.86        296.19        13.68 o                         
   2  -1  15         87.56         95.54        12.86 o                         
   3  -1  15         65.58         54.04        20.50 o                         
  -6   0  15        237.16        244.93        19.12 o                         
  -5   0  15         96.53         73.03        10.89 o                         
  -4   0  15         62.65         65.69        10.76 o                         
  -3   0  15          5.42          6.17         9.32 o                         
  -2   0  15        155.24        126.15        10.02 o                         
  -1   0  15         62.31         44.85         8.83 o                         
   0   0  15       1491.86       1480.49        34.20 o                         
   1   0  15       1117.47       1195.75        23.87 o                         
   2   0  15        795.69        799.52        31.32 o                         
   3   0  15       1433.58       1545.59        44.10 o                         
  -6   1  15        199.29        204.42        19.30 o                         
  -5   1  15       2049.40       2062.73        51.90 o                         
  -4   1  15        189.98        203.62        19.86 o                         
  -3   1  15       1752.82       1765.14        66.35 o                         
  -2   1  15       1014.44       1031.82        35.05 o                         
  -1   1  15        220.39        211.59        12.46 o                         
   0   1  15       1242.12       1265.93        24.36 o                         
   1   1  15        288.57        294.57        15.36 o                         
   2   1  15         93.64         83.09        13.03 o                         
   3   1  15         66.30         71.52        21.65 o                         
  -6   2  15         94.70         91.89        17.91 o                         
  -5   2  15        583.74        580.76        55.54 o                         
  -4   2  15        121.28        114.24        12.43 o                         
  -3   2  15         19.82         15.77        11.71 o                         
  -2   2  15        641.88        636.75        39.28 o                         
  -1   2  15         94.14         72.76         8.82 o                         
   0   2  15       1396.88       1370.49        48.63 o                         
   1   2  15        297.98        261.12        20.44 o                         
   2   2  15       1149.87       1219.89        35.39 o                         
  -5   3  15       1477.99       1520.79        72.90 o                         
  -4   3  15        148.99        141.83        14.58 o                         
  -3   3  15       1966.78       1928.12       129.80 o                         
  -2   3  15       1885.36       1808.90        51.91 o                         
  -1   3  15         83.15         62.07         9.81 o                         
   0   3  15        819.39        801.61        23.08 o                         
   1   3  15        210.15        203.94        18.97 o                         
  -3   4  15         13.89         10.97        26.65 o                         
  -2   4  15        238.25        235.07        21.00 o                         
  -1   4  15        206.20        134.54        26.39 o                         
   0   4  15       1037.62        785.09        50.43 o                         
  -3  -3  16        240.65        246.89        52.52 o                         
  -2  -3  16         20.89         13.83        17.82 o                         
  -1  -3  16         68.49         46.85        17.82 o                         
  -3  -2  16        752.82        742.78        27.44 o                         
  -2  -2  16       1473.93       1485.77        49.61 o                         
  -1  -2  16         73.56         61.08        14.72 o                         
   0  -2  16       1923.23       1980.86        88.05 o                         
   1  -2  16        496.22        507.31        31.04 o                         
  -4  -1  16        258.68        242.18        17.91 o                         
  -3  -1  16        236.52        227.55        15.61 o                         
  -2  -1  16         29.15         30.63        11.68 o                         
  -1  -1  16         24.96         25.68        11.85 o                         
   0  -1  16        300.10        278.83        20.17 o                         
   1  -1  16        153.99        144.37        12.88 o                         
   2  -1  16        407.92        453.80        45.46 o                         
  -4   0  16         27.31         23.63        11.68 o                         
  -3   0  16        969.48        926.28        30.45 o                         
  -2   0  16       1642.77       1561.47        50.43 o                         
  -1   0  16        386.11        354.33        15.97 o                         
   0   0  16       2461.09       2452.28        47.83 o                         
   1   0  16        333.55        295.78        20.77 o                         
  -4   1  16        268.76        251.01        18.77 o                         
  -3   1  16        223.84        226.20        15.22 o                         
  -2   1  16         33.42         27.28        11.35 o                         
  -1   1  16         25.61         29.32        10.39 o                         
   0   1  16        285.63        258.34        12.54 o                         
   1   1  16        142.12        125.05        14.53 o                         
  -4   2  16        157.09        108.96        28.22 o                         
  -3   2  16        754.51        690.63        24.25 o                         
  -2   2  16       1471.08       1396.38       104.75 o                         
  -1   2  16         75.02         56.78         9.84 o                         
   0   2  16       1944.73       1987.28       182.30 o                         
   1   2  16        505.04        413.04        44.42 o                         
  -3   3  16        233.01        216.58        35.01 o                         
  -3   0  17        529.92        569.03        51.21 o                         
  -2   0  17        361.42        381.45        42.59 o                         
  -1   0  17          1.51          5.09        18.55 o                         
  -2   1  17        575.84        555.18        44.42 o                         
                                                                                
